# Supplementary material for: Comparative transcriptome analysis of canola carrying a single vs stacked resistance genes against clubroot
Source: Front Plant Sci. 2024 May 21;15:1358605. doi: 10.3389/fpls.2024.1358605 (PMC11148231; doi:10.3389/fpls.2024.1358605)
Supplement: Supplementary Table 1 — Gene information and primer sequences used with ddPCR for validation of RNA-Seq results. [file Table_1.xlsx]

## Sheet: Feuil1
Gene ID	Annotation	Primer sequence (5' to 3')
BnaA03g34700D	probable cyclic nucleotide-gated ion channel chloroplastic	F: CTTTTCGCGCTTCTTATTGG
		R: CAGCATTTTTCACCCTCGTT
BnaA04g02560D	probable wrky transcription factor 70	F: GGCCACTAAGCTTCAACAGC
		R: TTGTTGCAGGAAGCATTTTG
BnaA07g20220D	wall-associated receptor kinase-like 10	F: AGGGCTGCTACCTCAACAAA
		R: ATGTGGCAGGCGATAAGAAC
BnaA06g20570D	probable calcium-binding protein cml47	F: CTCACCATTGCCACCTTCTT
		R: GATTGGGAGCTCGATCATA
BnaA08g09000D	receptor-like protein 12	F: ATCGGAAACCTAGCCCAACT
		R: CAACTGGTTGTTGGGACAAA
BnaA09g20420D	cysteine-rich receptor-like protein kinase 36	F: TTCGTGCACAAATCAACGAT
		R: CTTTCCCGCACGGTAAAATA
BnaC01g09930D	receptor-like protein kinase 5	F: AACGTGATCGGTTCTGGTTC
		R: AACACCACAAGCGCACAATA
BnaC02g09670D	probable wrky transcription factor 38	F: GGCGGAAGATCGGATAATTT
		R: ATCGTGCCTCCAATTCTCAC
BnaC05g38130D	nac transcription factor 56-like	F: GGTACTGACAAACCGGTGCT
		R: CACATCCTGGTGGTCTGTTG
BnaC06g43410D	nac transcription factor 29	F: AAACCAGACCATGTCCAAGC
		R: TTCCAATAACCCGAAACAGC
