# Supplementary material for: Comparative transcriptome analysis of canola carrying a single vs stacked resistance genes against clubroot
Source: Front Plant Sci. 2024 May 21;15:1358605. doi: 10.3389/fpls.2024.1358605 (PMC11148231; doi:10.3389/fpls.2024.1358605)
Supplement: Supplementary Table 2 — Summary of RNA-Seq data. [file Table_2.xlsx]

## Sheet: Summary of RNA-Seq data
	From QC Report				From RNA-Seq Report
Sample	# Sequences (in pairs)	% Number of sequences at 100 bp length	GC content (%)	% Sequences >30 PHRED score	% sequences containing read-through adapters	# Reads mapped in pairs	% Reads mapped in pairs	# Unique paired reads	% Unique paired reads
M15-R1	55956516	82	47	91.83	3.33	38075678	68.0451	44601253	79.707
M15-R2	55187656	83	47	92.2	2.56	37890760	68.658	44226968	80.1392
M15-R3	55432858	83	47	92.09	3.35	37511072	67.6694	44238347	79.8053
M15-Avg	5.55257e+07	82.6667	47	92.04	3.08	3.78258e+07	68.1242	4.43555e+07	79.8838
M15-Total	166577030
M16-R1	60428412	83	48	92.54	3.66	41987880	69.4837	48301245	79.9313
M16-R2	59697182	82	46	92.39	4.14	40648138	68.0905	47519491	79.6009
M16-R3	55135116	83	46	92	3.73	37088966	67.2692	43889987	79.6044
M16-Avg	5.84202e+07	82.6667	46.6667	92.31	3.84333	39908328	68.2811	46570241	79.7122
M16-Total	175260710
M20-R1	67181446	82	46	91.76	2.88	46460332	69.1565	53829806	80.126
M20-R2	60178350	83	47	92.28	2.31	41612232	69.1482	48337121	80.3231
M20-R3	61839366	82	46	91.44	2.34	41935890	67.8142	49145326	79.4726
M20-Avg	6.30664e+07	82.3333	46.3333	91.8267	2.51	4.33362e+07	68.7063	5.04374e+07	79.9739
M20-Total	189199162
Mock Total	531036902
L15-R1	72525616	83	47	96.48	1.24	49341164	68.0327	58405205	80.5305
L15-R2	70767486	84	47	97.04	1.66	49508869	69.9599	56973619	80.5082
L15-R3	58331678	84	47	96.92	1.17	40486582	69.4075	46970476	80.5231
L15-Avg	67208260	83.6667	47	96.8133	1.35667	4.64455e+07	69.1334	5.41164e+07	80.5206
L15-Total	201624780
L16-R1	48611142	83	47	96.87	1.83	34889432	71.7725	39283282	80.8113
L16-R2	60376962	83	46	96.76	1.26	42073038	69.6839	48901768	80.9941
L16-R3	53341930	84	46	96.97	1.5	37434900	70.1791	43358867	81.2848
L16-Avg	5.411e+07	83.3333	46.3333	96.8667	1.53	3.81325e+07	70.5452	4.3848e+07	81.03
L16-Total	162330034
L20-R1	64789002	84	46	95.09	1.92	45425042	70.1123	52052669	80.3418
L20-R2	64009882	83	47	96.69	1.29	45743332	71.4629	52335492	81.7616
L20-R3	59933648	83	47	94.44	1.77	40417252	67.4367	48337216	80.6512
L20-Avg	62910844	83.3333	46.6667	95.4067	1.66	4.38619e+07	69.6706	50908459	80.9182
L20-Total	188732532
LG2 Total	552687346	552687346
All Total	1083724248
Line 15 Total	368201810
Line 16 Total	337590744
Line 20 Total	377931694
