# Supplementary material for: Comparative transcriptome analysis of canola carrying a single vs stacked resistance genes against clubroot
Source: Front Plant Sci. 2024 May 21;15:1358605. doi: 10.3389/fpls.2024.1358605 (PMC11148231; doi:10.3389/fpls.2024.1358605)
Supplement: Supplementary Table 3 — Summary of DEGs identified in different canola lines. [file Table_3.xlsx]

## Sheet: M15-L15
Name	Chromosome	Region	Max group mean	Log₂ fold change	Fold change	P-value	FDR p-value	Bonferroni
BnaA01g00140D	chrA01	complement(44789..46403)	0.584311	-2.61188	-6.113	1.04612e-08	7.12169e-08	0.001057
BnaA01g00150D	chrA01	complement(48079..51257)	1.01331	-2.88367	-7.38023	0	0	0
BnaA01g00170D	chrA01	61499..64484	3.09588	-2.92518	-7.59571	0	0	0
BnaA01g00270D	chrA01	complement(131736..133679)	1.99624	-2.21819	-4.6531	1.06803e-13	1.08993e-12	1.07914e-08
BnaA01g00380D	chrA01	complement(211060..214623)	0.641601	2.5592	5.89382	0	0	0
BnaA01g00520D	chrA01	complement(282887..284561)	0.803463	4.21615	18.586	1.11022e-16	1.34731e-15	1.12177e-11
BnaA01g00590D	chrA01	326489..329668	0.185988	2.3678	5.16153	9.79506e-07	5.44625e-06	0.0989693
BnaA01g00600D	chrA01	329720..332302	4.7394	2.0947	4.27138	0	0	0
BnaA01g00690D	chrA01	complement(379803..381866)	0.414084	-2.5886	-6.01514	1.16011e-08	7.86323e-08	0.00117217
BnaA01g00980D	chrA01	complement(535291..540515)	1.38127	2.85048	7.21238	0	0	0
BnaA01g01000D	chrA01	554007..556307	8.74683	4.94034	30.7037	0	0	0
BnaA01g01090D	chrA01	589502..591466	0.503805	2.2273	4.68256	8.07369e-08	5.04306e-07	0.00815766
BnaA01g01300D	chrA01	complement(671836..672911)	13.8746	2.58546	6.00206	0	0	0
BnaA01g01780D	chrA01	complement(930045..931130)	1.78427	7.8384	228.872	8.58521e-10	6.44273e-09	8.67449e-05
BnaA01g01960D	chrA01	987491..988150	1.81555	2.97023	7.83663	2.02061e-13	2.02061e-12	2.04162e-08
BnaA01g02080D	chrA01	1033366..1033791	16.0902	-2.12868	-4.37318	0	0	0
BnaA01g02460D	chrA01	1248044..1251570	6.48246	-2.01941	-4.05417	0	0	0
BnaA01g02510D	chrA01	complement(1262847..1265371)	0.146215	-2.07816	-4.22267	0.000761093	0.00284164	1
BnaA01g02560D	chrA01	complement(1276957..1277994)	0.434255	-2.79374	-6.93427	0.000150473	0.000627221	1
BnaA01g02570D	chrA01	complement(1280574..1281038)	71.2621	2.09139	4.26158	0	0	0
BnaA01g02600D	chrA01	complement(1301071..1301930)	0.421562	-2.06332	-4.17947	0.00178658	0.00622835	1
BnaA01g02620D	chrA01	complement(1306916..1308748)	10.0646	2.51702	5.724	0	0	0
BnaA01g02700D	chrA01	complement(1339988..1341750)	0.104745	-3.18087	-9.06853	0.00272619	0.00916835	1
BnaA01g02870D	chrA01	complement(1406035..1407429)	0.440947	-2.81673	-7.04564	1.07825e-07	6.65608e-07	0.0108947
BnaA01g02940D	chrA01	1434988..1435993	11.5772	2.97619	7.86904	0	0	0
BnaA01g03030D	chrA01	1465709..1467438	0.114725	-3.77391	-13.6792	0.00111451	0.00404374	1
BnaA01g03080D	chrA01	1489499..1490590	3.35002	3.64672	12.5249	0	0	0
BnaA01g03370D	chrA01	complement(1597636..1600850)	5.84952	2.25603	4.77676	0	0	0
BnaA01g03520D	chrA01	complement(1651377..1653296)	30.0337	-4.03295	-16.3697	0	0	0
BnaA01g03680D	chrA01	1729353..1735454	16.2601	3.75934	13.5417	0	0	0
BnaA01g04080D	chrA01	1878424..1879005	10.6733	2.1661	4.48809	0	0	0
BnaA01g04270D	chrA01	complement(1971319..1973127)	2.78518	-2.39679	-5.26629	0	0	0
BnaA01g04280D	chrA01	1973965..1974651	4.5197	-2.63808	-6.22501	0	0	0
BnaA01g04530D	chrA01	complement(2115048..2118907)	0.0531546	3.81373	14.062	0.00111445	0.00404368	1
BnaA01g04550D	chrA01	2125820..2128452	3.55058	-2.72393	-6.60671	0	0	0
BnaA01g05600D	chrA01	2618485..2618875	0.892092	2.0578	4.16352	0.000392231	0.00153662	1
BnaA01g05660D	chrA01	2633735..2636585	21.4921	2.17123	4.50406	0	0	0
BnaA01g05680D	chrA01	2644673..2644888	8.55219	-4.61394	-24.4869	0	0	0
BnaA01g05710D	chrA01	2652724..2653475	3.03636	-2.53687	-5.8033	0	0	0
BnaA01g05940D	chrA01	2755581..2756147	3.58132	-4.25964	-19.1548	0	0	0
BnaA01g06100D	chrA01	2823027..2825443	6.87742	2.00162	4.0045	0	0	0
BnaA01g06430D	chrA01	complement(2976792..2980710)	0.165751	-3.23107	-9.38965	5.40828e-09	3.7822e-08	0.000546452
BnaA01g06540D	chrA01	complement(3029631..3031140)	49.1693	-2.08588	-4.24535	0	0	0
BnaA01g06600D	chrA01	3053044..3053792	26.1134	-2.34054	-5.06492	0	0	0
BnaA01g06620D	chrA01	3076642..3077956	4.12957	2.31358	4.97116	0	0	0
BnaA01g06730D	chrA01	3123723..3124923	77.1741	-3.47253	-11.1003	0	0	0
BnaA01g06870D	chrA01	complement(3233480..3235047)	0.218022	-2.30948	-4.95703	0.00022287	0.000906807	1
BnaA01g07020D	chrA01	complement(3312880..3318176)	1.7116	-3.10041	-8.57664	0	0	0
BnaA01g07240D	chrA01	3422568..3423917	79.4515	-2.31791	-4.9861	0	0	0
BnaA01g07400D	chrA01	3458467..3462004	0.428961	-2.77885	-6.86305	1.55431e-15	1.78727e-14	1.57048e-10
BnaA01g07530D	chrA01	complement(3504890..3506286)	0.112647	-4.21571	-18.5804	0.00278398	0.00934871	1
BnaA01g07590D	chrA01	3543670..3545166	1.00792	-2.46986	-5.53991	4.81152e-10	3.69504e-09	4.86156e-05
BnaA01g07970D	chrA01	complement(3760039..3762382)	1.82811	4.26771	19.2623	0	0	0
BnaA01g08030D	chrA01	complement(3797048..3798559)	0.867734	-2.45474	-5.48212	8.93052e-12	7.91388e-11	9.0234e-07
BnaA01g08380D	chrA01	complement(4019132..4020464)	6.77165	5.10357	34.3817	0	0	0
BnaA01g08400D	chrA01	complement(4021283..4021694)	3.41453	4.7344	26.6193	0	0	0
BnaA01g08410D	chrA01	complement(4021798..4022426)	4.74363	5.25476	38.1804	0	0	0
BnaA01g08710D	chrA01	complement(4194505..4196204)	1.04147	2.6674	6.35285	1.11022e-16	1.34731e-15	1.12177e-11
BnaA01g09010D	chrA01	4378781..4379965	0.161858	-3.68494	-12.8611	0.0018923	0.00656159	1
BnaA01g09020D	chrA01	4380491..4381749	0.338389	2.35119	5.10244	6.63434e-05	0.000292237	1
BnaA01g10030D	chrA01	complement(4999402..5000883)	0.807087	-2.10712	-4.3083	1.01844e-08	6.93654e-08	0.00102904
BnaA01g10150D	chrA01	complement(5048018..5049746)	0.110662	-2.85197	-7.21986	0.00201155	0.0069384	1
BnaA01g10260D	chrA01	5122312..5123408	0.766152	-3.88052	-14.7283	3.86087e-11	3.25193e-10	3.90102e-06
BnaA01g10320D	chrA01	5152360..5154921	0.246049	3.58229	11.9778	9.03316e-09	6.18409e-08	0.00091271
BnaA01g10330D	chrA01	complement(5159087..5159517)	0.91978	-2.28946	-4.88875	0.000165878	0.000687575	1
BnaA01g10380D	chrA01	complement(5181270..5182905)	0.142095	-2.59	-6.02098	0.00247988	0.00840011	1
BnaA01g10520D	chrA01	5262868..5263653	12.5175	2.61459	6.12451	0	0	0
BnaA01g10560D	chrA01	5282083..5284271	0.128065	-3.1017	-8.58429	0.000137381	0.000576356	1
BnaA01g11220D	chrA01	complement(5588162..5591978)	1.88473	2.7259	6.61573	0	0	0
BnaA01g11340D	chrA01	complement(5644995..5645669)	0.912548	2.2592	4.78727	1.96209e-06	1.05334e-05	0.198249
BnaA01g11510D	chrA01	complement(5715790..5718126)	32.1589	2.04394	4.1237	0	0	0
BnaA01g11590D	chrA01	5790098..5794239	0.3583	-9.21176	-592.949	4.80541e-05	0.000216054	1
BnaA01g11670D	chrA01	complement(5828300..5829310)	5.68784	-2.08932	-4.25549	0	0	0
BnaA01g11750D	chrA01	5860946..5861299	0.559708	-2.90197	-7.47448	0.00174626	0.0061006	1
BnaA01g11820D	chrA01	5908428..5908889	1.02465	2.40577	5.29917	1.14437e-05	5.5915e-05	1
BnaA01g11870D	chrA01	5932989..5938953	6.83354	-2.58428	-5.99717	0	0	0
BnaA01g12650D	chrA01	6324589..6327188	5.07146	4.20921	18.4969	0	0	0
BnaA01g12670D	chrA01	6335464..6338002	0.418726	2.06278	4.17789	8.11208e-08	5.06641e-07	0.00819645
BnaA01g12710D	chrA01	complement(6346539..6347946)	1.07986	-3.8744	-14.666	6.44292e-08	4.06235e-07	0.00650992
BnaA01g12790D	chrA01	complement(6396153..6397974)	0.777875	2.53891	5.81151	9.72777e-13	9.24381e-12	9.82894e-08
BnaA01g12820D	chrA01	complement(6415878..6418010)	0.163569	-2.96048	-7.7838	4.54516e-05	0.000205001	1
BnaA01g12840D	chrA01	6424184..6425722	0.492194	3.28734	9.76312	7.24294e-10	5.47815e-09	7.31826e-05
BnaA01g12880D	chrA01	complement(6447254..6448647)	0.289155	-2.30601	-4.94514	0.00049426	0.00190291	1
BnaA01g12890D	chrA01	6454868..6456107	4.71746	4.71524	26.268	0	0	0
BnaA01g12910D	chrA01	complement(6466502..6469147)	0.869956	2.73311	6.64887	0	0	0
BnaA01g12920D	chrA01	complement(6470910..6473566)	3.32772	2.16562	4.48658	0	0	0
BnaA01g12940D	chrA01	complement(6477871..6481225)	0.948923	4.36454	20.5995	0	0	0
BnaA01g12960D	chrA01	complement(6492752..6495413)	0.172541	2.14843	4.43345	0.000875299	0.00323364	1
BnaA01g13270D	chrA01	6707424..6709383	11.2703	-2.2572	-4.78064	0	0	0
BnaA01g13290D	chrA01	6724135..6724854	9.50339	5.72666	52.9536	0	0	0
BnaA01g13350D	chrA01	complement(6746672..6749894)	1.13705	-5.03257	-32.7307	0	0	0
BnaA01g13580D	chrA01	6906140..6909732	13.7458	-2.23053	-4.69307	0	0	0
BnaA01g13710D	chrA01	complement(6976155..6978183)	26.9282	2.74245	6.69208	0	0	0
BnaA01g13740D	chrA01	complement(6988486..6991081)	1.88182	2.17558	4.51767	0	0	0
BnaA01g14080D	chrA01	complement(7159255..7162029)	1.16169	3.13049	8.75731	0	0	0
BnaA01g14360D	chrA01	complement(7253990..7255844)	2.36964	-5.21912	-37.2488	0	0	0
BnaA01g14370D	chrA01	complement(7259741..7260371)	1.55005	-2.72215	-6.59857	1.55482e-10	1.24681e-09	1.57099e-05
BnaA01g14420D	chrA01	7291078..7292339	18.8995	2.02229	4.06229	0	0	0
BnaA01g14460D	chrA01	complement(7300369..7303160)	4.7997	2.32827	5.02204	0	0	0
BnaA01g14500D	chrA01	complement(7308196..7311713)	0.198296	-2.21577	-4.64529	7.49381e-06	3.74802e-05	0.757174
BnaA01g14610D	chrA01	7375050..7375649	3.91013	-5.5226	-45.9692	0	0	0
BnaA01g14620D	chrA01	7377365..7377964	5.15284	-4.00182	-16.0201	0	0	0
BnaA01g14630D	chrA01	7380676..7381263	6.05626	-4.2207	-18.6448	0	0	0
BnaA01g14690D	chrA01	7393830..7395712	1.69867	2.25624	4.77745	0	0	0
BnaA01g14970D	chrA01	complement(7537756..7539477)	0.333761	-3.48869	-11.2253	8.61349e-08	5.36531e-07	0.00870307
BnaA01g15030D	chrA01	7648042..7654144	0.0760845	-2.06943	-4.19722	0.000243886	0.00098603	1
BnaA01g15050D	chrA01	complement(7658906..7660316)	0.87244	-2.25652	-4.77838	6.75691e-11	5.57048e-10	6.82718e-06
BnaA01g15250D	chrA01	complement(7799075..7801334)	11.5705	2.91391	7.53657	0	0	0
BnaA01g15270D	chrA01	7809073..7811565	0.587888	2.03499	4.0982	8.70239e-11	7.12379e-10	8.7929e-06
BnaA01g15920D	chrA01	8169399..8171514	0.261857	-2.0225	-4.06286	6.41777e-05	0.000283377	1
BnaA01g16450D	chrA01	complement(8498064..8499556)	46.7982	2.98934	7.94113	0	0	0
BnaA01g16620D	chrA01	8681831..8682510	11.3627	2.61813	6.13953	0	0	0
BnaA01g16690D	chrA01	8708648..8711717	0.29271	4.10582	17.2177	1.09642e-11	9.64585e-11	1.10783e-06
BnaA01g16830D	chrA01	complement(8804782..8808822)	0.254422	2.68547	6.43292	4.85761e-09	3.4115e-08	0.000490813
BnaA01g16840D	chrA01	8810306..8811728	7.88801	3.69162	12.9208	0	0	0
BnaA01g17290D	chrA01	9076320..9077322	1.06395	2.24048	4.72553	5.93639e-09	4.13778e-08	0.000599813
BnaA01g17340D	chrA01	complement(9130484..9132800)	0.260684	2.09719	4.27875	4.21319e-06	2.17817e-05	0.425701
BnaA01g17540D	chrA01	9266224..9268433	44.7067	4.95175	30.9475	0	0	0
BnaA01g17550D	chrA01	complement(9273961..9277142)	3.14756	2.29956	4.92306	0	0	0
BnaA01g18000D	chrA01	9519820..9521313	12.4993	6.1232	69.7055	0	0	0
BnaA01g18050D	chrA01	complement(9544374..9545090)	0.601821	2.62083	6.15104	8.27122e-06	4.11464e-05	0.835724
BnaA01g18260D	chrA01	complement(9778478..9779703)	1.11513	4.24904	19.0146	2.22045e-16	2.65948e-15	2.24354e-11
BnaA01g18440D	chrA01	9988669..9990406	0.216346	4.17689	18.0871	1.72667e-05	8.24219e-05	1
BnaA01g18450D	chrA01	9990480..9995016	141.77	6.6086	97.586	0	0	0
BnaA01g18760D	chrA01	complement(10257822..10258364)	3.44714	-2.07996	-4.22795	6.74063e-11	5.55797e-10	6.81073e-06
BnaA01g18980D	chrA01	complement(10439234..10446368)	0.0402138	-3.43099	-10.7853	8.93061e-05	0.000385372	1
BnaA01g19180D	chrA01	complement(10690403..10692994)	1.37854	3.13016	8.75533	0	0	0
BnaA01g19200D	chrA01	complement(10738857..10741436)	2.92008	2.92295	7.58397	0	0	0
BnaA01g19780D	chrA01	11256799..11258033	0.27109	-2.92984	-7.62027	0.000232674	0.000944153	1
BnaA01g19880D	chrA01	11570349..11572195	9.5416	3.134	8.77868	0	0	0
BnaA01g19920D	chrA01	complement(11576877..11578065)	3.18769	-2.17506	-4.51605	0	0	0
BnaA01g20010D	chrA01	11615659..11619635	0.0676716	5.02249	32.5027	0.000230968	0.000937608	1
BnaA01g20030D	chrA01	11621738..11622727	0.296786	-2.22589	-4.67801	0.00150584	0.00532459	1
BnaA01g20050D	chrA01	11637946..11642505	0.09512	3.23058	9.38648	1.39853e-06	7.63574e-06	0.141307
BnaA01g20340D	chrA01	12184912..12187254	28.1067	3.73698	13.3335	0	0	0
BnaA01g20350D	chrA01	12191970..12194243	22.1957	3.77665	13.7051	0	0	0
BnaA01g20430D	chrA01	12316943..12317152	1.855	-2.16069	-4.47129	0.00023074	0.000936719	1
BnaA01g20650D	chrA01	complement(12496472..12498019)	0.325668	2.47588	5.56306	5.44569e-05	0.000242802	1
BnaA01g20660D	chrA01	12506391..12514305	6.24228	4.5565	23.5311	0	0	0
BnaA01g20890D	chrA01	12799440..12802002	28.0227	2.71504	6.56612	0	0	0
BnaA01g20960D	chrA01	complement(12877565..12878703)	2.57805	2.36905	5.16599	0	0	0
BnaA01g21050D	chrA01	complement(12950025..12951701)	2.1643	2.96212	7.79268	0	0	0
BnaA01g21170D	chrA01	13017030..13019640	0.54225	-2.88813	-7.40312	3.67484e-14	3.87342e-13	3.71306e-09
BnaA01g21450D	chrA01	13403052..13410997	140.045	2.45494	5.48291	0	0	0
BnaA01g21620D	chrA01	complement(13889466..13891455)	2.79698	2.17352	4.51124	0	0	0
BnaA01g21660D	chrA01	13996694..13997184	1.24597	2.78121	6.8743	1.22692e-05	5.96801e-05	1
BnaA01g21670D	chrA01	13999906..14002615	1.05205	3.30286	9.86867	0	0	0
BnaA01g21850D	chrA01	14142369..14146362	0.376539	-2.16116	-4.47273	3.05298e-11	2.59199e-10	3.08473e-06
BnaA01g21900D	chrA01	14245447..14250236	0.26838	-2.08128	-4.23184	9.50806e-09	6.49733e-08	0.000960695
BnaA01g22150D	chrA01	14514091..14516606	0.200005	3.45997	11.0041	3.86204e-07	2.24885e-06	0.039022
BnaA01g22170D	chrA01	complement(14545425..14551189)	0.117043	5.4944	45.0796	5.57863e-08	3.53639e-07	0.00563665
BnaA01g22310D	chrA01	14653304..14655628	92.207	2.3134	4.97053	0	0	0
BnaA01g22660D	chrA01	complement(14962587..14965580)	0.0791139	4.01142	16.1272	0.00031074	0.00123601	1
BnaA01g23020D	chrA01	15392232..15393941	0.485974	3.40838	10.6176	3.54283e-10	2.75402e-09	3.57968e-05
BnaA01g23170D	chrA01	complement(15560552..15562401)	2.37394	-2.28003	-4.85687	0	0	0
BnaA01g23770D	chrA01	16151871..16154229	5.76991	3.36124	10.2762	0	0	0
BnaA01g23810D	chrA01	complement(16177799..16183661)	0.169044	-4.11742	-17.3567	6.25056e-13	6.03494e-12	6.31556e-08
BnaA01g23840D	chrA01	16267184..16274103	19.2404	-2.73102	-6.63925	0	0	0
BnaA01g23940D	chrA01	complement(16404655..16405287)	28.0262	3.23369	9.4067	0	0	0
BnaA01g24090D	chrA01	complement(16495506..16497922)	42.6905	2.36971	5.16838	0	0	0
BnaA01g24560D	chrA01	16955536..16957685	0.109422	4.83427	28.5272	0.00044032	0.0017101	1
BnaA01g24710D	chrA01	complement(17024222..17024864)	2.22336	-2.00991	-4.02758	7.55853e-09	5.21306e-08	0.000763714
BnaA01g24750D	chrA01	17131513..17134314	1.76892	2.23562	4.70966	0	0	0
BnaA01g24780D	chrA01	complement(17148932..17160227)	0.729822	-3.01978	-8.11043	0	0	0
BnaA01g24810D	chrA01	complement(17175095..17182074)	2.08279	5.62969	49.5113	0	0	0
BnaA01g24820D	chrA01	complement(17183405..17187089)	38.0596	2.18744	4.55497	0	0	0
BnaA01g24840D	chrA01	complement(17190219..17192907)	12.5141	2.13464	4.39127	0	0	0
BnaA01g24860D	chrA01	17221314..17222302	0.524712	2.85761	7.24812	1.23933e-06	6.80959e-06	0.125222
BnaA01g24940D	chrA01	complement(17382436..17385951)	0.575638	2.99444	7.96925	0	0	0
BnaA01g24950D	chrA01	complement(17387592..17395130)	0.2477	6.08688	67.9724	1.11022e-16	1.34731e-15	1.12177e-11
BnaA01g25010D	chrA01	complement(17495387..17495995)	0.816613	5.08414	33.9217	1.16074e-06	6.40383e-06	0.117281
BnaA01g25520D	chrA01	17810952..17811675	0.585312	7.63662	198.999	0.00280975	0.00942835	1
BnaA01g25590D	chrA01	17859788..17861086	1.17812	3.20976	9.25198	1.11022e-16	1.34731e-15	1.12177e-11
BnaA01g25730D	chrA01	complement(17936281..17938426)	17.0433	3.03483	8.1955	0	0	0
BnaA01g26000D	chrA01	18136179..18136481	15.0551	2.73291	6.64793	0	0	0
BnaA01g26110D	chrA01	18196752..18198436	0.730813	3.19255	9.14228	1.73972e-13	1.75011e-12	1.75781e-08
BnaA01g26120D	chrA01	18206602..18208980	5.17559	-4.19094	-18.2642	0	0	0
BnaA01g26400D	chrA01	complement(18442593..18452067)	0.0194974	-3.67193	-12.7456	0.00161328	0.00567195	1
BnaA01g26430D	chrA01	18512330..18517546	1.26416	3.45299	10.951	0	0	0
BnaA01g26520D	chrA01	complement(18572207..18572967)	3.19077	-2.58143	-5.98532	0	0	0
BnaA01g26790D	chrA01	18765350..18766213	0.340707	-4.31797	-19.9451	8.29758e-05	0.000359993	1
BnaA01g26850D	chrA01	18837257..18838787	0.991956	-4.10749	-17.2377	0	0	0
BnaA01g26960D	chrA01	complement(18879918..18881812)	0.562998	-3.60778	-12.1913	2.11164e-13	2.10747e-12	2.13361e-08
BnaA01g27000D	chrA01	complement(18893996..18896998)	15.7104	2.41228	5.32315	0	0	0
BnaA01g27190D	chrA01	18989815..18991334	8.31552	2.16869	4.49616	0	0	0
BnaA01g27350D	chrA01	19094857..19095408	0.581772	-3.05258	-8.29697	7.24702e-05	0.000317413	1
BnaA01g27570D	chrA01	complement(19277301..19278558)	151.989	3.28703	9.76103	0	0	0
BnaA01g27830D	chrA01	19405731..19407660	1.03858	2.21421	4.64026	1.78746e-14	1.92194e-13	1.80605e-09
BnaA01g28080D	chrA01	complement(19601025..19602969)	59.5414	-2.11515	-4.33236	0	0	0
BnaA01g28310D	chrA01	complement(19740604..19744664)	3.27247	-2.30469	-4.94061	0	0	0
BnaA01g28600D	chrA01	19885286..19886322	0.250508	-2.9928	-7.96017	0.000556121	0.00212278	1
BnaA01g28620D	chrA01	complement(19889096..19890728)	2.40985	-3.93196	-15.263	0	0	0
BnaA01g28810D	chrA01	complement(20010789..20011806)	109.758	4.5117	22.8117	0	0	0
BnaA01g28830D	chrA01	20013831..20014723	6.47529	2.34243	5.07158	0	0	0
BnaA01g28910D	chrA01	complement(20039487..20041566)	1.75571	-2.0619	-4.17535	0	0	0
BnaA01g29320D	chrA01	20277037..20279235	0.957612	-4.58701	-24.034	0	0	0
BnaA01g29540D	chrA01	20456788..20459260	4.24053	2.81705	7.04721	0	0	0
BnaA01g30220D	chrA01	complement(20774978..20776586)	1.99721	5.92992	60.9655	0	0	0
BnaA01g30260D	chrA01	complement(20802445..20808295)	8.0755	2.38073	5.20799	0	0	0
BnaA01g30460D	chrA01	20906794..20907915	18.4112	-2.48466	-5.59701	0	0	0
BnaA01g30490D	chrA01	20924063..20926784	17.6936	-2.02998	-4.08401	0	0	0
BnaA01g30550D	chrA01	20941303..20942028	1.48726	-3.27453	-9.6768	1.34259e-12	1.26297e-11	1.35656e-07
BnaA01g30920D	chrA01	21078507..21080047	30.4397	2.60908	6.10113	0	0	0
BnaA01g31030D	chrA01	complement(21118464..21121597)	0.603349	2.25168	4.76236	4.66294e-14	4.88484e-13	4.71143e-09
BnaA01g31040D	chrA01	complement(21122827..21134183)	0.292808	2.25129	4.76108	0	0	0
BnaA01g31050D	chrA01	complement(21134281..21137271)	0.308256	2.97612	7.86869	2.24744e-10	1.77421e-09	2.27082e-05
BnaA01g31080D	chrA01	21157754..21158974	20.4414	2.58293	5.99155	0	0	0
BnaA01g31190D	chrA01	complement(21200063..21204150)	0.569146	2.35685	5.12249	0	0	0
BnaA01g31210D	chrA01	complement(21222560..21227666)	0.397165	2.42686	5.37722	1.11022e-16	1.34731e-15	1.12177e-11
BnaA01g31220D	chrA01	complement(21227719..21230750)	0.861635	2.77029	6.82246	0	0	0
BnaA01g31240D	chrA01	complement(21233324..21237710)	4.31717	4.2758	19.3707	0	0	0
BnaA01g31270D	chrA01	complement(21251526..21254739)	0.537713	2.83036	7.11253	0	0	0
BnaA01g31480D	chrA01	21403948..21407538	21.3714	-2.59011	-6.02143	0	0	0
BnaA01g31530D	chrA01	complement(21430007..21431025)	21.5664	-2.87597	-7.34096	0	0	0
BnaA01g32820D	chrA01	complement(22169517..22170401)	4.45764	-2.54861	-5.85072	0	0	0
BnaA01g32890D	chrA01	22200794..22202487	0.17795	2.72952	6.63234	0.00128262	0.00459838	1
BnaA01g33090D	chrA01	22383276..22387147	0.330366	-3.19553	-9.16114	5.4422e-12	4.90264e-11	5.4988e-07
BnaA01g33110D	chrA01	22391376..22392632	1.19614	-4.2065	-18.4622	0	0	0
BnaA01g33260D	chrA01	22560068..22561080	2.58563	-2.11426	-4.32968	0	0	0
BnaA01g33330D	chrA01	22596978..22600058	1.16079	-2.17012	-4.50061	0	0	0
BnaA01g33420D	chrA01	22639273..22641385	11.5739	-2.04381	-4.12332	0	0	0
BnaA01g33570D	chrA01	22730689..22731261	5.11224	3.03572	8.20055	0	0	0
BnaA01g33720D	chrA01	22874873..22876420	1.85103	2.35391	5.11209	0	0	0
BnaA01g33730D	chrA01	22876563..22876954	1.05481	7.59268	193.03	0.00254807	0.00861117	1
BnaA01g33740D	chrA01	complement(22877117..22886108)	0.0575482	2.72137	6.59499	4.12171e-06	2.1336e-05	0.416458
BnaA01g33760D	chrA01	complement(22890193..22893090)	2.60916	2.08461	4.24161	0	0	0
BnaA01g33800D	chrA01	complement(22901707..22903095)	17.4959	3.16867	8.99216	0	0	0
BnaA01g33880D	chrA01	complement(22937517..22939331)	1.01287	-3.06702	-8.3804	0	0	0
BnaA01g33970D	chrA01	complement(22981515..22982778)	0.760456	8.81024	448.896	0.00110335	0.00400526	1
BnaA01g34510D	chrA01_random	18022..19686	3.06365	-3.74772	-13.4331	0	0	0
BnaA01g34610D	chrA01_random	complement(55624..57664)	42.1064	-2.21073	-4.62909	0	0	0
BnaA01g34620D	chrA01_random	complement(62563..64378)	9.53691	-2.94618	-7.70705	0	0	0
BnaA01g34660D	chrA01_random	complement(71990..73752)	0.302429	-2.29483	-4.90697	7.62439e-05	0.000332543	1
BnaA01g34710D	chrA01_random	84341..86712	8.24849	-3.61752	-12.2739	0	0	0
BnaA01g34960D	chrA01_random	complement(288297..289448)	1.9836	3.27602	9.68678	0	0	0
BnaA01g34980D	chrA01_random	304675..306686	5.32522	3.28936	9.77679	0	0	0
BnaA01g35230D	chrA01_random	494531..496074	0.607134	-2.21032	-4.62778	1.83322e-07	1.10446e-06	0.0185228
BnaA01g35340D	chrA01_random	complement(556242..557354)	119.65	-3.4258	-10.7465	0	0	0
BnaA01g35580D	chrA01_random	complement(791250..794425)	2.38604	-2.20665	-4.61602	0	0	0
BnaA01g35710D	chrA01_random	939484..941298	0.723256	-2.98452	-7.91463	1.1946e-13	1.21529e-12	1.20702e-08
BnaA01g35750D	chrA01_random	complement(1011627..1013119)	1.65398	2.42334	5.36412	0	0	0
BnaA01g36280D	chrA01_random	complement(1696349..1698243)	2.76705	2.73633	6.66371	0	0	0
BnaA01g36640D	chrA01_random	2177494..2179674	17.7089	3.40301	10.5781	0	0	0
BnaA01g36810D	chrA01_random	complement(2294326..2295629)	26.9	3.52833	11.538	0	0	0
BnaA01g37050D	chrA01_random	complement(2451314..2451978)	19.0425	-2.2392	-4.72135	0	0	0
BnaA01g37120D	chrA01_random	2496316..2496873	1.0417	-2.09741	-4.2794	7.40166e-06	3.70762e-05	0.747864
BnaA01g37160D	chrA01_random	complement(2520528..2521313)	4.59962	2.90024	7.46549	0	0	0
BnaA01g37210D	chrA01_random	2544499..2549432	75.3167	3.46602	11.0504	0	0	0
BnaA02g00030D	chrA02	14834..18467	2.27549	-2.18408	-4.54436	0	0	0
BnaA02g00270D	chrA02	99765..101356	4.89093	-2.18542	-4.5486	0	0	0
BnaA02g00280D	chrA02	102636..103372	0.890321	-2.55568	-5.87946	2.245e-07	1.34119e-06	0.0226835
BnaA02g00290D	chrA02	104538..107482	3.8591	-2.02992	-4.08383	0	0	0
BnaA02g00320D	chrA02	119841..121209	3.98278	-3.76118	-13.559	0	0	0
BnaA02g00360D	chrA02	complement(131407..132480)	13.3481	-4.03819	-16.4292	0	0	0
BnaA02g00380D	chrA02	complement(140031..141872)	1.15834	2.1879	4.55642	6.77236e-15	7.47683e-14	6.84279e-10
BnaA02g00610D	chrA02	232578..234140	53.0503	-3.0569	-8.32184	0	0	0
BnaA02g00660D	chrA02	complement(250286..252006)	0.269489	2.68446	6.42841	3.02096e-05	0.000139499	1
BnaA02g00790D	chrA02	293736..294176	1.15648	2.96028	7.78276	4.43211e-07	2.56439e-06	0.044782
BnaA02g01020D	chrA02	complement(390608..391412)	0.538211	2.45352	5.47753	6.57059e-05	0.000289657	1
BnaA02g01170D	chrA02	complement(510958..513564)	1.18043	-2.01962	-4.05478	2.22045e-16	2.65948e-15	2.24354e-11
BnaA02g01200D	chrA02	complement(517911..520108)	6.9427	-3.64745	-12.5311	0	0	0
BnaA02g01320D	chrA02	596265..597567	6.67477	-2.20726	-4.61797	0	0	0
BnaA02g01560D	chrA02	733426..735766	20.4905	5.27295	38.6648	0	0	0
BnaA02g01570D	chrA02	737061..739044	0.143915	3.76716	13.6153	9.34884e-05	0.00040232	1
BnaA02g01840D	chrA02	841495..845156	14.6053	2.38704	5.23085	0	0	0
BnaA02g01850D	chrA02	846571..847834	2.83195	2.86743	7.29765	0	0	0
BnaA02g01920D	chrA02	complement(872792..874514)	0.253833	-3.14095	-8.82105	8.5298e-05	0.000369196	1
BnaA02g01950D	chrA02	complement(889435..891531)	0.224872	-3.21184	-9.2653	1.35347e-06	7.40456e-06	0.136755
BnaA02g02020D	chrA02	913643..915733	10.8107	-4.83193	-28.4811	0	0	0
BnaA02g02100D	chrA02	complement(929519..929752)	6.07686	-2.72368	-6.60555	1.83211e-10	1.45819e-09	1.85117e-05
BnaA02g02120D	chrA02	934648..935697	0.384344	-2.20938	-4.62477	0.00042851	0.00166795	1
BnaA02g02300D	chrA02	complement(1016247..1017399)	1.06119	-2.93188	-7.63107	1.48437e-13	1.50116e-12	1.49981e-08
BnaA02g02310D	chrA02	1021182..1024422	0.141718	4.08876	17.0152	8.28314e-07	4.64522e-06	0.0836929
BnaA02g02370D	chrA02	complement(1048431..1053506)	0.270842	-2.71729	-6.57637	2.36589e-13	2.35238e-12	2.39049e-08
BnaA02g02580D	chrA02	1154220..1156370	1.01562	5.05608	33.2683	0	0	0
BnaA02g02680D	chrA02	complement(1205447..1208556)	6.59932	-2.36527	-5.1525	0	0	0
BnaA02g02910D	chrA02	1297885..1298553	0.449368	-3.4978	-11.2964	5.0587e-05	0.000226686	1
BnaA02g03210D	chrA02	1420670..1421476	0.53941	3.99894	15.9883	1.20081e-06	6.60765e-06	0.12133
BnaA02g03290D	chrA02	1460499..1463307	0.114433	-2.35319	-5.10953	0.000350325	0.00138199	1
BnaA02g03440D	chrA02	1531543..1532424	0.263375	-2.58974	-6.0199	0.00148975	0.00527248	1
BnaA02g03530D	chrA02	1564900..1568272	0.0526053	-4.40739	-21.2205	0.00228573	0.00779972	1
BnaA02g03810D	chrA02	complement(1756046..1758017)	0.949439	4.47489	22.237	0	0	0
BnaA02g03830D	chrA02	complement(1760133..1762119)	0.398786	5.75324	53.9384	2.16867e-08	1.43471e-07	0.00219123
BnaA02g04110D	chrA02	1849161..1850557	7.89144	-2.24531	-4.7414	0	0	0
BnaA02g04270D	chrA02	1913892..1917371	6.22242	-3.40701	-10.6075	0	0	0
BnaA02g04410D	chrA02	1970504..1972030	0.447677	-3.07911	-8.45095	4.38387e-08	2.81146e-07	0.00442946
BnaA02g04490D	chrA02	2008757..2009140	0.462636	-3.62135	-12.3065	0.00232255	0.00791255	1
BnaA02g04560D	chrA02	complement(2038697..2040288)	51.503	-2.33565	-5.04778	0	0	0
BnaA02g04610D	chrA02	2062399..2063601	9.13946	-2.22745	-4.68307	0	0	0
BnaA02g04780D	chrA02	2120005..2123058	437.772	3.37941	10.4065	0	0	0
BnaA02g04970D	chrA02	complement(2199498..2200157)	77.2499	-4.61472	-24.5003	0	0	0
BnaA02g04990D	chrA02	complement(2204887..2205715)	1.03765	-2.15685	-4.45939	9.13e-06	4.51482e-05	0.922496
BnaA02g05080D	chrA02	complement(2278431..2278991)	1.36562	-2.86058	-7.26307	1.83451e-08	1.22309e-07	0.00185359
BnaA02g05170D	chrA02	2321981..2329305	35.1761	2.55034	5.85773	0	0	0
BnaA02g05230D	chrA02	2376801..2379378	10.411	-2.79346	-6.93291	0	0	0
BnaA02g05310D	chrA02	2417157..2419486	113.221	3.10777	8.62052	0	0	0
BnaA02g05370D	chrA02	complement(2446801..2448081)	2.22702	5.59998	48.5023	0	0	0
BnaA02g05390D	chrA02	complement(2462570..2464174)	0.794863	2.00105	4.00291	3.78104e-09	2.68058e-08	0.000382036
BnaA02g05560D	chrA02	2560525..2562521	9.37342	5.54511	46.6921	0	0	0
BnaA02g05600D	chrA02	complement(2574575..2576006)	9.55433	3.28519	9.74855	0	0	0
BnaA02g05720D	chrA02	2637833..2638426	0.648445	2.18237	4.539	0.000259376	0.00104424	1
BnaA02g05730D	chrA02	complement(2641124..2642345)	4.87984	2.2759	4.84299	0	0	0
BnaA02g05760D	chrA02	2649169..2651710	0.116447	2.06865	4.19493	0.00234775	0.00799166	1
BnaA02g06000D	chrA02	complement(2773274..2776314)	9.31618	-2.5835	-5.99393	0	0	0
BnaA02g06010D	chrA02	complement(2782959..2786481)	0.283332	-2.82347	-7.07863	6.28874e-10	4.78475e-09	6.35414e-05
BnaA02g06050D	chrA02	complement(2798589..2799709)	0.201021	-2.54564	-5.83866	0.00292779	0.00979258	1
BnaA02g06100D	chrA02	2818967..2820292	5.36259	3.14074	8.81975	0	0	0
BnaA02g06160D	chrA02	2877206..2881485	2.10818	-2.45659	-5.48919	0	0	0
BnaA02g06180D	chrA02	2963246..2964676	15.7555	-2.37759	-5.19667	0	0	0
BnaA02g06950D	chrA02	complement(3299006..3302614)	1.0694	3.53354	11.5798	0	0	0
BnaA02g07120D	chrA02	3392425..3393327	1.60428	-2.75817	-6.76537	4.58522e-14	4.80592e-13	4.63291e-09
BnaA02g07220D	chrA02	complement(3438900..3442147)	0.212813	-2.458	-5.49454	3.07673e-06	1.61585e-05	0.310873
BnaA02g07530D	chrA02	3578213..3581235	3.24413	-2.43742	-5.41672	0	0	0
BnaA02g07630D	chrA02	3639594..3641126	4.42702	2.51048	5.69811	0	0	0
BnaA02g08090D	chrA02	complement(3811395..3815386)	0.37485	-2.40624	-5.3009	2.1646e-12	2.00634e-11	2.18711e-07
BnaA02g08160D	chrA02	3869186..3874606	10.4189	2.00541	4.01503	0	0	0
BnaA02g08170D	chrA02	3874977..3876322	0.548198	2.02562	4.07168	6.08637e-06	3.08486e-05	0.614967
BnaA02g08290D	chrA02	complement(3940962..3943511)	0.477217	-2.42529	-5.37136	1.04986e-08	7.14522e-08	0.00106078
BnaA02g08750D	chrA02	complement(4324559..4326512)	1.03285	-3.55426	-11.7473	0	0	0
BnaA02g08900D	chrA02	complement(4429617..4432153)	8.45479	2.19212	4.56978	0	0	0
BnaA02g08960D	chrA02	complement(4455479..4457450)	0.531093	4.31402	19.8907	2.62568e-13	2.60224e-12	2.65298e-08
BnaA02g09020D	chrA02	complement(4488028..4488678)	92.6673	2.7611	6.77913	0	0	0
BnaA02g09030D	chrA02	complement(4490854..4491943)	39.5076	8.32461	320.594	0	0	0
BnaA02g09040D	chrA02	complement(4494818..4495165)	66.5377	7.06335	133.746	0	0	0
BnaA02g09110D	chrA02	4514755..4515771	0.228761	-3.12894	-8.74792	0.000804159	0.00299007	1
BnaA02g09290D	chrA02	4594791..4596152	3.2757	-2.62379	-6.16366	0	0	0
BnaA02g09370D	chrA02	complement(4623209..4626287)	5.36162	-7.55773	-188.41	0	0	0
BnaA02g09670D	chrA02	4854300..4855374	1.1966	2.32059	4.99536	8.27323e-11	6.78457e-10	8.35927e-06
BnaA02g09890D	chrA02	complement(4958441..4960591)	47.9073	4.20951	18.5007	0	0	0
BnaA02g09900D	chrA02	4969040..4970021	0.939282	-2.24144	-4.72869	8.27578e-07	4.64212e-06	0.0836185
BnaA02g09910D	chrA02	4970757..4971599	2.27982	-2.39212	-5.24927	5.22249e-13	5.06849e-12	5.2768e-08
BnaA02g09960D	chrA02	complement(4984418..4986946)	12.0732	3.77519	13.6913	0	0	0
BnaA02g10360D	chrA02	complement(5301233..5301844)	7.39505	-2.23229	-4.6988	0	0	0
BnaA02g10400D	chrA02	5337282..5339309	8.39719	-3.3494	-10.1922	0	0	0
BnaA02g10560D	chrA02	complement(5422116..5423052)	1.15993	-2.05049	-4.14247	5.65885e-07	3.23418e-06	0.057177
BnaA02g10700D	chrA02	complement(5532198..5532945)	6.21672	5.67535	51.1036	0	0	0
BnaA02g10740D	chrA02	5556990..5559984	0.135415	3.34125	10.1349	1.8197e-05	8.65889e-05	1
BnaA02g10870D	chrA02	complement(5630480..5632063)	0.172758	2.20821	4.62101	0.00145941	0.00517362	1
BnaA02g10910D	chrA02	complement(5652103..5654715)	0.632678	-3.60444	-12.1631	1.11022e-16	1.34731e-15	1.12177e-11
BnaA02g10950D	chrA02	5686965..5692238	0.544759	2.53297	5.78763	0	0	0
BnaA02g11060D	chrA02	complement(5765281..5765683)	2.08934	2.33779	5.05528	2.37283e-07	1.41412e-06	0.0239751
BnaA02g11160D	chrA02	5819769..5820393	0.623891	-3.02947	-8.1651	0.00244905	0.00830482	1
BnaA02g11230D	chrA02	complement(5884176..5886890)	1.9638	-2.1596	-4.46792	0	0	0
BnaA02g11310D	chrA02	5930726..5932611	1.17473	-3.36333	-10.2911	0	0	0
BnaA02g11390D	chrA02	complement(5970874..5973275)	0.711806	-2.83586	-7.13968	1.11022e-16	1.34731e-15	1.12177e-11
BnaA02g11540D	chrA02	complement(6032988..6036542)	1.17536	2.19886	4.59116	0	0	0
BnaA02g11570D	chrA02	6053223..6055079	1.97287	4.83526	28.5469	0	0	0
BnaA02g11690D	chrA02	6119555..6120930	28.9255	2.67252	6.37543	0	0	0
BnaA02g11700D	chrA02	complement(6125755..6126087)	0.616619	-2.94324	-7.69135	0.00178991	0.00623867	1
BnaA02g12200D	chrA02	6458345..6458884	0.480808	-2.99321	-7.96244	0.000590793	0.00224531	1
BnaA02g12530D	chrA02	complement(6713625..6714944)	212.565	-2.80963	-7.01102	0	0	0
BnaA02g12660D	chrA02	complement(6814938..6821273)	0.295963	3.5955	12.0879	0	0	0
BnaA02g12730D	chrA02	6840697..6843687	1.21383	4.33872	20.2342	0	0	0
BnaA02g12740D	chrA02	6850545..6855026	1.80362	3.80124	13.9408	0	0	0
BnaA02g12770D	chrA02	complement(6883362..6884519)	16.1304	2.38464	5.22215	0	0	0
BnaA02g12930D	chrA02	complement(7031625..7032091)	19.4477	-2.92559	-7.59786	0	0	0
BnaA02g13300D	chrA02	7305766..7306627	0.721687	-3.79176	-13.8494	7.45138e-09	5.14233e-08	0.000752888
BnaA02g13390D	chrA02	complement(7371962..7377305)	0.980867	2.5633	5.91056	0	0	0
BnaA02g13460D	chrA02	7411289..7412772	77.3341	4.79189	27.7015	0	0	0
BnaA02g13620D	chrA02	7480281..7483842	0.070568	2.24486	4.73991	0.00213125	0.00731682	1
BnaA02g13730D	chrA02	7553643..7554695	0.291033	2.93773	7.66206	0.000314444	0.00124952	1
BnaA02g13970D	chrA02	complement(7781022..7784995)	11.174	-2.52814	-5.76828	0	0	0
BnaA02g14340D	chrA02	8089629..8091374	0.354748	2.86422	7.28143	2.57299e-06	1.36184e-05	0.259975
BnaA02g14430D	chrA02	8145750..8146517	4.01642	2.29988	4.92418	0	0	0
BnaA02g14640D	chrA02	complement(8305374..8307449)	1.19837	-2.34909	-5.09503	0	0	0
BnaA02g14780D	chrA02	complement(8452393..8454564)	4.86057	-3.59735	-12.1035	0	0	0
BnaA02g14910D	chrA02	complement(8543407..8544789)	1.00927	2.09195	4.26324	1.19926e-09	8.88806e-09	0.000121173
BnaA02g14960D	chrA02	complement(8576814..8579359)	2.00371	5.62878	49.4801	0	0	0
BnaA02g14990D	chrA02	8623349..8626071	2.27939	-3.44042	-10.856	0	0	0
BnaA02g15390D	chrA02	8904503..8909003	1.59501	-2.41891	-5.34766	0	0	0
BnaA02g15420D	chrA02	complement(8933445..8933993)	4.48208	-3.99483	-15.9428	0	0	0
BnaA02g15460D	chrA02	complement(8954459..8956894)	0.267628	2.28674	4.87953	1.67399e-05	8.00699e-05	1
BnaA02g15500D	chrA02	8982649..8984617	0.763886	6.16273	71.6416	1.63536e-13	1.64825e-12	1.65237e-08
BnaA02g15590D	chrA02	9014642..9015164	0.438416	3.42379	10.7316	0.000560529	0.00213817	1
BnaA02g15690D	chrA02	complement(9144596..9149762)	1.44456	-2.90885	-7.5102	0	0	0
BnaA02g15850D	chrA02	complement(9276154..9277344)	0.338932	-3.91762	-15.112	2.66437e-06	1.40851e-05	0.269208
BnaA02g15980D	chrA02	complement(9432989..9433684)	0.686941	-2.27471	-4.83902	0.000105204	0.000449196	1
BnaA02g16100D	chrA02	complement(9575337..9577887)	5.06013	-2.33382	-5.04137	0	0	0
BnaA02g16190D	chrA02	9671558..9674539	1.86888	3.16715	8.9827	0	0	0
BnaA02g16250D	chrA02	complement(9698277..9699130)	0.424042	-2.27723	-4.84746	0.000545448	0.00208529	1
BnaA02g16410D	chrA02	9750527..9752528	0.422235	8.63648	397.961	0.000834498	0.00309298	1
BnaA02g16570D	chrA02	9884177..9884473	13.1721	-3.31711	-9.96663	0	0	0
BnaA02g16660D	chrA02	complement(9953775..9956399)	0.575522	2.71435	6.56296	1.00231e-12	9.51549e-12	1.01273e-07
BnaA02g16670D	chrA02	complement(9958065..9959863)	0.126581	3.97778	15.7555	0.000283571	0.00113487	1
BnaA02g16690D	chrA02	9972832..9974713	1.37283	3.69982	12.9944	0	0	0
BnaA02g17000D	chrA02	complement(10235366..10236471)	15.6907	-2.32425	-5.00805	0	0	0
BnaA02g17480D	chrA02	10560386..10562633	223.002	2.31275	4.9683	0	0	0
BnaA02g17640D	chrA02	complement(10616661..10617173)	21.0071	-3.97215	-15.6941	0	0	0
BnaA02g17650D	chrA02	complement(10618757..10619266)	1.80911	-5.47861	-44.5887	1.55369e-10	1.24601e-09	1.56985e-05
BnaA02g17690D	chrA02	10632936..10633403	0.992249	-2.05855	-4.16569	0.000342823	0.00135461	1
BnaA02g17720D	chrA02	10664117..10664701	2.65315	-4.90809	-30.0249	0	0	0
BnaA02g18050D	chrA02	complement(10898341..10898961)	12.2602	2.59401	6.03774	0	0	0
BnaA02g18150D	chrA02	10990306..10991130	2.68867	3.97328	15.7064	0	0	0
BnaA02g18290D	chrA02	complement(11089165..11090759)	0.150356	-3.07187	-8.40864	0.00243466	0.00826025	1
BnaA02g18320D	chrA02	complement(11116182..11118009)	19.1568	-2.23885	-4.72022	0	0	0
BnaA02g18370D	chrA02	complement(11134567..11137519)	0.261478	5.20482	36.8814	1.79251e-09	1.3093e-08	0.000181115
BnaA02g18450D	chrA02	11177661..11179158	35.0476	-4.2147	-18.5674	0	0	0
BnaA02g18610D	chrA02	complement(11369277..11377374)	4.71097	-3.82719	-14.1939	0	0	0
BnaA02g18620D	chrA02	11392608..11393554	0.274343	-4.15923	-17.8671	0.000115747	0.000491123	1
BnaA02g18670D	chrA02	11420065..11420301	8.37238	2.37029	5.17045	1.11022e-16	1.34731e-15	1.12177e-11
BnaA02g18710D	chrA02	11460691..11463020	6.08913	-2.5492	-5.8531	0	0	0
BnaA02g18730D	chrA02	11498528..11501103	0.817877	-3.60383	-12.158	0	0	0
BnaA02g18870D	chrA02	11647900..11648214	5.20773	3.46794	11.0651	0	0	0
BnaA02g18900D	chrA02	complement(11663458..11665195)	0.22213	3.50096	11.3213	7.13225e-06	3.57994e-05	0.720643
BnaA02g19440D	chrA02	12064289..12066003	1.71046	-3.54572	-11.678	0	0	0
BnaA02g19610D	chrA02	complement(12181117..12181941)	0.396024	4.49012	22.473	3.45833e-05	0.000158471	1
BnaA02g19820D	chrA02	12278029..12279275	0.274038	-4.55194	-23.4569	1.62008e-05	7.75941e-05	1
BnaA02g19830D	chrA02	complement(12279406..12280556)	44.1584	-2.47506	-5.55992	0	0	0
BnaA02g19950D	chrA02	12334767..12335516	15.2046	2.08354	4.23847	0	0	0
BnaA02g19970D	chrA02	complement(12337272..12338438)	3.4103	6.07312	67.3271	0	0	0
BnaA02g20090D	chrA02	complement(12401412..12403698)	0.206312	-2.5387	-5.81067	5.35664e-05	0.000239156	1
BnaA02g20300D	chrA02	12561990..12563929	0.464877	-5.073	-33.6609	7.57061e-11	6.221e-10	7.64935e-06
BnaA02g20380D	chrA02	12612759..12615665	0.148196	-4.86975	-29.2375	3.74784e-06	1.94835e-05	0.378682
BnaA02g20400D	chrA02	12645432..12647152	1.81211	-2.8021	-6.97454	0	0	0
BnaA02g20430D	chrA02	complement(12737474..12740092)	4.12709	3.00673	8.03738	0	0	0
BnaA02g20580D	chrA02	complement(12960354..12963772)	0.385084	5.59271	48.2584	9.54792e-14	9.78221e-13	9.64722e-09
BnaA02g20750D	chrA02	complement(13086038..13087370)	25.498	2.07458	4.21222	0	0	0
BnaA02g20980D	chrA02	13301407..13303305	0.165678	-3.26319	-9.60103	5.99621e-05	0.000265677	1
BnaA02g21170D	chrA02	complement(13477830..13481677)	0.714242	2.94333	7.69187	0	0	0
BnaA02g21250D	chrA02	complement(13622415..13622750)	27.6648	-2.59359	-6.03599	0	0	0
BnaA02g21270D	chrA02	complement(13648025..13648360)	25.16	-2.47646	-5.5653	0	0	0
BnaA02g21420D	chrA02	complement(13784382..13787160)	1.66689	2.39708	5.26736	0	0	0
BnaA02g21620D	chrA02	complement(14005687..14008686)	1.93027	-2.67971	-6.40728	0	0	0
BnaA02g21660D	chrA02	14050729..14052986	47.5578	2.282	4.86351	0	0	0
BnaA02g21750D	chrA02	complement(14145771..14148687)	58.9827	-2.50123	-5.6617	0	0	0
BnaA02g22130D	chrA02	complement(14600301..14603480)	0.563433	-3.3746	-10.3719	0	0	0
BnaA02g22420D	chrA02	complement(14932562..14933954)	3.58703	-3.19992	-9.18906	0	0	0
BnaA02g22470D	chrA02	complement(15006339..15008337)	12.3987	2.18583	4.54989	0	0	0
BnaA02g22550D	chrA02	15093551..15096754	0.176764	2.62328	6.16149	9.55839e-07	5.32345e-06	0.096578
BnaA02g22680D	chrA02	complement(15217077..15223434)	0.107567	-2.53243	-5.78546	2.00656e-06	1.07573e-05	0.202743
BnaA02g23330D	chrA02	16433618..16435617	14.2238	2.60736	6.09388	0	0	0
BnaA02g23500D	chrA02	complement(16762505..16767759)	0.178389	-2.85528	-7.23646	2.42855e-09	1.75235e-08	0.000245381
BnaA02g23720D	chrA02	17011164..17013065	1.68136	2.24726	4.7478	0	0	0
BnaA02g23820D	chrA02	complement(17129445..17131673)	0.28465	-3.68478	-12.8597	9.32989e-06	4.60794e-05	0.942692
BnaA02g23880D	chrA02	17212824..17214823	1.22457	3.33397	10.0838	0	0	0
BnaA02g23980D	chrA02	complement(17265997..17272039)	0.0626297	2.06469	4.18343	0.000321834	0.00127672	1
BnaA02g24160D	chrA02	complement(17496906..17497915)	2.48395	-2.22364	-4.67072	0	0	0
BnaA02g24280D	chrA02	complement(17635565..17638607)	0.382339	-2.36027	-5.13468	2.85398e-08	1.86476e-07	0.00288366
BnaA02g24630D	chrA02	complement(17958101..17959435)	0.614835	-3.44494	-10.8901	1.85422e-10	1.47497e-09	1.8735e-05
BnaA02g25120D	chrA02	complement(18440409..18441242)	1.87607	3.92716	15.2122	0	0	0
BnaA02g25130D	chrA02	complement(18441356..18442099)	0.636175	4.47952	22.3084	6.88988e-07	3.8998e-06	0.0696154
BnaA02g25150D	chrA02	complement(18477420..18478068)	51.3986	4.00374	16.0415	0	0	0
BnaA02g25440D	chrA02	complement(18713936..18723357)	3.93526	-2.7796	-6.8666	0	0	0
BnaA02g25540D	chrA02	complement(18760544..18761152)	1.16753	-2.11192	-4.32266	1.57824e-05	7.57017e-05	1
BnaA02g25550D	chrA02	complement(18765882..18768969)	9.54271	5.70029	51.9945	0	0	0
BnaA02g26080D	chrA02	19139274..19142416	2.43223	-2.93575	-7.65153	0	0	0
BnaA02g26140D	chrA02	complement(19212151..19214838)	11.5925	2.19797	4.58835	0	0	0
BnaA02g27190D	chrA02	20057909..20058688	0.366311	3.10603	8.6101	0.000405597	0.0015856	1
BnaA02g27460D	chrA02	20240062..20240601	1.03884	-2.0245	-4.0685	0.000229637	0.000932577	1
BnaA02g27670D	chrA02	complement(20432380..20432889)	63.5399	4.85145	28.869	0	0	0
BnaA02g27680D	chrA02	20444917..20446231	6.18823	4.40872	21.2401	0	0	0
BnaA02g27830D	chrA02	complement(20546668..20548385)	1.47018	2.09315	4.26679	6.66134e-16	7.81176e-15	6.73062e-11
BnaA02g27840D	chrA02	complement(20559605..20561847)	0.112855	-4.12102	-17.4001	0.000169084	0.000700147	1
BnaA02g27870D	chrA02	complement(20581801..20585715)	7.36536	2.41872	5.34697	0	0	0
BnaA02g27920D	chrA02	complement(20625807..20627618)	38.1784	-2.27803	-4.85014	0	0	0
BnaA02g28200D	chrA02	20787778..20788559	40.7456	7.32551	160.397	0	0	0
BnaA02g28300D	chrA02	complement(20846171..20848371)	0.841501	-2.38456	-5.22186	1.44329e-15	1.66188e-14	1.4583e-10
BnaA02g28370D	chrA02	20887629..20892561	0.207893	-3.76711	-13.6149	5.27689e-13	5.1203e-12	5.33177e-08
BnaA02g28550D	chrA02	complement(21010759..21010968)	8.06921	2.33084	5.03096	9.54912e-11	7.78979e-10	9.64843e-06
BnaA02g28960D	chrA02	complement(21225976..21228392)	0.333397	4.32175	19.9975	9.0132e-11	7.36807e-10	9.10694e-06
BnaA02g29130D	chrA02	21312199..21313913	0.945049	-3.26588	-9.61897	2.22045e-16	2.65948e-15	2.24354e-11
BnaA02g29340D	chrA02	21461373..21462923	32.4622	3.73467	13.3122	0	0	0
BnaA02g29530D	chrA02	complement(21554286..21555410)	0.546854	-2.17984	-4.53102	7.70015e-06	3.84646e-05	0.778023
BnaA02g29990D	chrA02	complement(21786632..21787683)	1.24835	2.7708	6.82488	1.24234e-12	1.1715e-11	1.25526e-07
BnaA02g30120D	chrA02	21859931..21866215	0.0841806	4.66596	25.386	5.52524e-07	3.16211e-06	0.055827
BnaA02g30130D	chrA02	21866289..21869207	0.134147	4.20971	18.5033	3.03985e-06	1.59748e-05	0.307147
BnaA02g30300D	chrA02	complement(21944674..21951722)	0.724864	2.09507	4.27246	0	0	0
BnaA02g30600D	chrA02	22111619..22117865	0.0290278	2.7329	6.64791	0.002555	0.00863229	1
BnaA02g30730D	chrA02	complement(22178477..22180556)	0.107107	3.93496	15.2947	0.000814433	0.00302494	1
BnaA02g30740D	chrA02	complement(22180981..22185890)	51.4131	4.31932	19.9639	0	0	0
BnaA02g30810D	chrA02	complement(22229889..22231793)	1.45357	4.21419	18.5608	0	0	0
BnaA02g31040D	chrA02	22421658..22423983	1.0937	-2.04496	-4.12661	2.22045e-16	2.65948e-15	2.24354e-11
BnaA02g31140D	chrA02	22528452..22529600	7.13307	2.00741	4.0206	0	0	0
BnaA02g31430D	chrA02	complement(22672061..22675205)	5.76873	2.81401	7.03235	0	0	0
BnaA02g31540D	chrA02	complement(22762528..22763743)	3.90988	4.33517	20.1844	0	0	0
BnaA02g31600D	chrA02	22789556..22791709	48.6746	2.91142	7.52356	0	0	0
BnaA02g31920D	chrA02	23010896..23012241	28.4762	4.91402	30.1487	0	0	0
BnaA02g32070D	chrA02	complement(23096768..23098821)	0.471774	2.99219	7.95679	5.10981e-11	4.2532e-10	5.16295e-06
BnaA02g32100D	chrA02	23107504..23107881	15.568	2.17095	4.50321	0	0	0
BnaA02g32460D	chrA02	complement(23336544..23344720)	8.33269	3.1487	8.86858	0	0	0
BnaA02g32470D	chrA02	complement(23365603..23366376)	1.01768	4.55195	23.4571	3.15539e-10	2.46194e-09	3.18821e-05
BnaA02g32490D	chrA02	23373796..23377097	0.720735	2.98632	7.92451	0	0	0
BnaA02g32750D	chrA02	23515203..23515825	0.625777	-3.57375	-11.9071	4.1116e-06	2.12902e-05	0.415436
BnaA02g32960D	chrA02	complement(23632634..23636780)	1.93379	-2.17516	-4.51635	0	0	0
BnaA02g33040D	chrA02	complement(23669067..23672177)	1.41843	-5.97936	-63.091	0	0	0
BnaA02g33140D	chrA02	23726362..23727999	0.296487	-3.43531	-10.8176	5.49582e-07	3.14599e-06	0.0555298
BnaA02g33160D	chrA02	23730985..23732622	0.342645	-2.56901	-5.93403	4.18101e-05	0.000189439	1
BnaA02g33270D	chrA02	complement(23800164..23801220)	25.5144	3.93923	15.3401	0	0	0
BnaA02g33280D	chrA02	complement(23801271..23801400)	2.2991	3.15471	8.90559	9.93076e-05	0.000425834	1
BnaA02g33390D	chrA02	23943973..23945835	6.67183	-2.50836	-5.68973	0	0	0
BnaA02g33460D	chrA02	complement(23995755..23996408)	14.7025	3.14009	8.8158	0	0	0
BnaA02g33470D	chrA02	complement(23996686..23999820)	0.896941	3.39686	10.5331	0	0	0
BnaA02g33480D	chrA02	24000200..24001647	6.85073	3.40374	10.5835	0	0	0
BnaA02g33530D	chrA02	complement(24045104..24047555)	110.349	-3.03743	-8.21025	0	0	0
BnaA02g33780D	chrA02	complement(24212157..24215565)	9.66694	-2.30909	-4.95571	0	0	0
BnaA02g33800D	chrA02	complement(24217813..24219687)	14.151	-4.17398	-18.0507	0	0	0
BnaA02g33850D	chrA02	24233565..24234139	2.56872	-2.94253	-7.6876	1.15463e-14	1.25824e-13	1.16664e-09
BnaA02g33900D	chrA02	24247622..24250273	2.93728	-2.22107	-4.66238	0	0	0
BnaA02g34000D	chrA02	24318893..24321234	30.5221	2.35168	5.10417	0	0	0
BnaA02g34030D	chrA02	complement(24329964..24330853)	0.436988	2.10676	4.30724	0.000406522	0.00158854	1
BnaA02g34070D	chrA02	complement(24366886..24368798)	4.60012	2.61193	6.1132	0	0	0
BnaA02g34110D	chrA02	24386799..24389121	1.33207	2.01718	4.04793	0	0	0
BnaA02g34220D	chrA02	complement(24440829..24441668)	1.5021	2.3808	5.20826	5.99198e-12	5.37825e-11	6.0543e-07
BnaA02g34380D	chrA02	complement(24529495..24530382)	1.24715	5.34612	40.6764	1.62415e-12	1.52018e-11	1.64104e-07
BnaA02g34400D	chrA02	24541043..24542331	3.39802	3.80778	14.0041	0	0	0
BnaA02g34560D	chrA02	24614181..24616798	0.185442	-2.1897	-4.56211	0.000201832	0.000826269	1
BnaA02g34780D	chrA02	24752053..24752922	26.142	-2.29871	-4.92017	0	0	0
BnaA02g34870D	chrA02	complement(24776252..24778440)	1.94066	3.27923	9.70837	0	0	0
BnaA02g34990D	chrA02_random	24816..26477	0.115172	-2.85189	-7.21946	0.00276432	0.00928762	1
BnaA02g35160D	chrA02_random	complement(85558..86775)	4.36962	3.84566	14.3767	0	0	0
BnaA02g35220D	chrA02_random	complement(144793..146012)	0.13634	4.32632	20.061	0.00233899	0.00796562	1
BnaA02g35260D	chrA02_random	158828..159971	0.621056	-2.15321	-4.44817	2.98393e-05	0.000137903	1
BnaA02g35470D	chrA02_random	complement(268674..269636)	3.6199	-5.21838	-37.2297	0	0	0
BnaA02g35500D	chrA02_random	283819..285078	44.9974	-3.22379	-9.34239	0	0	0
BnaA02g35540D	chrA02_random	336346..337720	0.427589	-2.3976	-5.26924	2.90544e-06	1.53002e-05	0.293565
BnaA02g35760D	chrA02_random	complement(518292..519116)	4.92942	3.13453	8.7819	0	0	0
BnaA02g36150D	chrA02_random	732318..733856	0.248428	-3.86183	-14.5387	1.00276e-05	4.93758e-05	1
BnaA02g36290D	chrA02_random	complement(828760..830397)	0.651343	-4.2205	-18.6422	1.79967e-13	1.80754e-12	1.81839e-08
BnaA02g36360D	chrA02_random	889652..891076	0.652831	-2.47682	-5.56668	2.12095e-08	1.40451e-07	0.00214301
BnaA02g36540D	chrA02_random	complement(1024891..1026903)	0.2822	4.36449	20.5988	4.1229e-08	2.65134e-07	0.00416578
BnaA02g36580D	chrA02_random	1101951..1103789	0.427636	4.85138	28.8677	5.418e-10	4.14472e-09	5.47434e-05
BnaA02g36740D	chrA02_random	1353452..1359152	0.255829	2.47923	5.57601	2.79621e-12	2.57336e-11	2.82529e-07
BnaA02g36970D	chrA02_random	1521784..1524058	0.432656	-2.79246	-6.92809	6.50281e-11	5.36713e-10	6.57044e-06
BnaA02g36980D	chrA02_random	1526611..1527691	0.290501	-2.48269	-5.58939	0.000566942	0.00216068	1
BnaA02g37030D	chrA02_random	complement(1552124..1555418)	0.192004	4.22798	18.7391	6.29942e-09	4.38115e-08	0.000636494
BnaA03g00030D	chrA03	complement(4586..5029)	0.61568	-2.12248	-4.35441	0.00162653	0.00571375	1
BnaA03g00510D	chrA03	182790..186131	0.458173	-3.69943	-12.9909	0	0	0
BnaA03g00550D	chrA03	255490..256203	7.03611	4.0356	16.3998	0	0	0
BnaA03g00570D	chrA03	263340..264769	0.166589	2.79584	6.94436	0.000883562	0.00326226	1
BnaA03g00580D	chrA03	complement(270121..270582)	0.643651	2.34182	5.06941	0.000868137	0.00320918	1
BnaA03g00640D	chrA03	291351..293518	0.274254	-3.23695	-9.42802	4.17252e-08	2.68154e-07	0.00421591
BnaA03g00790D	chrA03	complement(340211..340507)	2.9211	-2.04419	-4.12441	7.95973e-05	0.000346287	1
BnaA03g00800D	chrA03	345044..345860	71.068	4.36831	20.6534	0	0	0
BnaA03g00930D	chrA03	complement(399657..402890)	2.51999	-2.39931	-5.27549	0	0	0
BnaA03g01020D	chrA03	441318..444123	0.173396	2.33104	5.03169	0.000117922	0.000499638	1
BnaA03g01040D	chrA03	complement(452884..457717)	2.22307	-2.2851	-4.87397	0	0	0
BnaA03g01440D	chrA03	657605..660444	9.17254	3.1702	9.0017	0	0	0
BnaA03g01570D	chrA03	complement(707395..708595)	8.03279	-2.27344	-4.83476	0	0	0
BnaA03g01580D	chrA03	712822..714798	0.373237	-2.38113	-5.20943	3.78005e-07	2.20403e-06	0.0381936
BnaA03g01590D	chrA03	complement(715332..718618)	1.0588	-3.15757	-8.92324	0	0	0
BnaA03g01780D	chrA03	834649..836576	5.15289	-2.23542	-4.70898	0	0	0
BnaA03g01790D	chrA03	839260..841319	0.142688	-2.21658	-4.6479	0.00162474	0.00570826	1
BnaA03g01800D	chrA03	complement(842077..846631)	0.0494542	-3.48321	-11.1828	0.000858107	0.00317361	1
BnaA03g02040D	chrA03	943476..945639	68.6568	2.19924	4.59237	0	0	0
BnaA03g02050D	chrA03	complement(945732..946630)	3.32838	-3.37344	-10.3635	0	0	0
BnaA03g02060D	chrA03	complement(947461..948294)	0.728757	2.08416	4.24029	0.00100564	0.00367538	1
BnaA03g02170D	chrA03	996616..998280	3.47502	-2.61205	-6.11371	0	0	0
BnaA03g02240D	chrA03	complement(1031530..1032951)	0.629753	-2.23285	-4.70061	2.62435e-07	1.55732e-06	0.0265164
BnaA03g02510D	chrA03	complement(1131320..1133741)	3.15379	2.81781	7.05091	0	0	0
BnaA03g02660D	chrA03	complement(1254940..1257142)	9.84766	-2.27361	-4.83533	0	0	0
BnaA03g02710D	chrA03	1265428..1266736	0.444097	-3.69333	-12.9361	5.15043e-08	3.27708e-07	0.005204
BnaA03g02840D	chrA03	complement(1370367..1373548)	4.79032	-2.24108	-4.72752	0	0	0
BnaA03g03190D	chrA03	1539765..1542572	1.2375	2.30552	4.94344	0	0	0
BnaA03g03400D	chrA03	complement(1634559..1637504)	46.2612	3.02365	8.13224	0	0	0
BnaA03g03670D	chrA03	1734639..1740920	1.72889	2.76694	6.80661	0	0	0
BnaA03g04160D	chrA03	complement(1933276..1934457)	21.7397	7.87101	234.104	0	0	0
BnaA03g04260D	chrA03	complement(1989698..1991124)	0.50706	2.42094	5.35521	1.74834e-07	1.05584e-06	0.0176652
BnaA03g04280D	chrA03	2002066..2004226	4.98953	2.7535	6.74352	0	0	0
BnaA03g04290D	chrA03	2006247..2008955	6.49508	3.74286	13.3879	0	0	0
BnaA03g04470D	chrA03	2094214..2097558	14.0423	5.41562	42.684	0	0	0
BnaA03g04540D	chrA03	complement(2124135..2125356)	2.68502	-3.77569	-13.6961	0	0	0
BnaA03g04660D	chrA03	complement(2172240..2174406)	3.59988	-4.41313	-21.3051	0	0	0
BnaA03g04820D	chrA03	complement(2237182..2238243)	6.17438	2.11471	4.33104	0	0	0
BnaA03g04860D	chrA03	2249398..2251652	0.0789535	-4.36654	-20.6282	0.00231049	0.00787464	1
BnaA03g05260D	chrA03	complement(2425364..2427298)	1.33246	-2.97028	-7.83686	0	0	0
BnaA03g05670D	chrA03	2573615..2574196	3.32621	2.11606	4.33507	1.8896e-13	1.89429e-12	1.90925e-08
BnaA03g05980D	chrA03	complement(2717513..2719168)	54.6065	2.48944	5.61562	0	0	0
BnaA03g06120D	chrA03	2758918..2761394	0.107511	-2.57567	-5.96147	0.00153017	0.00540357	1
BnaA03g06130D	chrA03	complement(2761853..2763523)	1.33615	2.44848	5.45839	1.11022e-16	1.34731e-15	1.12177e-11
BnaA03g06450D	chrA03	complement(2865427..2868052)	4.85016	4.21106	18.5206	0	0	0
BnaA03g06910D	chrA03	3058781..3060614	15.5766	2.14443	4.42117	0	0	0
BnaA03g07200D	chrA03	complement(3188102..3188410)	1.26337	7.53462	185.416	0.00286989	0.00961578	1
BnaA03g07210D	chrA03	3197984..3198407	1.87793	8.5579	376.864	0.000633083	0.00239558	1
BnaA03g07520D	chrA03	3350029..3351205	0.319623	-3.55325	-11.7391	3.97743e-05	0.000180807	1
BnaA03g07550D	chrA03	complement(3364959..3365708)	3.54516	-2.14986	-4.43786	0	0	0
BnaA03g07620D	chrA03	3391069..3393770	8.62458	-2.2611	-4.79356	0	0	0
BnaA03g07630D	chrA03	3395242..3398107	6.66069	-2.95335	-7.74546	0	0	0
BnaA03g07800D	chrA03	3460909..3461609	2.82705	-4.40453	-21.1785	0	0	0
BnaA03g07940D	chrA03	complement(3538307..3539605)	0.35311	3.75987	13.5467	2.73771e-06	1.44584e-05	0.276618
BnaA03g08080D	chrA03	complement(3643396..3644192)	1.36424	-3.53818	-11.6171	5.60219e-13	5.42604e-12	5.66045e-08
BnaA03g08100D	chrA03	complement(3648082..3648465)	1.20974	-2.10123	-4.29075	0.000381135	0.00149576	1
BnaA03g08260D	chrA03	3739818..3741939	2.80623	2.56731	5.92704	0	0	0
BnaA03g08520D	chrA03	3858542..3863252	0.166758	-8.30364	-315.968	0.00027353	0.00109755	1
BnaA03g08720D	chrA03	3952994..3955305	95.263	2.38976	5.24071	0	0	0
BnaA03g08820D	chrA03	4009487..4011031	45.0651	-2.43904	-5.42281	0	0	0
BnaA03g08910D	chrA03	4031325..4036605	0.587004	2.41168	5.32095	0	0	0
BnaA03g08960D	chrA03	complement(4054050..4056596)	0.619959	-2.06173	-4.17488	1.36532e-10	1.09922e-09	1.37952e-05
BnaA03g09120D	chrA03	4111501..4112604	0.334285	-2.86018	-7.26108	4.92687e-05	0.000221171	1
BnaA03g09140D	chrA03	complement(4114497..4116527)	5.08275	-2.19585	-4.58161	0	0	0
BnaA03g09340D	chrA03	complement(4192500..4195946)	0.133007	2.45857	5.4967	7.47633e-06	3.74057e-05	0.755408
BnaA03g09460D	chrA03	4236552..4237830	16.4005	2.01871	4.05222	0	0	0
BnaA03g09560D	chrA03	4278763..4281093	223.858	3.79957	13.9246	0	0	0
BnaA03g09600D	chrA03	complement(4290060..4293190)	0.676596	-2.08819	-4.25213	1.3356e-13	1.35355e-12	1.34949e-08
BnaA03g09610D	chrA03	complement(4295243..4296212)	19.0443	2.82361	7.07934	0	0	0
BnaA03g09900D	chrA03	complement(4464809..4469788)	0.0535595	-2.57625	-5.96387	0.000868824	0.00321141	1
BnaA03g10070D	chrA03	complement(4512567..4517344)	0.100212	-2.55924	-5.89395	5.6863e-06	2.89297e-05	0.574544
BnaA03g10090D	chrA03	complement(4519123..4523529)	0.183098	-3.30961	-9.91499	3.48859e-10	2.71394e-09	3.52487e-05
BnaA03g10100D	chrA03	complement(4524752..4529024)	0.118459	-3.20338	-9.21117	4.93245e-06	2.52661e-05	0.498374
BnaA03g10160D	chrA03	4563308..4565921	1.53035	2.02527	4.07068	0	0	0
BnaA03g10220D	chrA03	4589593..4590828	0.431145	-7.74136	-213.985	0.00071964	0.00269835	1
BnaA03g10310D	chrA03	4638582..4640975	0.738943	3.64814	12.5371	0	0	0
BnaA03g10380D	chrA03	complement(4664024..4666335)	0.2598	3.92031	15.1401	4.60634e-08	2.94759e-07	0.00465425
BnaA03g10490D	chrA03	4716548..4717301	3.09874	-2.0575	-4.16264	3.61822e-13	3.55247e-12	3.65585e-08
BnaA03g10550D	chrA03	complement(4749177..4751359)	130.581	3.56752	11.8558	0	0	0
BnaA03g10750D	chrA03	complement(4833290..4833615)	1.87307	2.97422	7.85831	7.51023e-07	4.23338e-06	0.0758833
BnaA03g10890D	chrA03	complement(4877812..4879802)	15.6017	4.80871	28.0263	0	0	0
BnaA03g10950D	chrA03	complement(4918842..4921376)	2.6694	4.80669	27.987	0	0	0
BnaA03g11410D	chrA03	complement(5122160..5122912)	26.3773	7.77173	218.537	0	0	0
BnaA03g11780D	chrA03	5310236..5310910	0.517263	4.54687	23.3747	1.57019e-05	7.53407e-05	1
BnaA03g11840D	chrA03	5345048..5347451	3.85691	2.03572	4.10027	0	0	0
BnaA03g11890D	chrA03	complement(5368151..5369516)	17.6022	-3.13731	-8.79882	0	0	0
BnaA03g11970D	chrA03	5430744..5432591	7.69523	-3.28806	-9.76799	0	0	0
BnaA03g12490D	chrA03	5700947..5705626	13.1836	-2.09137	-4.26154	0	0	0
BnaA03g12500D	chrA03	5710157..5711198	6.88142	-2.33664	-5.05126	0	0	0
BnaA03g12520D	chrA03	complement(5721551..5722331)	114.814	3.50446	11.3488	0	0	0
BnaA03g12590D	chrA03	complement(5738852..5744890)	0.216155	-2.15115	-4.44183	7.34591e-11	6.04226e-10	7.42231e-06
BnaA03g12610D	chrA03	complement(5752471..5755051)	4.20245	-3.68936	-12.9005	0	0	0
BnaA03g12950D	chrA03	complement(5885083..5887349)	0.422075	-8.58207	-383.23	0.00016121	0.000669322	1
BnaA03g13060D	chrA03	complement(5946062..5946703)	43.6046	3.82547	14.1769	0	0	0
BnaA03g13150D	chrA03	complement(5969907..5971909)	0.211688	-3.98927	-15.8815	1.59544e-06	8.65333e-06	0.161203
BnaA03g13290D	chrA03	6042019..6043626	0.596906	3.0475	8.26778	5.4912e-10	4.19754e-09	5.54831e-05
BnaA03g13620D	chrA03	6228388..6229128	0.87825	3.29837	9.83803	1.17519e-08	7.9617e-08	0.00118741
BnaA03g14090D	chrA03	complement(6451681..6456155)	3.88935	2.1781	4.52559	0	0	0
BnaA03g14280D	chrA03	6558722..6558964	1.88715	-3.00226	-8.01252	4.74795e-06	2.43767e-05	0.479732
BnaA03g14410D	chrA03	6642368..6642982	3.35812	-2.46859	-5.53503	4.44089e-16	5.25296e-15	4.48708e-11
BnaA03g15610D	chrA03	complement(7218727..7219609)	455.04	5.34533	40.6542	0	0	0
BnaA03g15700D	chrA03	complement(7257233..7259990)	3.32817	-2.18719	-4.55418	0	0	0
BnaA03g15810D	chrA03	7323025..7328372	5.9154	3.73629	13.3271	0	0	0
BnaA03g16050D	chrA03	complement(7435200..7446860)	7.37962	-2.79587	-6.94448	0	0	0
BnaA03g16110D	chrA03	complement(7469380..7472951)	4.43109	2.99551	7.97515	0	0	0
BnaA03g16270D	chrA03	7593332..7596690	1.48313	-2.86846	-7.30283	0	0	0
BnaA03g16450D	chrA03	complement(7679196..7682325)	10.0137	2.42718	5.3784	0	0	0
BnaA03g16460D	chrA03	complement(7682385..7682889)	0.386287	2.81942	7.0588	0.00196486	0.00679244	1
BnaA03g16500D	chrA03	complement(7712442..7714700)	0.134933	2.95455	7.75189	0.000206211	0.000842656	1
BnaA03g16620D	chrA03	complement(7749349..7749561)	1.50386	2.81444	7.03446	9.05463e-05	0.000390407	1
BnaA03g16650D	chrA03	7763195..7764063	49.3021	2.27488	4.83957	0	0	0
BnaA03g16710D	chrA03	7793584..7794527	1.81047	-2.50086	-5.66022	2.46581e-13	2.44908e-12	2.49145e-08
BnaA03g16720D	chrA03	7814083..7816587	0.481046	2.14769	4.43118	1.23717e-07	7.58514e-07	0.0125003
BnaA03g16900D	chrA03	7923984..7925492	11.2194	-4.24524	-18.9646	0	0	0
BnaA03g17140D	chrA03	8038814..8040614	0.0987162	-3.58888	-12.0327	0.00263661	0.00889076	1
BnaA03g17180D	chrA03	8054163..8055123	0.20623	-3.27868	-9.70466	0.00198766	0.00686421	1
BnaA03g17370D	chrA03	complement(8150674..8153907)	0.486239	-2.63923	-6.22998	2.18714e-14	2.3348e-13	2.20989e-09
BnaA03g17380D	chrA03	complement(8157091..8159121)	24.5517	2.45604	5.48707	0	0	0
BnaA03g17620D	chrA03	8286633..8288540	0.121806	-2.58962	-6.01939	0.00273842	0.00920625	1
BnaA03g17790D	chrA03	complement(8406501..8406975)	0.745181	2.42244	5.36078	0.000281097	0.00112582	1
BnaA03g18070D	chrA03	complement(8495735..8497930)	9.98319	-2.11368	-4.32793	0	0	0
BnaA03g18190D	chrA03	8531703..8533981	50.1316	2.3087	4.95436	0	0	0
BnaA03g18320D	chrA03	complement(8591916..8594362)	4.03484	-4.58948	-24.0753	0	0	0
BnaA03g18380D	chrA03	complement(8633948..8634490)	1.71429	-2.33905	-5.05969	2.08389e-07	1.24885e-06	0.0210556
BnaA03g18390D	chrA03	complement(8634544..8635744)	2.95966	-2.85074	-7.21371	0	0	0
BnaA03g18400D	chrA03	complement(8635878..8636309)	1.93093	-2.25031	-4.75785	1.99716e-06	1.0712e-05	0.201793
BnaA03g19100D	chrA03	9039284..9039589	1.22834	-2.87476	-7.33481	5.46835e-05	0.000243735	1
BnaA03g19140D	chrA03	complement(9049907..9051849)	0.109055	-2.70231	-6.50845	0.00274508	0.00922635	1
BnaA03g19180D	chrA03	9067080..9069038	0.151472	2.90639	7.49738	0.000243883	0.00098603	1
BnaA03g19340D	chrA03	9141351..9141911	6.36069	3.40478	10.5911	0	0	0
BnaA03g19450D	chrA03	complement(9205146..9206559)	28.4279	4.40878	21.241	0	0	0
BnaA03g19460D	chrA03	complement(9209720..9212245)	8.03494	3.079	8.45028	0	0	0
BnaA03g19490D	chrA03	complement(9220484..9221883)	85.1793	-3.25521	-9.54811	0	0	0
BnaA03g19540D	chrA03	9260432..9261304	0.878043	-3.12531	-8.72595	8.58115e-09	5.88581e-08	0.000867039
BnaA03g19690D	chrA03	complement(9333414..9336271)	0.688943	-2.40793	-5.30714	2.34923e-13	2.33674e-12	2.37366e-08
BnaA03g19970D	chrA03	9502295..9504814	0.481621	4.71384	26.2426	1.73195e-14	1.86483e-13	1.74996e-09
BnaA03g20190D	chrA03	9613152..9614037	7.39587	2.22444	4.6733	0	0	0
BnaA03g20290D	chrA03	complement(9648039..9649318)	74.2177	6.00643	64.286	0	0	0
BnaA03g20300D	chrA03	complement(9652001..9653298)	0.469872	8.16478	286.974	0.00114559	0.0041477	1
BnaA03g20310D	chrA03	complement(9663327..9664876)	10.1539	5.97863	63.0592	0	0	0
BnaA03g20320D	chrA03	complement(9678956..9680269)	7.87792	-2.71327	-6.55808	0	0	0
BnaA03g20340D	chrA03	complement(9698939..9700499)	30.4724	3.18178	9.07425	0	0	0
BnaA03g20670D	chrA03	9801704..9802912	3.29958	2.04032	4.11337	0	0	0
BnaA03g20690D	chrA03	complement(9809209..9811765)	1.40275	3.13577	8.78944	0	0	0
BnaA03g20780D	chrA03	complement(9855300..9856025)	2.64557	3.21996	9.31762	0	0	0
BnaA03g20800D	chrA03	complement(9860634..9862609)	0.474153	-2.39083	-5.2446	8.75321e-09	5.99935e-08	0.000884424
BnaA03g20870D	chrA03	complement(9880335..9881355)	6.27262	-2.52983	-5.77504	0	0	0
BnaA03g21140D	chrA03	complement(10019481..10021709)	5.47969	2.04883	4.1377	0	0	0
BnaA03g21210D	chrA03	10085704..10087242	82.7931	-3.42504	-10.7409	0	0	0
BnaA03g21260D	chrA03	complement(10101218..10103128)	9.91479	4.81441	28.1372	0	0	0
BnaA03g21290D	chrA03	10112668..10113869	11.1316	2.47992	5.57867	0	0	0
BnaA03g21640D	chrA03	complement(10246734..10247649)	0.320134	4.30386	19.7511	7.59703e-05	0.000331507	1
BnaA03g21750D	chrA03	10284696..10285616	0.363675	-2.41286	-5.32529	0.000141678	0.000592933	1
BnaA03g21770D	chrA03	10287407..10288147	2.90192	3.34211	10.1409	0	0	0
BnaA03g21850D	chrA03	complement(10337430..10341339)	0.111811	-2.11672	-4.33708	0.00052292	0.0020047	1
BnaA03g21910D	chrA03	complement(10373918..10374334)	0.969031	2.07038	4.19997	0.000333192	0.00131893	1
BnaA03g21920D	chrA03	complement(10374907..10381004)	0.0779768	3.35553	10.2356	1.71102e-06	9.24994e-06	0.172881
BnaA03g21970D	chrA03	10398676..10399604	18.9813	-2.65356	-6.29217	0	0	0
BnaA03g22280D	chrA03	10588336..10589249	0.438545	2.06572	4.18644	0.000565769	0.00215653	1
BnaA03g22340D	chrA03	complement(10610861..10612772)	0.7759	-4.06302	-16.7145	1.11022e-16	1.34731e-15	1.12177e-11
BnaA03g22350D	chrA03	10625761..10626724	26.024	-2.76683	-6.80611	0	0	0
BnaA03g22530D	chrA03	10697815..10699647	0.238672	-2.32667	-5.01644	4.17735e-05	0.000189299	1
BnaA03g22580D	chrA03	complement(10734153..10735568)	1.03313	-3.36313	-10.2897	0	0	0
BnaA03g22700D	chrA03	10796193..10798240	1.29194	-2.44256	-5.43604	0	0	0
BnaA03g22790D	chrA03	complement(10833279..10835504)	26.5958	-2.3515	-5.10355	0	0	0
BnaA03g22880D	chrA03	10893387..10894601	2.47673	-3.57939	-11.9537	0	0	0
BnaA03g22970D	chrA03	complement(10949357..10950324)	3.14957	3.33853	10.1157	0	0	0
BnaA03g22980D	chrA03	complement(10951269..10962501)	6.3	2.92569	7.59838	0	0	0
BnaA03g23090D	chrA03	complement(11005651..11008282)	8.42567	5.9754	62.9182	0	0	0
BnaA03g23100D	chrA03	11011435..11013772	0.492439	3.89587	14.8858	5.01821e-13	4.87585e-12	5.0704e-08
BnaA03g23240D	chrA03	11090539..11091460	12.6019	2.02294	4.06413	0	0	0
BnaA03g23600D	chrA03	11297894..11299707	2.85119	-2.25869	-4.78557	0	0	0
BnaA03g24140D	chrA03	complement(11603775..11606823)	3.20765	2.1791	4.52871	0	0	0
BnaA03g24220D	chrA03	11651392..11653686	0.351033	-2.03095	-4.08673	7.49837e-05	0.000327513	1
BnaA03g24360D	chrA03	complement(11704747..11706298)	1.09278	-2.52188	-5.74331	2.54241e-13	2.52071e-12	2.56885e-08
BnaA03g24410D	chrA03	11752618..11758900	14.5415	3.02501	8.13991	0	0	0
BnaA03g24580D	chrA03	complement(11832200..11833105)	7.76131	7.44956	174.8	0	0	0
BnaA03g24650D	chrA03	complement(11881971..11885321)	1.60009	-3.16226	-8.95231	0	0	0
BnaA03g24670D	chrA03	complement(11890420..11893522)	0.17555	4.67065	25.4687	1.39623e-07	8.51339e-07	0.0141075
BnaA03g24890D	chrA03	12026381..12028226	0.342745	2.69241	6.46392	3.46995e-07	2.0306e-06	0.0350604
BnaA03g24950D	chrA03	12055629..12057502	0.663844	-6.40902	-84.9781	4.98299e-11	4.1514e-10	5.03481e-06
BnaA03g25140D	chrA03	complement(12155056..12155457)	54.7815	-4.20132	-18.396	0	0	0
BnaA03g25150D	chrA03	complement(12162334..12162735)	151.958	-3.94099	-15.3588	0	0	0
BnaA03g25170D	chrA03	12168605..12168988	74.0942	-3.57466	-11.9146	0	0	0
BnaA03g25310D	chrA03	complement(12228326..12228889)	0.364254	-4.56535	-23.6759	0.00128238	0.00459784	1
BnaA03g25450D	chrA03	12297279..12298484	0.296706	2.94459	7.69859	3.65325e-05	0.000166934	1
BnaA03g25460D	chrA03	12306334..12311276	0.438787	2.23986	4.72351	6.10623e-15	6.76061e-14	6.16973e-10
BnaA03g25470D	chrA03	12314902..12318711	0.364564	2.90561	7.49334	3.56326e-12	3.2535e-11	3.60032e-07
BnaA03g25480D	chrA03	12334434..12337137	0.29287	2.92514	7.59548	2.70275e-09	1.94215e-08	0.000273086
BnaA03g25490D	chrA03	complement(12341832..12344424)	1.10473	3.39167	10.4953	0	0	0
BnaA03g25500D	chrA03	12367481..12370311	0.979339	2.30251	4.93314	0	0	0
BnaA03g25510D	chrA03	12372496..12375210	0.346157	3.58241	11.9788	6.6305e-11	5.46939e-10	6.69945e-06
BnaA03g25540D	chrA03	complement(12398351..12399935)	0.762435	2.18464	4.54612	1.19015e-09	8.82396e-09	0.000120253
BnaA03g25560D	chrA03	complement(12410077..12410496)	2.68596	-2.35161	-5.10395	5.15096e-10	3.94552e-09	5.20453e-05
BnaA03g25640D	chrA03	complement(12454904..12456074)	3.97305	2.24804	4.75036	0	0	0
BnaA03g25940D	chrA03	complement(12658525..12662327)	0.0685299	2.9433	7.69171	0.00163259	0.00573425	1
BnaA03g26000D	chrA03	12683935..12685063	5.24271	-2.59607	-6.04637	0	0	0
BnaA03g26130D	chrA03	12791395..12792736	221.891	5.37322	41.4478	0	0	0
BnaA03g26140D	chrA03	12794809..12796123	46.8807	6.13721	70.3859	0	0	0
BnaA03g26330D	chrA03	12888937..12890809	64.504	2.43681	5.41442	0	0	0
BnaA03g26450D	chrA03	12951345..12952748	0.277774	-2.06383	-4.18095	0.000311935	0.00124043	1
BnaA03g26740D	chrA03	complement(13146863..13148728)	0.303922	-5.27162	-38.6292	2.92001e-07	1.72375e-06	0.0295038
BnaA03g27030D	chrA03	complement(13342051..13345324)	10.7145	2.31869	4.98879	0	0	0
BnaA03g27520D	chrA03	13548614..13550053	196.703	4.19649	18.3345	0	0	0
BnaA03g28030D	chrA03	13720378..13721855	0.402848	-2.12783	-4.3706	1.70202e-05	8.13067e-05	1
BnaA03g28160D	chrA03	complement(13756659..13760895)	3.69294	-3.63921	-12.4598	0	0	0
BnaA03g28220D	chrA03	complement(13782068..13784343)	42.6113	2.39536	5.26109	0	0	0
BnaA03g28350D	chrA03	complement(13819406..13821347)	1.83507	3.4406	10.8573	0	0	0
BnaA03g28440D	chrA03	complement(13886571..13889360)	2.70963	2.58627	6.00546	0	0	0
BnaA03g28610D	chrA03	complement(13959643..13960215)	4.27359	6.16933	71.9703	0	0	0
BnaA03g28770D	chrA03	complement(14007850..14008697)	35.7819	6.19891	73.4613	0	0	0
BnaA03g28780D	chrA03	complement(14009781..14011244)	43.3051	2.37509	5.18768	0	0	0
BnaA03g29010D	chrA03	complement(14109594..14112332)	0.14724	-2.50908	-5.69255	0.000311664	0.00123949	1
BnaA03g29150D	chrA03	complement(14179292..14181517)	0.346722	4.8254	28.3524	7.57314e-10	5.71464e-09	7.6519e-05
BnaA03g29170D	chrA03	14187167..14187914	1.18904	2.03721	4.10451	3.53541e-07	2.06747e-06	0.0357218
BnaA03g29450D	chrA03	14322720..14323556	0.408636	-2.18827	-4.55758	0.000325046	0.0012885	1
BnaA03g29620D	chrA03	complement(14425349..14427527)	0.335823	-3.0635	-8.35998	1.00592e-08	6.85583e-08	0.00101638
BnaA03g29700D	chrA03	complement(14446864..14449405)	112.916	4.06781	16.77	0	0	0
BnaA03g29820D	chrA03	14496676..14498586	0.775804	-2.55866	-5.89161	4.18665e-13	4.09189e-12	4.23019e-08
BnaA03g30130D	chrA03	14627811..14630472	0.761489	2.66574	6.34554	8.22009e-13	7.86141e-12	8.30558e-08
BnaA03g30330D	chrA03	complement(14723085..14728205)	0.412448	-3.51502	-11.4321	0	0	0
BnaA03g30440D	chrA03	14777856..14781737	48.7199	2.35416	5.11296	0	0	0
BnaA03g30460D	chrA03	14786841..14788943	2.25109	-3.45926	-10.9987	0	0	0
BnaA03g30480D	chrA03	14791078..14796637	0.23371	-2.05669	-4.1603	3.94832e-10	3.0577e-09	3.98938e-05
BnaA03g30730D	chrA03	14886335..14889407	0.213514	-3.24675	-9.49226	1.22539e-08	8.29516e-08	0.00123814
BnaA03g31090D	chrA03	complement(15027356..15030638)	2.13053	-2.40278	-5.28822	0	0	0
BnaA03g31700D	chrA03	15285881..15288294	1.49473	-2.35359	-5.11096	0	0	0
BnaA03g31730D	chrA03	15305750..15309187	1.16231	-2.00068	-4.00189	0	0	0
BnaA03g32540D	chrA03	complement(15707918..15708940)	0.521208	-2.4235	-5.36471	2.24843e-06	1.19821e-05	0.227181
BnaA03g32650D	chrA03	complement(15772132..15774608)	1.72921	2.15744	4.46121	0	0	0
BnaA03g32660D	chrA03	complement(15774664..15775328)	2.02762	2.18738	4.55477	7.89732e-11	6.48314e-10	7.97945e-06
BnaA03g32680D	chrA03	15780878..15781527	3.81051	2.03553	4.09974	4.12226e-13	4.03051e-12	4.16513e-08
BnaA03g32840D	chrA03	15872923..15876012	0.657152	-2.02029	-4.05664	9.29257e-14	9.52736e-13	9.38921e-09
BnaA03g32960D	chrA03	15959893..15963760	0.227593	6.69062	103.295	2.80899e-07	1.66113e-06	0.0283821
BnaA03g33390D	chrA03	complement(16162114..16163388)	0.321749	-3.94209	-15.3704	1.4693e-06	8.00397e-06	0.148458
BnaA03g33610D	chrA03	16284061..16285570	0.414978	4.90959	30.0562	2.23486e-08	1.47637e-07	0.0022581
BnaA03g33640D	chrA03	16296098..16301133	31.0193	-3.02482	-8.13882	0	0	0
BnaA03g33810D	chrA03	complement(16371962..16375940)	0.329578	-2.04857	-4.13697	2.15668e-08	1.42743e-07	0.00217911
BnaA03g33980D	chrA03	complement(16509718..16510857)	1.77603	2.60395	6.07949	0	0	0
BnaA03g34000D	chrA03	16528246..16532212	1.41017	-2.50685	-5.68376	0	0	0
BnaA03g34050D	chrA03	complement(16553612..16554193)	6.98865	-3.94468	-15.3981	0	0	0
BnaA03g34110D	chrA03	16580647..16582185	104.809	-2.45208	-5.47205	0	0	0
BnaA03g34270D	chrA03	16700725..16701561	16.3371	2.69614	6.48064	0	0	0
BnaA03g34420D	chrA03	16768994..16769837	1.82113	-2.71427	-6.56263	1.86184e-13	1.8672e-12	1.88121e-08
BnaA03g34430D	chrA03	16769910..16771196	10.2582	-2.43567	-5.41017	0	0	0
BnaA03g34680D	chrA03	16863304..16866599	2.33757	4.77571	27.3925	0	0	0
BnaA03g34700D	chrA03	16872203..16875542	12.8247	7.06956	134.323	0	0	0
BnaA03g35040D	chrA03	complement(17107276..17108846)	0.410802	4.22339	18.6796	4.11329e-05	0.000186588	1
BnaA03g35400D	chrA03	complement(17272166..17274784)	2.09585	-6.18446	-72.729	0	0	0
BnaA03g35580D	chrA03	17375027..17376862	2.44481	3.81246	14.0496	0	0	0
BnaA03g35610D	chrA03	17394485..17395552	0.787228	-3.88149	-14.7382	3.94419e-11	3.31769e-10	3.98521e-06
BnaA03g35760D	chrA03	complement(17472738..17474222)	8.76893	-2.3006	-4.92663	0	0	0
BnaA03g35850D	chrA03	17509526..17510161	16.9657	2.62222	6.15697	0	0	0
BnaA03g36090D	chrA03	17641473..17647583	1.2353	-2.07319	-4.20815	0	0	0
BnaA03g36320D	chrA03	complement(17753753..17757085)	4.01675	3.13703	8.79711	0	0	0
BnaA03g36350D	chrA03	complement(17789249..17790995)	0.0941247	4.33722	20.2131	0.002089	0.00718227	1
BnaA03g36370D	chrA03	complement(17797453..17801197)	0.16442	-2.46371	-5.51634	3.04429e-06	1.59972e-05	0.307595
BnaA03g36420D	chrA03	complement(17835084..17839573)	0.146277	4.60139	24.2748	4.50379e-09	3.1725e-08	0.000455063
BnaA03g36440D	chrA03	17848210..17849676	0.932117	2.00168	4.00467	5.25052e-10	4.01964e-09	5.30512e-05
BnaA03g36450D	chrA03	17850287..17851720	1.24901	2.66751	6.35333	0	0	0
BnaA03g36670D	chrA03	18020592..18022847	0.451605	-2.01884	-4.05259	2.30412e-08	1.51984e-07	0.00232809
BnaA03g36800D	chrA03	18079620..18081575	0.437397	-2.57897	-5.97515	8.3128e-08	5.18665e-07	0.00839926
BnaA03g36840D	chrA03	18091917..18093223	29.6272	-2.0038	-4.01054	0	0	0
BnaA03g36850D	chrA03	complement(18093754..18094368)	0.67889	-2.36778	-5.16146	0.000361059	0.00142161	1
BnaA03g36950D	chrA03	18202683..18204981	3.72032	-2.17816	-4.52576	0	0	0
BnaA03g37130D	chrA03	18354030..18355879	0.502563	-2.43818	-5.41959	1.48589e-07	9.03664e-07	0.0150135
BnaA03g37280D	chrA03	complement(18460741..18461767)	7.28334	3.16803	8.9882	0	0	0
BnaA03g37460D	chrA03	18569380..18570300	2.9023	-2.31518	-4.97667	0	0	0
BnaA03g37550D	chrA03	complement(18622764..18623771)	11.1207	6.30592	79.117	0	0	0
BnaA03g37660D	chrA03	18679136..18680858	26.1276	2.22169	4.6644	0	0	0
BnaA03g37790D	chrA03	18802976..18806518	0.287489	5.60295	48.6022	3.42373e-11	2.89702e-10	3.45933e-06
BnaA03g37930D	chrA03	complement(18850595..18852299)	0.367157	2.20328	4.60524	3.10197e-06	1.62851e-05	0.313423
BnaA03g37990D	chrA03	complement(18874588..18875682)	1.12559	2.49022	5.61864	9.68239e-11	7.89149e-10	9.78309e-06
BnaA03g38380D	chrA03	complement(19071685..19073692)	29.3065	3.0846	8.48317	0	0	0
BnaA03g38430D	chrA03	19107112..19108845	0.295926	2.46904	5.53674	0.000431612	0.00167899	1
BnaA03g38440D	chrA03	19109547..19113476	0.952303	10.7742	1751.24	1.47729e-05	7.1089e-05	1
BnaA03g38510D	chrA03	complement(19138485..19141638)	0.812534	2.25914	4.78705	0	0	0
BnaA03g38550D	chrA03	complement(19160032..19162037)	0.627222	-2.06795	-4.19291	8.15474e-10	6.13244e-09	8.23955e-05
BnaA03g38630D	chrA03	complement(19202989..19203618)	58.3401	9.83566	913.755	0	0	0
BnaA03g38750D	chrA03	complement(19252751..19253605)	12.7804	-2.07389	-4.21021	0	0	0
BnaA03g38800D	chrA03	19280096..19280910	14.0277	3.02306	8.12889	0	0	0
BnaA03g38910D	chrA03	complement(19347040..19349443)	0.128952	2.14594	4.42579	0.000605495	0.00229833	1
BnaA03g38920D	chrA03	complement(19349859..19353150)	12.8981	4.05414	16.6118	0	0	0
BnaA03g38940D	chrA03	19360374..19360896	101.345	3.99974	15.9971	0	0	0
BnaA03g39010D	chrA03	19403083..19404546	0.626429	-3.51269	-11.4136	1.13748e-09	8.44768e-09	0.000114931
BnaA03g39180D	chrA03	19538438..19538690	5.30384	3.13738	8.79922	3.98249e-10	3.08298e-09	4.0239e-05
BnaA03g39390D	chrA03	complement(19622860..19624936)	0.503355	-2.06795	-4.1929	5.32567e-07	3.05326e-06	0.0538106
BnaA03g39460D	chrA03	19682752..19683543	0.604174	-2.4555	-5.48505	5.65166e-06	2.8765e-05	0.571043
BnaA03g39470D	chrA03	19684611..19685384	1.04185	-4.16558	-17.9459	6.41995e-11	5.30091e-10	6.48672e-06
BnaA03g39520D	chrA03	19715186..19717164	0.0996597	2.83927	7.15659	0.00260789	0.00879952	1
BnaA03g39660D	chrA03	19790800..19795041	16.8931	2.98114	7.8961	0	0	0
BnaA03g39680D	chrA03	complement(19797571..19799745)	14.2707	-6.90763	-120.061	0	0	0
BnaA03g39710D	chrA03	complement(19802712..19807843)	0.209261	-2.9733	-7.85333	2.97252e-11	2.52615e-10	3.00344e-06
BnaA03g39720D	chrA03	complement(19819315..19822416)	1.01626	-6.12804	-69.9396	0	0	0
BnaA03g39790D	chrA03	19855313..19857016	12.6204	-2.77254	-6.83312	0	0	0
BnaA03g39800D	chrA03	complement(19869669..19873655)	5.98194	3.23291	9.4016	0	0	0
BnaA03g39820D	chrA03	complement(19891183..19894092)	0.432409	2.04083	4.11482	5.98744e-09	4.1725e-08	0.000604971
BnaA03g40090D	chrA03	20032202..20035412	1.39719	-2.23511	-4.70798	0	0	0
BnaA03g40100D	chrA03	20036901..20039783	3.16892	-2.00673	-4.0187	0	0	0
BnaA03g40160D	chrA03	20054770..20057312	10.7425	2.58581	6.00353	0	0	0
BnaA03g40290D	chrA03	complement(20144003..20146442)	0.674138	3.60204	12.1429	0	0	0
BnaA03g40300D	chrA03	20147834..20150370	12.8473	2.18758	4.5554	0	0	0
BnaA03g40310D	chrA03	20150556..20152861	3.46587	2.01876	4.05235	0	0	0
BnaA03g40330D	chrA03	20168512..20172114	2.10768	2.09816	4.28163	0	0	0
BnaA03g40450D	chrA03	complement(20212550..20213234)	0.849908	3.27716	9.69445	5.34382e-07	3.06279e-06	0.053994
BnaA03g40590D	chrA03	complement(20290216..20291527)	11.5647	2.66409	6.33829	0	0	0
BnaA03g40760D	chrA03	complement(20386300..20388420)	0.145164	-3.0033	-8.01835	0.000455523	0.00176467	1
BnaA03g40810D	chrA03	20416980..20417708	10.4338	3.68743	12.8833	0	0	0
BnaA03g40840D	chrA03	20433378..20434531	1.27129	6.63518	99.4005	1.42153e-11	1.23962e-10	1.43631e-06
BnaA03g40900D	chrA03	complement(20466121..20467020)	0.737255	-3.70101	-13.0051	3.73963e-08	2.4147e-07	0.00377852
BnaA03g40940D	chrA03	20495321..20496008	9.64066	3.04604	8.25943	0	0	0
BnaA03g41010D	chrA03	20570996..20572178	0.294974	-3.17464	-9.02944	3.89806e-05	0.000177407	1
BnaA03g41230D	chrA03	complement(20664663..20665607)	0.3461	5.30327	39.4861	7.47381e-05	0.000326581	1
BnaA03g41420D	chrA03	20739157..20739489	1.64397	-2.01006	-4.02798	5.75886e-05	0.000255882	1
BnaA03g41780D	chrA03	20961800..20967749	0.742844	2.40211	5.28576	0	0	0
BnaA03g41940D	chrA03	complement(21069649..21071121)	0.366319	-2.60566	-6.08669	0.000112764	0.00047923	1
BnaA03g41960D	chrA03	complement(21074016..21079798)	1.29071	5.60101	48.5368	0	0	0
BnaA03g42010D	chrA03	21102900..21104829	32.6947	2.66723	6.35209	0	0	0
BnaA03g42050D	chrA03	21123874..21124182	2.13405	2.09821	4.28178	3.88492e-05	0.000176848	1
BnaA03g42210D	chrA03	complement(21174276..21177809)	0.313593	-3.65939	-12.6353	1.18994e-12	1.12282e-11	1.20231e-07
BnaA03g42590D	chrA03	21347856..21348233	0.525349	-3.27327	-9.66832	0.00197884	0.00683656	1
BnaA03g42620D	chrA03	21362186..21364269	7.16514	2.10519	4.30254	0	0	0
BnaA03g42880D	chrA03	complement(21530112..21530987)	25.5641	2.46794	5.53254	0	0	0
BnaA03g43040D	chrA03	21601227..21602478	0.22403	-2.15467	-4.45266	0.00270853	0.00911322	1
BnaA03g43140D	chrA03	complement(21635259..21637019)	0.291393	-2.02232	-4.06237	0.000258635	0.00104134	1
BnaA03g43500D	chrA03	complement(21866422..21867542)	1.59896	2.45447	5.48112	5.77316e-15	6.40097e-14	5.8332e-10
BnaA03g43720D	chrA03	complement(22020109..22023615)	1.41139	5.13393	35.1129	0	0	0
BnaA03g44110D	chrA03	complement(22282995..22283207)	2.27701	-2.20561	-4.6127	0.000243086	0.000983363	1
BnaA03g44400D	chrA03	22506082..22509266	13.1319	-3.00769	-8.04277	0	0	0
BnaA03g44560D	chrA03	complement(22623841..22624775)	0.826605	-2.44394	-5.44127	1.20972e-07	7.4268e-07	0.012223
BnaA03g44880D	chrA03	22805372..22811055	0.145479	-2.48357	-5.59279	8.30689e-06	4.13096e-05	0.839329
BnaA03g44960D	chrA03	complement(22834015..22837489)	1.97558	2.41225	5.32303	0	0	0
BnaA03g45130D	chrA03	22944291..22948933	0.214979	-2.81224	-7.02372	4.20818e-11	3.52858e-10	4.25194e-06
BnaA03g45450D	chrA03	complement(23110087..23112219)	12.6754	2.0733	4.20848	0	0	0
BnaA03g45500D	chrA03	complement(23160532..23163369)	0.436029	3.13105	8.76071	2.18825e-13	2.1822e-12	2.21101e-08
BnaA03g45510D	chrA03	complement(23163444..23165499)	0.843884	2.1195	4.34544	3.67817e-13	3.61063e-12	3.71642e-08
BnaA03g45690D	chrA03	23288595..23290136	1.34025	5.28866	39.0882	0	0	0
BnaA03g45810D	chrA03	complement(23376840..23379312)	0.181489	4.43906	21.6915	8.84729e-07	4.94704e-06	0.089393
BnaA03g45820D	chrA03	23387328..23391137	0.636987	5.91535	60.3527	0	0	0
BnaA03g45860D	chrA03	complement(23414215..23417005)	2.19487	3.69697	12.9688	0	0	0
BnaA03g46060D	chrA03	23544351..23546586	16.8009	-2.64951	-6.27455	0	0	0
BnaA03g46200D	chrA03	complement(23666077..23668891)	2.22507	2.03464	4.09722	0	0	0
BnaA03g46430D	chrA03	23830267..23833011	20.4208	5.40614	42.4043	0	0	0
BnaA03g46440D	chrA03	23837945..23841593	0.699051	-2.11394	-4.32872	5.55112e-16	6.53559e-15	5.60885e-11
BnaA03g46500D	chrA03	complement(23878892..23880202)	8.91182	2.26373	4.80232	0	0	0
BnaA03g46540D	chrA03	complement(23890101..23891867)	52.0404	2.9142	7.53808	0	0	0
BnaA03g46710D	chrA03	23970381..23974832	0.81178	-2.27101	-4.82659	0	0	0
BnaA03g46810D	chrA03	complement(24004741..24009902)	1.36789	-3.07885	-8.4494	0	0	0
BnaA03g46830D	chrA03	complement(24021420..24024850)	47.037	-2.38417	-5.22043	0	0	0
BnaA03g46860D	chrA03	24040169..24040966	0.890399	-2.10497	-4.30189	0.000166382	0.000689523	1
BnaA03g47060D	chrA03	complement(24132373..24134004)	0.682994	-3.47847	-11.1462	5.51004e-13	5.34191e-12	5.56734e-08
BnaA03g47110D	chrA03	24158255..24159781	0.7245	2.63475	6.21066	2.59302e-09	1.86617e-08	0.000261999
BnaA03g47240D	chrA03	24212781..24213380	0.580431	-4.07646	-16.8708	1.84699e-05	8.78294e-05	1
BnaA03g47250D	chrA03	complement(24215056..24216041)	7.86302	-2.9056	-7.49329	0	0	0
BnaA03g47800D	chrA03	complement(24553182..24553635)	0.767872	-2.21652	-4.64772	0.000361311	0.00142249	1
BnaA03g47840D	chrA03	complement(24571474..24576035)	0.0808351	-2.41786	-5.34377	0.000193663	0.000795016	1
BnaA03g47910D	chrA03	24653638..24656658	56.5818	3.05348	8.3021	0	0	0
BnaA03g48150D	chrA03	24730801..24731424	0.313485	2.86048	7.26259	0.00270612	0.0091054	1
BnaA03g48270D	chrA03	24770816..24771265	5.0203	3.13688	8.79622	0	0	0
BnaA03g48340D	chrA03	complement(24818922..24819374)	2.20011	2.87677	7.34505	4.69527e-10	3.6107e-09	4.7441e-05
BnaA03g48410D	chrA03	complement(24850883..24858730)	0.053244	3.19245	9.14162	1.99566e-06	1.07051e-05	0.201642
BnaA03g48560D	chrA03	24910169..24911017	1.4909	-5.02463	-32.5511	1.77636e-14	1.91041e-13	1.79483e-09
BnaA03g48900D	chrA03	25126743..25131753	0.182043	2.08472	4.24192	6.35473e-07	3.61045e-06	0.0642082
BnaA03g49030D	chrA03	complement(25221165..25223758)	0.113266	-2.92696	-7.60507	0.000297851	0.00118811	1
BnaA03g49040D	chrA03	25226020..25228933	0.11036	-3.20495	-9.22118	0.000386504	0.00151577	1
BnaA03g49400D	chrA03	25480997..25484982	0.701311	-2.2631	-4.80022	1.55431e-15	1.78727e-14	1.57048e-10
BnaA03g49420D	chrA03	25509394..25509995	0.510976	-6.95195	-123.807	0.00264794	0.00892422	1
BnaA03g49430D	chrA03	25510544..25518037	0.0537982	-4.78545	-27.5781	5.32681e-06	2.71936e-05	0.538221
BnaA03g49660D	chrA03	25641300..25644280	0.59407	-3.04051	-8.22783	0	0	0
BnaA03g49690D	chrA03	complement(25679262..25681247)	164.849	-2.11774	-4.34013	0	0	0
BnaA03g49880D	chrA03	25816998..25818574	27.0263	-3.01527	-8.08512	0	0	0
BnaA03g50050D	chrA03	complement(25936684..25938103)	23.3756	3.12635	8.73226	0	0	0
BnaA03g50060D	chrA03	complement(25943775..25945219)	47.6549	-2.04972	-4.14026	0	0	0
BnaA03g50070D	chrA03	complement(25946482..25947824)	147.253	-3.01067	-8.05938	0	0	0
BnaA03g50190D	chrA03	26047994..26059250	0.2222	-2.50897	-5.69213	0	0	0
BnaA03g50360D	chrA03	26152851..26157959	0.513658	-4.25302	-19.0672	0	0	0
BnaA03g50380D	chrA03	26162287..26164249	0.328274	3.62225	12.3142	4.35591e-09	3.07154e-08	0.000440121
BnaA03g51190D	chrA03	26566495..26566746	2.93085	6.44819	87.3171	8.25722e-07	4.63222e-06	0.083431
BnaA03g51240D	chrA03	complement(26598245..26599916)	2.50055	-3.10738	-8.61818	0	0	0
BnaA03g51410D	chrA03	complement(26683103..26683675)	3.40201	-3.9046	-14.9762	0	0	0
BnaA03g51440D	chrA03	26713635..26714009	0.69289	-2.74864	-6.72082	0.000477729	0.00184489	1
BnaA03g51520D	chrA03	complement(26776176..26776721)	2.79272	-3.69252	-12.9288	0	0	0
BnaA03g51820D	chrA03	26980815..26983255	7.33979	-2.53944	-5.81364	0	0	0
BnaA03g52240D	chrA03	27237100..27238547	0.274115	-2.07542	-4.21468	0.000532798	0.00204032	1
BnaA03g52500D	chrA03	27400556..27402507	0.309486	2.95653	7.76256	7.65148e-05	0.000333638	1
BnaA03g52510D	chrA03	27405487..27407065	14.1299	-2.55002	-5.85644	0	0	0
BnaA03g52600D	chrA03	complement(27439847..27442123)	2.28413	-3.50704	-11.369	0	0	0
BnaA03g52610D	chrA03	complement(27443012..27445325)	2.53434	-2.74528	-6.70521	0	0	0
BnaA03g52640D	chrA03	27453028..27456208	0.91332	6.41887	85.5601	0	0	0
BnaA03g52700D	chrA03	27474398..27474889	0.9377	7.74216	214.104	0.00208875	0.00718165	1
BnaA03g52710D	chrA03	27507018..27507452	1.30599	8.05855	266.602	0.00131829	0.00471655	1
BnaA03g52720D	chrA03	complement(27507786..27508277)	2.82511	6.56239	94.51	2.63048e-11	2.24404e-10	2.65784e-06
BnaA03g52740D	chrA03	27525075..27525563	113.611	10.9828	2023.68	0	0	0
BnaA03g52870D	chrA03	complement(27600383..27601245)	0.28268	4.84549	28.7499	0.000597442	0.00226921	1
BnaA03g52880D	chrA03	27609728..27610559	19.364	4.56452	23.6623	0	0	0
BnaA03g52920D	chrA03	27631825..27632536	7.69915	-2.75474	-6.74931	0	0	0
BnaA03g52930D	chrA03	27657427..27658214	1.14396	-4.00459	-16.051	3.98268e-05	0.000181029	1
BnaA03g53530D	chrA03	complement(28098098..28099916)	2.18796	2.51473	5.71492	0	0	0
BnaA03g53680D	chrA03	complement(28243354..28244578)	5.424	3.10594	8.60957	0	0	0
BnaA03g53690D	chrA03	28251602..28254120	14.6206	-4.44104	-21.7214	0	0	0
BnaA03g53700D	chrA03	28266729..28269356	2.72144	3.68866	12.8943	0	0	0
BnaA03g53730D	chrA03	28287608..28289684	0.651131	3.61924	12.2885	1.11022e-16	1.34731e-15	1.12177e-11
BnaA03g53810D	chrA03	complement(28363833..28364225)	2.42017	-5.05607	-33.2681	2.91565e-09	2.0889e-08	0.000294597
BnaA03g53940D	chrA03	complement(28476088..28478294)	42.9468	2.43713	5.41564	0	0	0
BnaA03g53980D	chrA03	complement(28491572..28493152)	0.583892	3.26351	9.60318	6.05533e-11	5.01254e-10	6.11831e-06
BnaA03g54400D	chrA03	complement(29033902..29035789)	19.7145	-3.71648	-13.1453	0	0	0
BnaA03g55040D	chrA03_random	116235..119099	0.209987	-3.74343	-13.3932	9.04002e-09	6.18795e-08	0.000913404
BnaA03g55050D	chrA03_random	122109..124620	2.29574	-3.14384	-8.83875	0	0	0
BnaA03g55390D	chrA03_random	complement(265635..266378)	0.532457	2.15131	4.44232	0.00112132	0.00406699	1
BnaA03g55520D	chrA03_random	complement(319455..322477)	0.0736189	2.70006	6.4983	0.00196689	0.00679899	1
BnaA03g55570D	chrA03_random	332916..334115	48.6842	2.81413	7.03296	0	0	0
BnaA03g55610D	chrA03_random	complement(350249..351449)	2.18375	-2.53195	-5.78353	6.7838e-12	6.0674e-11	6.85435e-07
BnaA03g55630D	chrA03_random	complement(355350..356437)	3.43491	-2.19167	-4.56833	0	0	0
BnaA03g55680D	chrA03_random	375685..378053	0.949123	-3.19724	-9.17202	0	0	0
BnaA03g56000D	chrA03_random	506940..508183	35.7664	-3.62971	-12.378	0	0	0
BnaA03g56060D	chrA03_random	525198..525989	0.423215	-2.41449	-5.33131	0.000373763	0.0014682	1
BnaA03g56070D	chrA03_random	529629..531323	0.12898	-2.50299	-5.66861	0.00245156	0.008312	1
BnaA03g56140D	chrA03_random	complement(573665..575145)	1.49717	5.08817	34.0167	0	0	0
BnaA03g56230D	chrA03_random	608013..608936	0.2299	2.43078	5.39187	0.00264641	0.00891995	1
BnaA03g56420D	chrA03_random	complement(704994..707345)	1.60467	-2.01684	-4.04696	0	0	0
BnaA03g56480D	chrA03_random	complement(736865..737317)	0.658949	3.45349	10.9548	4.53594e-05	0.000204613	1
BnaA03g56490D	chrA03_random	complement(737987..740570)	58.031	3.17273	9.0175	0	0	0
BnaA03g56500D	chrA03_random	745703..747308	0.747906	3.63007	12.3812	2.88658e-15	3.26205e-14	2.9166e-10
BnaA03g56630D	chrA03_random	complement(790698..793065)	0.17876	-3.22819	-9.37093	1.26962e-05	6.16388e-05	1
BnaA03g56820D	chrA03_random	complement(877146..877525)	0.526958	3.28546	9.75042	0.00120573	0.00434521	1
BnaA03g56830D	chrA03_random	884425..885744	0.176322	3.4463	10.9003	0.000555515	0.00212089	1
BnaA03g56840D	chrA03_random	887030..889181	6.77581	5.72749	52.9844	0	0	0
BnaA03g56900D	chrA03_random	complement(919093..920028)	0.78371	2.59578	6.04514	2.15684e-08	1.42744e-07	0.00217927
BnaA03g56970D	chrA03_random	complement(933249..933857)	8.57738	3.259	9.57322	0	0	0
BnaA03g57000D	chrA03_random	complement(955451..956086)	7.09457	2.38535	5.22469	0	0	0
BnaA03g57060D	chrA03_random	complement(978858..979199)	1.77918	-2.61328	-6.11891	4.44873e-07	2.57298e-06	0.0449499
BnaA03g57110D	chrA03_random	1000864..1001082	1.59274	3.13111	8.7611	1.87884e-05	8.92515e-05	1
BnaA03g57140D	chrA03_random	complement(1017270..1020763)	0.612413	-2.42893	-5.38493	0	0	0
BnaA03g57190D	chrA03_random	1038925..1040745	1.53208	2.3598	5.133	0	0	0
BnaA03g57280D	chrA03_random	1075701..1076991	90.8371	2.61641	6.13224	0	0	0
BnaA03g57340D	chrA03_random	1107885..1108721	8.95507	-2.93752	-7.66093	0	0	0
BnaA03g57380D	chrA03_random	complement(1124048..1124857)	9.12478	-3.36777	-10.3229	0	0	0
BnaA03g57510D	chrA03_random	complement(1203236..1205060)	23.458	2.48603	5.60234	0	0	0
BnaA03g57650D	chrA03_random	1256509..1260541	0.0949854	-2.74972	-6.72585	4.87388e-05	0.000218928	1
BnaA03g57660D	chrA03_random	complement(1260799..1266916)	1.9302	-2.61656	-6.13287	0	0	0
BnaA03g57720D	chrA03_random	1290368..1291533	13.3626	-3.3965	-10.5305	0	0	0
BnaA03g58000D	chrA03_random	complement(1426525..1427949)	4.83851	3.4547	10.964	0	0	0
BnaA03g58220D	chrA03_random	1586071..1587333	1.66916	2.27454	4.83845	1.44329e-15	1.66188e-14	1.4583e-10
BnaA03g58620D	chrA03_random	1783834..1785858	0.162126	-3.32757	-10.0392	2.82938e-05	0.00013112	1
BnaA03g58670D	chrA03_random	complement(1829202..1831731)	0.669812	-4.17617	-18.0781	0	0	0
BnaA03g58720D	chrA03_random	complement(1862442..1864136)	3.69091	3.14551	8.84897	0	0	0
BnaA03g58770D	chrA03_random	1903137..1904160	0.236628	3.12115	8.70084	0.000382664	0.00150159	1
BnaA03g59080D	chrA03_random	complement(2115991..2117253)	0.319645	-2.32207	-5.00048	0.000292046	0.00116657	1
BnaA03g59130D	chrA03_random	2187750..2191605	11.9332	-2.31945	-4.99143	0	0	0
BnaA03g59140D	chrA03_random	2192475..2193317	25.4589	-3.37465	-10.3722	0	0	0
BnaA03g59850D	chrA03_random	complement(3998667..3999909)	2.72355	-4.19018	-18.2545	0	0	0
BnaA03g59920D	chrA03_random	complement(4080021..4083868)	0.124351	-2.55917	-5.8937	6.9057e-06	3.47278e-05	0.697752
BnaA03g60430D	chrA03_random	5041436..5043328	11.4782	-3.4065	-10.6037	0	0	0
BnaA04g00200D	chrA04	complement(105009..106884)	0.273547	-2.40087	-5.28122	7.67271e-05	0.00033452	1
BnaA04g00390D	chrA04	230660..231700	6.23384	-2.45375	-5.4784	0	0	0
BnaA04g00510D	chrA04	386326..388352	2.01051	-2.48886	-5.61333	0	0	0
BnaA04g00820D	chrA04	complement(559192..561018)	0.119615	3.01487	8.08291	0.000646402	0.0024425	1
BnaA04g00840D	chrA04	596764..597318	2.66796	2.73443	6.65495	2.66454e-15	3.01957e-14	2.69225e-10
BnaA04g00850D	chrA04	complement(602712..603443)	1.31709	2.4757	5.56239	4.17923e-09	2.95211e-08	0.000422269
BnaA04g00950D	chrA04	638152..640524	1.87802	5.72201	52.7834	0	0	0
BnaA04g00960D	chrA04	650045..652518	9.57391	5.65035	50.2256	0	0	0
BnaA04g01170D	chrA04	complement(748780..749567)	5.69367	2.27659	4.84531	0	0	0
BnaA04g01320D	chrA04	complement(820214..821221)	16.5076	2.12539	4.36321	0	0	0
BnaA04g01360D	chrA04	complement(837264..841073)	2.09592	6.18254	72.6325	0	0	0
BnaA04g01550D	chrA04	1011806..1012137	0.59666	-3.78409	-13.776	0.001059	0.00385522	1
BnaA04g01700D	chrA04	complement(1098632..1100316)	10.0692	-2.61486	-6.12563	0	0	0
BnaA04g01770D	chrA04	1144780..1145185	1.06923	2.74604	6.70874	0.000124555	0.000525912	1
BnaA04g01780D	chrA04	1145263..1147136	1.87141	2.63715	6.22103	0	0	0
BnaA04g02140D	chrA04	1336220..1337775	0.709347	2.05638	4.1594	2.29301e-08	1.5127e-07	0.00231686
BnaA04g02170D	chrA04	1353195..1355479	0.362326	-4.41429	-21.3223	1.74599e-10	1.39304e-09	1.76415e-05
BnaA04g02250D	chrA04	complement(1459974..1460990)	0.997746	5.58662	48.0552	6.32372e-11	5.22486e-10	6.38949e-06
BnaA04g02270D	chrA04	complement(1475347..1477397)	0.233136	2.29346	4.90231	2.89512e-05	0.000133982	1
BnaA04g02490D	chrA04	1639070..1640462	0.332075	3.52422	11.5052	3.07068e-06	1.613e-05	0.310261
BnaA04g02500D	chrA04	1646818..1647947	21.8018	5.01309	32.2918	0	0	0
BnaA04g02560D	chrA04	complement(1713874..1715343)	42.2487	7.46884	177.151	0	0	0
BnaA04g02700D	chrA04	complement(1806071..1808407)	0.491574	-2.34839	-5.09257	6.1161e-08	3.8628e-07	0.00617971
BnaA04g02720D	chrA04	complement(1824994..1825492)	2.92459	4.78568	27.5824	0	0	0
BnaA04g02730D	chrA04	complement(1828315..1828779)	5.35128	5.95791	62.1596	0	0	0
BnaA04g02890D	chrA04	complement(1899569..1900727)	0.265313	-6.95307	-123.903	0.00266214	0.00896939	1
BnaA04g02900D	chrA04	complement(1902447..1903282)	0.662323	-4.0784	-16.8935	3.39114e-08	2.19909e-07	0.0034264
BnaA04g02910D	chrA04	complement(1912259..1919472)	0.0653513	-2.25562	-4.7754	8.94899e-05	0.000386083	1
BnaA04g02940D	chrA04	complement(1936704..1938368)	66.264	-2.02621	-4.07334	0	0	0
BnaA04g02980D	chrA04	complement(1959763..1960438)	2.76978	-2.73432	-6.65446	1.11022e-16	1.34731e-15	1.12177e-11
BnaA04g03160D	chrA04	2072205..2073649	67.02	-2.46574	-5.52409	0	0	0
BnaA04g03320D	chrA04	2165997..2170296	0.864163	5.00168	32.0373	0	0	0
BnaA04g03400D	chrA04	complement(2294012..2295856)	0.144513	-2.72062	-6.59157	0.0018225	0.00634087	1
BnaA04g03460D	chrA04	2353764..2358406	36.8611	2.12186	4.35255	0	0	0
BnaA04g03550D	chrA04	complement(2427875..2429565)	3.7711	3.85933	14.5135	0	0	0
BnaA04g03850D	chrA04	2722701..2724221	1.12813	-2.06684	-4.18968	1.49627e-08	1.00441e-07	0.00151183
BnaA04g04190D	chrA04	3072739..3075521	0.750305	2.83068	7.11408	0	0	0
BnaA04g04350D	chrA04	complement(3211999..3214328)	0.204706	3.37894	10.4031	8.87669e-07	4.96211e-06	0.0896901
BnaA04g04360D	chrA04	3216364..3218043	4.41727	2.96443	7.80519	0	0	0
BnaA04g04370D	chrA04	3225220..3226928	2.44762	2.54974	5.85528	0	0	0
BnaA04g04510D	chrA04	complement(3313556..3316541)	1.84531	-2.07593	-4.21617	0	0	0
BnaA04g04730D	chrA04	complement(3471339..3472681)	1.2192	2.99374	7.96534	0	0	0
BnaA04g04800D	chrA04	complement(3524414..3527473)	0.515904	-2.45459	-5.48156	1.81632e-13	1.82336e-12	1.83521e-08
BnaA04g05090D	chrA04	3752125..3758815	0.794219	-2.84606	-7.19036	0	0	0
BnaA04g05180D	chrA04	complement(3867013..3872317)	9.54899	3.7981	13.9105	0	0	0
BnaA04g05190D	chrA04	complement(3872404..3873165)	7.7859	3.75261	13.4787	0	0	0
BnaA04g05780D	chrA04	complement(4449334..4449845)	5.54403	3.46812	11.0664	0	0	0
BnaA04g05790D	chrA04	4450176..4451656	24.9364	2.30327	4.93576	0	0	0
BnaA04g05960D	chrA04	4586089..4586921	16.56	4.95059	30.9227	0	0	0
BnaA04g06090D	chrA04	complement(4655439..4656273)	1.10591	2.09926	4.2849	6.40785e-08	4.04125e-07	0.00647449
BnaA04g06100D	chrA04	complement(4658791..4659677)	36.3805	2.20265	4.60325	0	0	0
BnaA04g06360D	chrA04	4912744..4915061	1.49818	-2.307	-4.94854	0	0	0
BnaA04g06510D	chrA04	complement(5100535..5102352)	1.92402	-3.58498	-12.0002	0	0	0
BnaA04g06630D	chrA04	5277893..5279719	15.8121	-5.0025	-32.0555	0	0	0
BnaA04g06980D	chrA04	5677117..5677875	0.44201	2.67368	6.38054	0.000417465	0.00162841	1
BnaA04g07060D	chrA04	5761815..5763880	0.201772	-2.15905	-4.46619	0.000362556	0.00142706	1
BnaA04g07450D	chrA04	6341432..6344580	5.70159	-2.07083	-4.20128	0	0	0
BnaA04g07500D	chrA04	6400634..6402608	0.220882	2.15362	4.44942	0.000132976	0.000559269	1
BnaA04g07850D	chrA04	complement(6879828..6880964)	0.907174	3.85549	14.475	7.90146e-13	7.56742e-12	7.98363e-08
BnaA04g08070D	chrA04	complement(7034918..7036525)	11.4317	-3.1874	-9.10969	0	0	0
BnaA04g08210D	chrA04	complement(7285818..7288580)	1.28662	-2.21304	-4.63651	1.11022e-16	1.34731e-15	1.12177e-11
BnaA04g08450D	chrA04	7535765..7538070	2.3991	-2.09788	-4.28079	0	0	0
BnaA04g08530D	chrA04	complement(7572970..7573533)	2.01103	2.43994	5.42621	4.40428e-11	3.68659e-10	4.45008e-06
BnaA04g08790D	chrA04	complement(7808158..7809504)	33.1926	-2.54226	-5.825	0	0	0
BnaA04g08870D	chrA04	complement(7929289..7930872)	1.32585	-2.69366	-6.46953	0	0	0
BnaA04g08950D	chrA04	8004722..8004988	2.18061	2.68222	6.41844	1.90773e-06	1.02536e-05	0.192757
BnaA04g08970D	chrA04	8034431..8037088	4.54463	2.9258	7.59898	0	0	0
BnaA04g08980D	chrA04	8042800..8045298	1.11645	5.72175	52.7739	0	0	0
BnaA04g09020D	chrA04	complement(8082855..8083745)	10.5585	2.93318	7.6379	0	0	0
BnaA04g09080D	chrA04	complement(8151519..8151884)	0.728443	-4.19634	-18.3326	9.86749e-05	0.000423323	1
BnaA04g09400D	chrA04	complement(8420299..8421690)	0.530744	4.73209	26.5768	1.40256e-09	1.03426e-08	0.000141715
BnaA04g09410D	chrA04	complement(8422341..8423815)	2.34023	4.3032	19.7421	0	0	0
BnaA04g09560D	chrA04	8557433..8558596	18.258	-2.16897	-4.49704	0	0	0
BnaA04g09570D	chrA04	8574321..8575560	0.231355	-2.35657	-5.12151	0.00286173	0.00959035	1
BnaA04g09660D	chrA04	8670644..8671928	0.621274	3.5948	12.0821	4.57474e-10	3.52231e-09	4.62232e-05
BnaA04g09680D	chrA04	complement(8688665..8690223)	0.62303	2.39472	5.25875	1.46195e-09	1.07609e-08	0.000147715
BnaA04g09790D	chrA04	complement(8765559..8767673)	0.736765	-3.17282	-9.01806	1.11022e-16	1.34731e-15	1.12177e-11
BnaA04g09800D	chrA04	complement(8767774..8768311)	1.20728	-3.3635	-10.2923	7.65512e-09	5.27752e-08	0.000773473
BnaA04g10060D	chrA04	complement(8912579..8913769)	1.49053	2.17042	4.50155	4.93383e-13	4.79664e-12	4.98514e-08
BnaA04g10190D	chrA04	8997152..8999910	0.210707	-3.51258	-11.4128	6.06147e-08	3.82997e-07	0.00612451
BnaA04g10230D	chrA04	complement(9023572..9025197)	0.323742	-2.79623	-6.94625	2.39726e-05	0.000112211	1
BnaA04g10560D	chrA04	9261382..9261585	7.77948	-2.56058	-5.89944	2.77811e-12	2.55787e-11	2.807e-07
BnaA04g11120D	chrA04	complement(9626401..9628169)	0.297755	-3.05846	-8.33085	3.30949e-06	1.73161e-05	0.334391
BnaA04g11150D	chrA04	9665482..9669364	1.98654	2.27255	4.83177	0	0	0
BnaA04g11180D	chrA04	9694945..9701129	1.53421	2.37277	5.17936	0	0	0
BnaA04g11490D	chrA04	complement(9939474..9942138)	0.348897	-2.03444	-4.09663	2.25608e-07	1.34741e-06	0.0227954
BnaA04g11520D	chrA04	9970627..9972021	0.345226	2.89399	7.43322	2.66344e-05	0.000123845	1
BnaA04g11660D	chrA04	complement(10048027..10048617)	1.50412	3.00347	8.01924	3.54196e-09	2.51904e-08	0.00035788
BnaA04g11840D	chrA04	complement(10141289..10142461)	1.93758	2.05052	4.14255	5.21805e-15	5.80077e-14	5.27232e-10
BnaA04g11900D	chrA04	complement(10197983..10198938)	68.1977	2.19852	4.59008	0	0	0
BnaA04g11940D	chrA04	complement(10209740..10212194)	1.53964	-2.1328	-4.38567	0	0	0
BnaA04g12150D	chrA04	10369800..10370837	0.256639	-2.23172	-4.69693	0.00188232	0.00653146	1
BnaA04g12240D	chrA04	complement(10419235..10422793)	0.364786	-2.47857	-5.57343	4.7089e-12	4.26218e-11	4.75787e-07
BnaA04g12290D	chrA04	complement(10447280..10449809)	0.199942	-2.43859	-5.42112	3.86464e-06	2.00639e-05	0.390483
BnaA04g12540D	chrA04	complement(10564115..10565998)	0.486898	6.76709	108.917	2.29523e-07	1.36998e-06	0.0231911
BnaA04g12630D	chrA04	10657175..10657399	16.9822	-3.15514	-8.90826	0	0	0
BnaA04g12690D	chrA04	complement(10719775..10723010)	3.02458	-2.57687	-5.96642	0	0	0
BnaA04g12700D	chrA04	complement(10727138..10727848)	0.951449	-3.56863	-11.8649	4.1589e-09	2.93877e-08	0.000420215
BnaA04g12790D	chrA04	10803212..10805666	4.28205	-2.82936	-7.10758	0	0	0
BnaA04g12890D	chrA04	complement(10874113..10875596)	10.6725	2.22119	4.66278	0	0	0
BnaA04g12920D	chrA04	complement(10900285..10900683)	62.1814	-2.06809	-4.19332	0	0	0
BnaA04g13120D	chrA04	complement(11046680..11048484)	0.166522	-3.49764	-11.2953	5.49281e-05	0.000244738	1
BnaA04g13410D	chrA04	11318384..11323925	0.495632	2.57871	5.97405	0	0	0
BnaA04g13420D	chrA04	complement(11329692..11332324)	4.22008	2.46635	5.52642	0	0	0
BnaA04g13530D	chrA04	11425855..11426115	8.46355	3.26914	9.64071	0	0	0
BnaA04g13760D	chrA04	complement(11618154..11621058)	0.238532	5.05096	33.1506	4.93837e-09	3.4663e-08	0.000498973
BnaA04g13800D	chrA04	complement(11639174..11642415)	1.15315	-6.19413	-73.2183	0	0	0
BnaA04g13830D	chrA04	complement(11684984..11686769)	0.130103	3.96199	15.5839	0.000386155	0.00151452	1
BnaA04g14050D	chrA04	complement(11858093..11859784)	0.190288	3.03529	8.19807	6.22231e-05	0.000275215	1
BnaA04g14200D	chrA04	complement(11987922..11989874)	0.269596	-3.76092	-13.5566	8.44745e-08	5.2661e-07	0.0085353
BnaA04g14210D	chrA04	complement(11996692..11997524)	0.590651	-3.11073	-8.63817	5.48742e-07	3.14135e-06	0.0554448
BnaA04g14250D	chrA04	12034463..12036954	2.96714	-2.59101	-6.0252	0	0	0
BnaA04g14680D	chrA04	complement(12344894..12347947)	0.125566	7.50703	181.903	0.00293089	0.00980197	1
BnaA04g14690D	chrA04	complement(12349596..12353246)	0.460244	2.71844	6.5816	6.66134e-16	7.81176e-15	6.73062e-11
BnaA04g14900D	chrA04	complement(12485436..12486766)	0.411302	-2.54783	-5.84756	2.26411e-05	0.000106378	1
BnaA04g15110D	chrA04	12606669..12610923	2.66487	-3.16313	-8.95771	0	0	0
BnaA04g16270D	chrA04	13281827..13283572	7.44482	2.44178	5.43311	0	0	0
BnaA04g16400D	chrA04	complement(13384196..13386556)	0.158555	4.6494	25.0963	1.12535e-05	5.50392e-05	1
BnaA04g16440D	chrA04	complement(13430440..13432012)	22.7894	2.63167	6.19742	0	0	0
BnaA04g16450D	chrA04	complement(13452063..13455376)	0.839434	3.76325	13.5785	0	0	0
BnaA04g16490D	chrA04	13480148..13480381	2.19026	3.69673	12.9666	2.22726e-07	1.3313e-06	0.0225042
BnaA04g16500D	chrA04	13481784..13482901	0.252415	3.07088	8.40286	0.000114704	0.000486981	1
BnaA04g16670D	chrA04	complement(13612271..13615716)	79.3739	-2.07799	-4.2222	0	0	0
BnaA04g16680D	chrA04	complement(13638695..13639586)	0.482746	-3.0777	-8.44267	1.10942e-05	5.42888e-05	1
BnaA04g16770D	chrA04	13713089..13715620	2.3765	2.19409	4.57601	0	0	0
BnaA04g17120D	chrA04	13961721..13963191	7.39968	5.20995	37.0127	0	0	0
BnaA04g17560D	chrA04	complement(14254342..14257981)	16.528	3.12412	8.71877	0	0	0
BnaA04g17660D	chrA04	complement(14291282..14292367)	5.57345	3.07602	8.43283	0	0	0
BnaA04g17700D	chrA04	14306591..14311223	28.7435	2.23819	4.71804	0	0	0
BnaA04g17880D	chrA04	complement(14395945..14397403)	17.0451	-2.20685	-4.61667	0	0	0
BnaA04g17890D	chrA04	complement(14419220..14420732)	6.38823	-2.40808	-5.30769	0	0	0
BnaA04g18300D	chrA04	14678154..14678723	0.551601	-3.02205	-8.1232	7.46441e-05	0.000326241	1
BnaA04g18490D	chrA04	14758006..14759593	3.12685	5.9909	63.5974	0	0	0
BnaA04g18500D	chrA04	14759677..14760782	5.12702	6.18096	72.553	0	0	0
BnaA04g18600D	chrA04	14805944..14808054	57.6245	2.01558	4.04343	0	0	0
BnaA04g18680D	chrA04	complement(14878659..14880124)	2.97989	-2.15381	-4.45002	0	0	0
BnaA04g18970D	chrA04	complement(15093545..15096205)	0.55739	4.23632	18.8477	2.22045e-16	2.65948e-15	2.24354e-11
BnaA04g19120D	chrA04	15170181..15173334	1.35228	-2.51913	-5.73235	0	0	0
BnaA04g19140D	chrA04	15183801..15186805	0.818449	-3.13155	-8.76379	0	0	0
BnaA04g19170D	chrA04	complement(15198241..15200257)	0.26108	3.7347	13.3124	5.75473e-06	2.92587e-05	0.581457
BnaA04g19700D	chrA04	complement(15412792..15413973)	1.57326	-2.10356	-4.29768	4.43269e-11	3.70945e-10	4.47879e-06
BnaA04g19780D	chrA04	complement(15444592..15445968)	26.9648	-5.02939	-32.6585	0	0	0
BnaA04g19930D	chrA04	complement(15489370..15492922)	3.05388	4.87801	29.4054	0	0	0
BnaA04g19950D	chrA04	complement(15496951..15497582)	1.51539	-5.52714	-46.1142	1.166e-10	9.43331e-10	1.17813e-05
BnaA04g20000D	chrA04	complement(15516856..15518361)	6.22484	2.56641	5.92332	0	0	0
BnaA04g20430D	chrA04	15753025..15753784	1.88928	3.0035	8.01942	2.22045e-16	2.65948e-15	2.24354e-11
BnaA04g20450D	chrA04	complement(15761505..15763217)	2.80031	3.08637	8.49354	7.77156e-16	9.0842e-15	7.85239e-11
BnaA04g20550D	chrA04	complement(15802808..15804027)	0.196075	-4.04166	-16.4688	0.000221365	0.000901083	1
BnaA04g20970D	chrA04	complement(16034502..16037438)	21.0771	2.29274	4.89986	0	0	0
BnaA04g21270D	chrA04	16208767..16210237	4.61837	3.05542	8.31327	0	0	0
BnaA04g21380D	chrA04	16306950..16308160	0.671657	-2.78888	-6.91092	5.4446e-09	3.80576e-08	0.000550122
BnaA04g21440D	chrA04	complement(16353208..16355923)	10.2155	5.90206	59.7995	0	0	0
BnaA04g21450D	chrA04	complement(16362995..16364924)	102.98	3.08185	8.467	0	0	0
BnaA04g21610D	chrA04	complement(16468862..16469461)	4.7596	3.1722	9.01423	0	0	0
BnaA04g21740D	chrA04	16513316..16514155	1.19632	2.52518	5.75647	3.08751e-09	2.20718e-08	0.000311962
BnaA04g21870D	chrA04	16617000..16618152	0.46483	2.48515	5.59892	5.58104e-06	2.84185e-05	0.563909
BnaA04g21910D	chrA04	16637610..16639382	0.180269	2.28062	4.85888	0.000802508	0.00298492	1
BnaA04g22000D	chrA04	16678423..16680000	93.1971	3.45172	10.9414	0	0	0
BnaA04g22170D	chrA04	complement(16751498..16753380)	6.0559	-2.0206	-4.05753	0	0	0
BnaA04g22180D	chrA04	complement(16754500..16756971)	3.51485	-2.56606	-5.92189	0	0	0
BnaA04g22190D	chrA04	16761274..16762791	1.91804	-2.28352	-4.86864	0	0	0
BnaA04g22230D	chrA04	16771444..16772430	5.89961	3.08704	8.49754	0	0	0
BnaA04g22360D	chrA04	complement(16846857..16850197)	0.818751	-2.46363	-5.51601	0	0	0
BnaA04g22410D	chrA04	16896140..16904768	1.9253	2.85434	7.23171	0	0	0
BnaA04g22490D	chrA04	complement(16950290..16951728)	2.09858	2.67825	6.4008	0	0	0
BnaA04g22570D	chrA04	16975759..16977844	0.137642	-2.33799	-5.05598	0.000778774	0.00290306	1
BnaA04g22640D	chrA04	17004614..17005280	1.99964	2.694	6.47107	3.31479e-12	3.03293e-11	3.34927e-07
BnaA04g22700D	chrA04	17030873..17032285	6.46717	2.89536	7.4403	0	0	0
BnaA04g22920D	chrA04	complement(17143151..17145811)	0.161952	-2.77309	-6.83572	1.78803e-05	8.51699e-05	1
BnaA04g22960D	chrA04	17162964..17163638	2.14101	2.0615	4.17419	6.55159e-11	5.40651e-10	6.61973e-06
BnaA04g23070D	chrA04	complement(17196635..17199325)	1.17084	-2.86163	-7.26834	0	0	0
BnaA04g23280D	chrA04	complement(17356398..17357572)	1.86941	-2.08833	-4.25255	9.88247e-10	7.37245e-09	9.98524e-05
BnaA04g23480D	chrA04	complement(17437095..17438999)	17.0525	3.89161	14.8419	0	0	0
BnaA04g23760D	chrA04	complement(17552902..17553168)	11.5487	3.5609	11.8015	0	0	0
BnaA04g23880D	chrA04	17615759..17616809	8.29772	2.96409	7.80335	0	0	0
BnaA04g23960D	chrA04	complement(17655814..17657429)	105.76	-2.70845	-6.5362	0	0	0
BnaA04g24070D	chrA04	complement(17725056..17726641)	8.00396	-4.3215	-19.9941	0	0	0
BnaA04g24340D	chrA04	17845227..17847617	0.92477	2.46297	5.5135	0	0	0
BnaA04g24370D	chrA04	complement(17851469..17853412)	27.0583	-2.4851	-5.59873	0	0	0
BnaA04g24430D	chrA04	17877086..17877664	1.5096	2.2544	4.77136	5.7292e-08	3.62774e-07	0.00578878
BnaA04g24530D	chrA04	complement(17910479..17914666)	10.4713	2.5242	5.75255	0	0	0
BnaA04g24590D	chrA04	complement(17927550..17929969)	4.53994	-2.77119	-6.82672	0	0	0
BnaA04g24700D	chrA04	complement(17987807..17989129)	4.03749	-3.54441	-11.6674	0	0	0
BnaA04g24750D	chrA04	18022392..18024548	0.565521	2.34674	5.08672	5.06117e-11	4.21479e-10	5.11381e-06
BnaA04g24900D	chrA04	18111651..18114109	1.14238	-2.47526	-5.56068	0	0	0
BnaA04g25090D	chrA04	18191320..18193121	1.67792	-2.74151	-6.68772	0	0	0
BnaA04g25200D	chrA04	complement(18219868..18221692)	1.26252	2.94954	7.72501	0	0	0
BnaA04g25220D	chrA04	complement(18233599..18234851)	3.78465	5.70072	52.0099	0	0	0
BnaA04g25230D	chrA04	complement(18235520..18236868)	70.131	2.55128	5.86152	0	0	0
BnaA04g25440D	chrA04	complement(18288104..18290165)	0.142572	-2.92528	-7.59622	9.3589e-05	0.000402701	1
BnaA04g25450D	chrA04	18299515..18301038	5.64308	-5.73794	-53.3695	0	0	0
BnaA04g25460D	chrA04	18303289..18304762	0.621345	-4.55765	-23.5499	5.2901e-12	4.77072e-11	5.34512e-07
BnaA04g25750D	chrA04	18410715..18417073	5.77477	3.10159	8.58362	0	0	0
BnaA04g25830D	chrA04	complement(18447981..18449123)	3.34262	-2.0254	-4.07106	0	0	0
BnaA04g26140D	chrA04	18623341..18624100	3.13531	2.26716	4.81375	2.33147e-15	2.65104e-14	2.35572e-10
BnaA04g26270D	chrA04	complement(18711218..18713924)	0.30709	2.10907	4.31412	1.09825e-05	5.3797e-05	1
BnaA04g26280D	chrA04	complement(18715027..18718686)	0.209784	5.19438	36.6155	1.94339e-09	1.41408e-08	0.00019636
BnaA04g26400D	chrA04	18759342..18761015	3.005	-2.54228	-5.8251	0	0	0
BnaA04g26480D	chrA04	complement(18780555..18782668)	2.82381	6.25667	76.4617	0	0	0
BnaA04g26780D	chrA04	18951751..18954057	0.986981	2.98199	7.90077	0	0	0
BnaA04g26810D	chrA04	18966696..18968102	0.845915	-2.27243	-4.83135	6.06378e-08	3.83106e-07	0.00612684
BnaA04g26930D	chrA04	complement(19029593..19030985)	0.23562	-3.62226	-12.3143	2.83184e-05	0.000131228	1
BnaA04g26990D	chrA04	19060731..19061503	6.88296	2.70475	6.51944	0	0	0
BnaA04g27080D	chrA04	complement(19097860..19098534)	1.86318	-2.35792	-5.12629	1.38305e-11	1.20718e-10	1.39743e-06
BnaA04g27110D	chrA04	complement(19121417..19122409)	58.3208	-2.12347	-4.35741	0	0	0
BnaA04g27260D	chrA04_random	13562..14962	0.35344	3.89704	14.8979	1.60691e-07	9.74095e-07	0.0162362
BnaA04g27410D	chrA04_random	69599..71139	0.813802	3.42798	10.7628	1.53211e-14	1.65548e-13	1.54804e-09
BnaA04g27430D	chrA04_random	complement(90126..91183)	4.37837	2.53526	5.7968	0	0	0
BnaA04g27480D	chrA04_random	complement(124360..125405)	0.261575	-2.43367	-5.40264	0.00143936	0.00510846	1
BnaA04g27530D	chrA04_random	complement(142232..143675)	8.54446	8.50826	364.117	0	0	0
BnaA04g27600D	chrA04_random	173528..174061	1.8439	-2.30361	-4.93692	3.39038e-07	1.98645e-06	0.0342564
BnaA04g27750D	chrA04_random	complement(289830..292451)	45.4789	-2.58376	-5.99498	0	0	0
BnaA04g27870D	chrA04_random	403486..404968	0.119874	-3.61754	-12.2741	0.00157648	0.00555415	1
BnaA04g27900D	chrA04_random	453931..456774	0.356114	2.29241	4.89875	5.45985e-09	3.8161e-08	0.000551663
BnaA04g27920D	chrA04_random	460942..461997	1.21618	2.70385	6.51536	1.37801e-12	1.29544e-11	1.39234e-07
BnaA04g27940D	chrA04_random	complement(472331..474331)	2.97606	6.14242	70.6404	0	0	0
BnaA04g28080D	chrA04_random	complement(630674..632355)	0.174763	-3.17002	-9.00059	0.000115527	0.000490231	1
BnaA04g28330D	chrA04_random	complement(761668..762301)	18.4084	-2.78005	-6.86877	0	0	0
BnaA04g28360D	chrA04_random	784010..785672	3.01465	4.90771	30.017	0	0	0
BnaA04g28420D	chrA04_random	817532..818008	62.1432	3.02769	8.15501	0	0	0
BnaA04g28600D	chrA04_random	882484..885358	4.08821	2.08519	4.24332	0	0	0
BnaA04g28770D	chrA04_random	complement(1007998..1010712)	3.00063	2.67129	6.36997	0	0	0
BnaA04g28790D	chrA04_random	1020876..1022467	0.323843	7.93953	245.491	0.00157686	0.00555492	1
BnaA04g28950D	chrA04_random	complement(1098958..1101667)	0.110396	2.36557	5.15355	0.000525819	0.00201528	1
BnaA04g29020D	chrA04_random	complement(1140048..1141940)	0.308902	2.31954	4.99174	4.71037e-05	0.000212036	1
BnaA04g29110D	chrA04_random	complement(1174326..1175590)	1.80507	-2.05472	-4.15463	3.55271e-15	3.98807e-14	3.58966e-10
BnaA04g29140D	chrA04_random	complement(1182546..1186923)	0.0873921	-7.26618	-153.935	0.00161637	0.00568063	1
BnaA04g29150D	chrA04_random	complement(1195173..1199413)	1.38535	-3.77354	-13.6757	0	0	0
BnaA04g29310D	chrA04_random	complement(1309684..1311488)	11.572	5.06832	33.5518	0	0	0
BnaA04g29360D	chrA04_random	1342481..1344706	34.8548	2.90848	7.50825	0	0	0
BnaA04g29460D	chrA04_random	complement(1387209..1387607)	5.36176	-2.26135	-4.7944	8.88178e-16	1.03472e-14	8.97415e-11
BnaA05g00090D	chrA05	39253..41669	6.06812	-3.22084	-9.32329	0	0	0
BnaA05g00400D	chrA05	complement(194653..197156)	8.5422	-2.39525	-5.26067	0	0	0
BnaA05g00420D	chrA05	complement(203680..204308)	0.89087	-2.33827	-5.05696	3.04623e-05	0.000140595	1
BnaA05g00550D	chrA05	complement(267033..268586)	1.54557	2.14618	4.42653	1.77636e-15	2.0338e-14	1.79483e-10
BnaA05g00720D	chrA05	400739..402104	3.08194	-2.88054	-7.36428	0	0	0
BnaA05g00990D	chrA05	complement(561729..563281)	1.41846	2.01804	4.05034	1.02363e-13	1.04577e-12	1.03427e-08
BnaA05g01050D	chrA05	complement(582378..585233)	15.6239	-2.47837	-5.57268	0	0	0
BnaA05g01110D	chrA05	615007..616920	0.699867	2.89848	7.45642	9.68114e-14	9.90866e-13	9.78183e-09
BnaA05g01130D	chrA05	636024..638540	17.062	2.29106	4.89415	0	0	0
BnaA05g01190D	chrA05	699676..700937	22.6359	2.89556	7.44132	0	0	0
BnaA05g01210D	chrA05	complement(717991..718997)	13.8958	-2.95889	-7.77524	0	0	0
BnaA05g01250D	chrA05	complement(733106..733435)	1.06171	2.1923	4.57033	0.000242511	0.000981312	1
BnaA05g01310D	chrA05	complement(773947..777011)	7.08751	-2.44186	-5.43341	0	0	0
BnaA05g01380D	chrA05	complement(808631..812078)	16.8528	3.30275	9.86797	0	0	0
BnaA05g01410D	chrA05	824937..826041	76.9624	3.18706	9.10754	0	0	0
BnaA05g01550D	chrA05	complement(913494..914743)	1.78622	2.41072	5.31741	0	0	0
BnaA05g01750D	chrA05	1001905..1002210	1.17144	3.70134	13.0082	6.59952e-06	3.32875e-05	0.666815
BnaA05g01800D	chrA05	complement(1019289..1021504)	3.05189	-2.25982	-4.7893	0	0	0
BnaA05g02040D	chrA05	1147898..1148384	6.94842	5.21756	37.2085	0	0	0
BnaA05g02120D	chrA05	complement(1189758..1192282)	0.200487	-5.11236	-34.5918	7.68564e-07	4.32743e-06	0.0776557
BnaA05g02190D	chrA05	complement(1241274..1242443)	4.86128	-2.96995	-7.8351	0	0	0
BnaA05g02310D	chrA05	1283202..1284336	6.83596	-2.04459	-4.12557	0	0	0
BnaA05g02430D	chrA05	complement(1348921..1349681)	5.56309	-4.2524	-19.0589	0	0	0
BnaA05g02440D	chrA05	complement(1350017..1354157)	2.21873	-4.90249	-29.9087	0	0	0
BnaA05g02510D	chrA05	complement(1381463..1382976)	0.417248	2.32217	5.00084	1.1114e-06	6.14275e-06	0.112296
BnaA05g02590D	chrA05	complement(1410398..1412378)	0.583388	-3.01779	-8.09924	2.42062e-12	2.23707e-11	2.44579e-07
BnaA05g02610D	chrA05	1418209..1419872	6.88225	-2.66553	-6.34461	0	0	0
BnaA05g02730D	chrA05	1461289..1464273	0.309135	-3.12677	-8.73477	4.10911e-10	3.17764e-09	4.15185e-05
BnaA05g02820D	chrA05	1484989..1485699	6.54062	2.67728	6.39647	0	0	0
BnaA05g02840D	chrA05	complement(1492152..1493632)	1.33881	-2.25244	-4.7649	7.54952e-15	8.31031e-14	7.62803e-10
BnaA05g02980D	chrA05	1615395..1617067	0.200341	-4.52285	-22.9887	2.22516e-05	0.00010466	1
BnaA05g03030D	chrA05	1636754..1638118	0.237846	2.21268	4.63535	0.000517389	0.00198492	1
BnaA05g03090D	chrA05	complement(1678812..1680200)	1.57377	2.0712	4.20236	2.69784e-14	2.86816e-13	2.7259e-09
BnaA05g03290D	chrA05	1840395..1843897	35.2423	3.40267	10.5756	0	0	0
BnaA05g03360D	chrA05	complement(1867916..1869422)	0.438176	3.82999	14.2214	9.8834e-09	6.74378e-08	0.000998618
BnaA05g03420D	chrA05	complement(1888936..1890632)	14.8084	4.63634	24.87	0	0	0
BnaA05g03430D	chrA05	complement(1893397..1894609)	52.4854	5.88549	59.1167	0	0	0
BnaA05g03600D	chrA05	1961677..1963184	1.2603	-4.25285	-19.065	0	0	0
BnaA05g03870D	chrA05	2043137..2047105	0.148213	-2.78186	-6.8774	1.17761e-05	5.74448e-05	1
BnaA05g03910D	chrA05	2054841..2057095	0.533662	-2.90952	-7.5137	5.3143e-12	4.79212e-11	5.36957e-07
BnaA05g03920D	chrA05	2066137..2068379	3.06559	6.46031	88.0539	0	0	0
BnaA05g04050D	chrA05	2204736..2207820	2.06126	-3.04139	-8.23282	0	0	0
BnaA05g04300D	chrA05	complement(2299740..2301262)	0.565505	-2.26441	-4.80458	2.9245e-07	1.7262e-06	0.0295491
BnaA05g04860D	chrA05	2565463..2567114	50.7364	4.20706	18.4693	0	0	0
BnaA05g04870D	chrA05	complement(2567467..2568180)	1.28663	2.69599	6.47999	7.44301e-10	5.6219e-09	7.52042e-05
BnaA05g04890D	chrA05	complement(2577317..2578800)	36.3731	-2.1796	-4.53028	0	0	0
BnaA05g05380D	chrA05	complement(2776839..2778676)	9.59298	2.19243	4.57074	0	0	0
BnaA05g05560D	chrA05	2910323..2910896	0.440698	-4.11805	-17.3642	0.000187248	0.000770433	1
BnaA05g05990D	chrA05	3195753..3197686	1.25558	-2.02811	-4.07871	1.83187e-14	1.96823e-13	1.85092e-09
BnaA05g06440D	chrA05	3473474..3475179	1.14596	-2.21247	-4.63469	1.34337e-14	1.45778e-13	1.35734e-09
BnaA05g06450D	chrA05	3479612..3482656	3.05451	2.50649	5.68238	0	0	0
BnaA05g06490D	chrA05	3527476..3531350	0.317626	-2.22273	-4.66776	1.21508e-10	9.81942e-10	1.22772e-05
BnaA05g06590D	chrA05	3590250..3592313	0.155521	-2.35098	-5.10172	0.000589947	0.00224234	1
BnaA05g06600D	chrA05	complement(3594777..3596527)	1.76526	-2.20326	-4.60517	0	0	0
BnaA05g06730D	chrA05	3656615..3659338	11.015	4.41044	21.2654	0	0	0
BnaA05g06750D	chrA05	complement(3660652..3661394)	3.89868	2.16033	4.47016	0	0	0
BnaA05g06820D	chrA05	3703794..3705942	23.8988	3.08574	8.48986	0	0	0
BnaA05g06870D	chrA05	3726759..3728906	6.81392	3.4426	10.8724	0	0	0
BnaA05g06900D	chrA05	complement(3744935..3747468)	0.73901	2.2688	4.81923	2.33673e-05	0.000109562	1
BnaA05g07000D	chrA05	3788178..3791079	0.120152	-3.71402	-13.123	1.69659e-05	8.10628e-05	1
BnaA05g07120D	chrA05	complement(3836582..3838003)	0.240476	-3.1584	-8.92842	0.000127457	0.000537332	1
BnaA05g07140D	chrA05	complement(3851385..3855519)	0.0728237	2.68078	6.41203	0.000347197	0.00137045	1
BnaA05g07290D	chrA05	complement(3928469..3929205)	46.5306	-2.79148	-6.92342	0	0	0
BnaA05g07300D	chrA05	3932305..3933770	229.511	-2.42438	-5.36797	0	0	0
BnaA05g07600D	chrA05	complement(4127526..4129016)	0.73187	5.68825	51.5623	1.95012e-11	1.68137e-10	1.9704e-06
BnaA05g07630D	chrA05	complement(4151388..4152896)	0.253899	-2.23825	-4.71824	0.000177096	0.000731341	1
BnaA05g07650D	chrA05	complement(4156603..4159547)	0.248474	-2.03236	-4.09073	7.06079e-06	3.54601e-05	0.713422
BnaA05g07730D	chrA05	4196505..4199160	0.356012	3.19543	9.1605	2.57434e-11	2.19781e-10	2.60111e-06
BnaA05g07830D	chrA05	complement(4262229..4263596)	0.760179	-2.04428	-4.12467	1.40393e-07	8.55879e-07	0.0141853
BnaA05g07980D	chrA05	4391654..4393815	18.926	-2.53683	-5.80313	0	0	0
BnaA05g08020D	chrA05	4413679..4416365	21.0108	2.41434	5.33076	0	0	0
BnaA05g08160D	chrA05	4464948..4466395	21.3146	-2.44972	-5.46309	0	0	0
BnaA05g08210D	chrA05	4525314..4526188	0.516156	-2.8468	-7.19401	9.47448e-05	0.000407484	1
BnaA05g08260D	chrA05	complement(4554983..4555615)	1.0388	2.50806	5.68854	4.22607e-06	2.18438e-05	0.427002
BnaA05g08570D	chrA05	4782943..4784008	12.4473	2.28706	4.88059	0	0	0
BnaA05g08950D	chrA05	4923151..4925984	47.2221	-2.03352	-4.09403	0	0	0
BnaA05g08960D	chrA05	complement(4933449..4934697)	0.663929	3.28842	9.77042	7.83805e-10	5.90572e-09	7.91957e-05
BnaA05g09190D	chrA05	complement(5117680..5118504)	1.04691	3.25743	9.56276	1.87828e-09	1.36859e-08	0.000189782
BnaA05g09450D	chrA05	5219029..5220548	0.15734	-2.42184	-5.35854	0.00122682	0.0044154	1
BnaA05g09470D	chrA05	5224603..5225713	0.83721	-2.90804	-7.50598	1.15592e-10	9.3555e-10	1.16794e-05
BnaA05g09830D	chrA05	5422850..5423730	528.586	3.95329	15.4902	0	0	0
BnaA05g09870D	chrA05	5435236..5435838	1.09717	3.49582	11.281	2.7246e-09	1.95743e-08	0.000275293
BnaA05g10340D	chrA05	5624761..5634309	0.0443672	-2.7581	-6.76504	2.17109e-05	0.00010224	1
BnaA05g10480D	chrA05	5737014..5740161	141.48	3.952	15.4764	0	0	0
BnaA05g10510D	chrA05	complement(5748029..5752871)	0.327343	3.20942	9.2498	0	0	0
BnaA05g10890D	chrA05	5976927..5979278	2.09548	3.63547	12.4276	0	0	0
BnaA05g11040D	chrA05	complement(6155622..6155915)	8.47416	3.31928	9.98167	0	0	0
BnaA05g11110D	chrA05	6203934..6206038	0.129926	-2.83392	-7.13007	0.000575581	0.00219161	1
BnaA05g11170D	chrA05	complement(6242022..6244865)	2.90114	-2.81672	-7.04559	0	0	0
BnaA05g11360D	chrA05	complement(6358782..6360047)	10.3556	-3.95595	-15.5189	0	0	0
BnaA05g11760D	chrA05	complement(6649706..6650317)	16.6129	-3.37364	-10.365	0	0	0
BnaA05g12530D	chrA05	7235188..7235868	19.5458	-2.05369	-4.15167	0	0	0
BnaA05g12560D	chrA05	7244098..7245062	6.16958	2.70418	6.51689	0	0	0
BnaA05g12590D	chrA05	complement(7301876..7305176)	3.02289	7.25564	152.815	0	0	0
BnaA05g12660D	chrA05	complement(7359152..7364241)	0.11278	3.43616	10.824	6.38765e-08	4.02902e-07	0.00645409
BnaA05g12670D	chrA05	complement(7365263..7366668)	1.44249	3.02716	8.15201	0	0	0
BnaA05g12690D	chrA05	complement(7373040..7374313)	4.11009	2.10717	4.30846	0	0	0
BnaA05g13030D	chrA05	complement(7682497..7687032)	0.262347	3.44486	10.8895	1.73195e-13	1.74247e-12	1.74996e-08
BnaA05g13140D	chrA05	complement(7871576..7874116)	0.17511	-3.10692	-8.61542	8.37732e-06	4.16414e-05	0.846445
BnaA05g13600D	chrA05	8260009..8260518	0.94175	2.89859	7.45695	3.5135e-06	1.83237e-05	0.355004
BnaA05g13800D	chrA05	8393482..8393661	23.0098	-2.10514	-4.30239	0	0	0
BnaA05g13980D	chrA05	8502429..8512537	0.582277	-3.32739	-10.0379	0	0	0
BnaA05g14080D	chrA05	8607006..8611226	9.80653	-3.21401	-9.27927	0	0	0
BnaA05g14130D	chrA05	complement(8653951..8656296)	6.89532	-2.70024	-6.49911	0	0	0
BnaA05g14300D	chrA05	8749369..8749635	1.08671	2.4938	5.63258	0.000683863	0.00257452	1
BnaA05g14350D	chrA05	8815887..8816252	1.74026	5.44328	43.5101	1.10991e-07	6.83814e-07	0.0112146
BnaA05g15070D	chrA05	9499147..9500795	9.46517	-2.65645	-6.30478	0	0	0
BnaA05g15140D	chrA05	complement(9525266..9525766)	1.5976	3.34537	10.1638	1.21346e-09	8.98885e-09	0.000122608
BnaA05g15170D	chrA05	9598555..9602380	1.2045	6.44195	86.9402	0	0	0
BnaA05g15180D	chrA05	9605855..9609835	3.73907	3.80135	13.9418	0	0	0
BnaA05g15300D	chrA05	9762498..9763657	1.04382	2.65157	6.28351	6.19897e-10	4.71916e-09	6.26344e-05
BnaA05g15410D	chrA05	complement(9849708..9853525)	0.109351	-2.47161	-5.54664	5.93424e-05	0.000263131	1
BnaA05g15450D	chrA05	9895506..9897611	1.44832	-2.26051	-4.7916	0	0	0
BnaA05g15660D	chrA05	10175426..10176560	13.6183	-3.81523	-14.0766	0	0	0
BnaA05g15970D	chrA05	10516865..10523185	0.3597	-2.74622	-6.70958	4.65183e-14	4.87372e-13	4.70021e-09
BnaA05g16480D	chrA05	complement(11169959..11171842)	0.142007	2.17573	4.51813	0.00113164	0.00410088	1
BnaA05g16640D	chrA05	11292471..11297829	10.8456	4.10512	17.2093	0	0	0
BnaA05g16650D	chrA05	11297883..11298032	7.6738	3.4874	11.2153	2.03171e-13	2.0309e-12	2.05284e-08
BnaA05g17010D	chrA05	complement(11760050..11760857)	1.33718	-2.13881	-4.40398	9.22704e-09	6.31212e-08	0.0009323
BnaA05g17400D	chrA05	complement(12151811..12155026)	0.104144	-2.55622	-5.88164	0.000204784	0.000837166	1
BnaA05g17920D	chrA05	complement(13028637..13028873)	2.99959	2.96107	7.78702	2.13589e-08	1.41421e-07	0.0021581
BnaA05g18210D	chrA05	13438265..13445792	0.762956	3.55231	11.7315	0	0	0
BnaA05g18570D	chrA05	complement(13937175..13940024)	3.17952	-2.20274	-4.60353	0	0	0
BnaA05g18690D	chrA05	complement(14183931..14185850)	3.74411	-2.29167	-4.89623	3.42948e-13	3.37109e-12	3.46515e-08
BnaA05g18720D	chrA05	14195552..14195896	6.33549	-2.39958	-5.27651	2.49467e-13	2.47605e-12	2.52062e-08
BnaA05g19170D	chrA05	complement(14479621..14482273)	2.28836	5.49197	45.0037	0	0	0
BnaA05g19400D	chrA05	14792149..14793248	1.48143	9.57614	763.316	0.000121842	0.000515229	1
BnaA05g19530D	chrA05	14888468..14892181	2.21538	4.14987	17.7515	0	0	0
BnaA05g19720D	chrA05	complement(15096996..15099069)	1.77973	-2.77922	-6.86479	0	0	0
BnaA05g20000D	chrA05	complement(15431289..15431711)	13.4215	2.07001	4.19889	0	0	0
BnaA05g20190D	chrA05	15624459..15627114	0.0991312	4.94027	30.7021	0.000308839	0.00122913	1
BnaA05g20330D	chrA05	complement(15760854..15761370)	22.8335	5.24482	37.9182	0	0	0
BnaA05g20460D	chrA05	complement(15836767..15837855)	0.857797	2.9449	7.70023	3.91999e-11	3.2987e-10	3.96075e-06
BnaA05g20530D	chrA05	15912192..15914556	0.11849	-2.64803	-6.26811	0.000388759	0.00152385	1
BnaA05g20660D	chrA05	complement(15997709..15999783)	81.7466	2.3349	5.04516	0	0	0
BnaA05g20730D	chrA05	complement(16074509..16075470)	5.15196	-2.74694	-6.71291	0	0	0
BnaA05g20940D	chrA05	complement(16245339..16247771)	0.161115	2.34411	5.07746	5.82675e-05	0.000258671	1
BnaA05g21100D	chrA05	complement(16357204..16358471)	0.318177	-2.67915	-6.40478	1.60633e-05	7.69722e-05	1
BnaA05g21670D	chrA05	16665266..16666991	32.3911	3.02688	8.15044	0	0	0
BnaA05g22260D	chrA05	complement(17019286..17022644)	15.1636	-3.47332	-11.1064	0	0	0
BnaA05g22480D	chrA05	17127773..17132163	28.4013	3.26007	9.58032	0	0	0
BnaA05g22490D	chrA05	17132455..17133908	0.327664	2.30854	4.95381	5.3133e-05	0.000237326	1
BnaA05g22550D	chrA05	complement(17157632..17161030)	3.32275	4.19404	18.3035	0	0	0
BnaA05g22690D	chrA05	complement(17206705..17206953)	0.933676	-3.12881	-8.74713	0.000420991	0.00164134	1
BnaA05g23290D	chrA05	17612904..17615420	7.13934	2.78728	6.90326	0	0	0
BnaA05g23350D	chrA05	17683715..17684062	1.41375	-3.66448	-12.68	2.09151e-07	1.25297e-06	0.0211326
BnaA05g23530D	chrA05	complement(17784192..17785719)	45.8363	2.9928	7.96015	0	0	0
BnaA05g23570D	chrA05	complement(17804004..17804568)	0.342864	4.55695	23.5386	0.00100199	0.00366391	1
BnaA05g23670D	chrA05	complement(17875337..17876795)	4.36446	6.24632	75.9154	0	0	0
BnaA05g23730D	chrA05	complement(17917296..17917783)	0.68962	2.38482	5.22279	0.000568062	0.0021647	1
BnaA05g23860D	chrA05	17980893..17981752	0.858631	-4.78647	-27.5976	5.31421e-10	4.06778e-09	5.36948e-05
BnaA05g23880D	chrA05	complement(17986830..17988512)	5.05916	-2.07892	-4.22491	0	0	0
BnaA05g24040D	chrA05	complement(18085825..18087733)	1.02901	3.14064	8.81917	1.44329e-15	1.66188e-14	1.4583e-10
BnaA05g24050D	chrA05	complement(18117397..18118764)	6.26123	2.2938	4.90345	0	0	0
BnaA05g24160D	chrA05	complement(18167609..18168687)	2.54565	-3.24949	-9.51027	0	0	0
BnaA05g24180D	chrA05	complement(18171931..18172380)	4.96963	-2.23439	-4.70564	2.5191e-13	2.49906e-12	2.54529e-08
BnaA05g24190D	chrA05	complement(18172654..18175463)	5.07475	2.60964	6.10352	0	0	0
BnaA05g24230D	chrA05	18182259..18183184	939.235	3.14677	8.85673	0	0	0
BnaA05g24540D	chrA05	complement(18315828..18318442)	103.592	4.01766	16.1971	0	0	0
BnaA05g24610D	chrA05	complement(18363085..18368202)	16.3829	-3.68161	-12.8315	0	0	0
BnaA05g24730D	chrA05	complement(18447259..18456026)	0.349594	3.21341	9.27541	0	0	0
BnaA05g24790D	chrA05	18487161..18489107	2.57184	2.69906	6.49376	0	0	0
BnaA05g24870D	chrA05	complement(18514075..18516225)	4.4713	3.33339	10.0797	0	0	0
BnaA05g24880D	chrA05	complement(18516999..18518928)	18.9335	2.40576	5.29914	0	0	0
BnaA05g24900D	chrA05	complement(18527109..18529258)	3.28109	2.88763	7.40051	0	0	0
BnaA05g25100D	chrA05	18649233..18650672	0.930168	-2.13276	-4.38555	5.56201e-10	4.24941e-09	5.61985e-05
BnaA05g25160D	chrA05	18677716..18678358	13.4855	-2.62292	-6.15997	0	0	0
BnaA05g25270D	chrA05	18747846..18749665	0.762737	-2.23914	-4.72116	1.5813e-11	1.37311e-10	1.59775e-06
BnaA05g25420D	chrA05	complement(18808352..18809881)	2.58795	-2.4543	-5.48049	0	0	0
BnaA05g25450D	chrA05	18831001..18832101	9.19167	2.09873	4.28332	0	0	0
BnaA05g25490D	chrA05	complement(18850139..18851209)	0.406646	2.36984	5.16885	4.4497e-05	0.00020091	1
BnaA05g25660D	chrA05	complement(18928637..18933598)	88.8712	3.69562	12.9566	0	0	0
BnaA05g25770D	chrA05	18984769..18986537	12.4471	-2.89469	-7.43684	0	0	0
BnaA05g25780D	chrA05	complement(18986591..18988220)	1.17544	-2.66931	-6.36126	6.55032e-15	7.23801e-14	6.61844e-10
BnaA05g26000D	chrA05	19150011..19151080	1.68154	4.21091	18.5187	0	0	0
BnaA05g26250D	chrA05	19255904..19257007	1.19485	-2.25701	-4.78	1.59207e-10	1.27548e-09	1.60863e-05
BnaA05g26300D	chrA05	complement(19299348..19300956)	0.186772	-2.96708	-7.81953	0.000204681	0.000836802	1
BnaA05g26640D	chrA05	19447511..19449216	88.5207	2.87122	7.31681	0	0	0
BnaA05g26660D	chrA05	19454042..19455202	1.57018	2.9562	7.7608	0	0	0
BnaA05g26680D	chrA05	complement(19455505..19460096)	0.059443	2.58988	6.02047	0.000608312	0.00230816	1
BnaA05g27390D	chrA05	complement(19733642..19734402)	47.0163	2.50998	5.69611	0	0	0
BnaA05g27860D	chrA05	complement(19974305..19975107)	3.02888	-3.24762	-9.49796	0	0	0
BnaA05g28120D	chrA05	20067717..20068743	3.3494	2.82059	7.06453	0	0	0
BnaA05g28390D	chrA05	complement(20169391..20172100)	34.857	4.33219	20.1427	0	0	0
BnaA05g29150D	chrA05	20459346..20462737	22.0377	-2.78688	-6.90133	0	0	0
BnaA05g29390D	chrA05	complement(20549187..20550351)	21.036	3.45939	10.9997	0	0	0
BnaA05g29430D	chrA05	20563955..20564793	0.342414	-2.05999	-4.16983	0.00200883	0.0069302	1
BnaA05g29700D	chrA05	20657567..20661145	1.79188	-3.26348	-9.60297	0	0	0
BnaA05g30010D	chrA05	20846060..20846828	10.1572	2.37145	5.1746	0	0	0
BnaA05g30570D	chrA05	complement(21168946..21169155)	1.46439	-2.59882	-6.05791	0.000182176	0.000750971	1
BnaA05g30600D	chrA05	complement(21177130..21178442)	1.19783	-2.3327	-5.03747	8.73746e-13	8.33884e-12	8.82832e-08
BnaA05g30800D	chrA05	21271148..21274145	11.0428	2.60809	6.09696	0	0	0
BnaA05g31100D	chrA05	21512971..21517385	0.0697855	-2.61786	-6.13841	0.00097826	0.00358271	1
BnaA05g31270D	chrA05	complement(21581226..21582220)	0.982786	-2.5545	-5.87464	4.85076e-09	3.40716e-08	0.000490121
BnaA05g31310D	chrA05	complement(21604310..21605008)	1.91716	-2.04735	-4.13346	7.65812e-10	5.77532e-09	7.73777e-05
BnaA05g31750D	chrA05	21885400..21888343	0.0835325	-3.2237	-9.34181	0.000608642	0.00230932	1
BnaA05g32420D	chrA05	22166148..22167231	5.15934	-2.05717	-4.16169	0	0	0
BnaA05g32630D	chrA05	complement(22349422..22350115)	0.49969	2.57198	5.94623	0.000230287	0.00093503	1
BnaA05g32640D	chrA05	complement(22350199..22351567)	0.728962	2.96916	7.83081	1.04831e-09	7.80728e-09	0.000105921
BnaA05g32930D	chrA05	22471092..22472154	13.4243	3.04239	8.23853	0	0	0
BnaA05g32980D	chrA05	22493949..22496726	0.364066	2.02133	4.05958	7.40573e-08	4.63989e-07	0.00748275
BnaA05g33450D	chrA05	complement(22663986..22666029)	1.01356	2.33347	5.04016	6.66134e-16	7.81176e-15	6.73062e-11
BnaA05g33500D	chrA05	22677507..22679924	1.53422	-3.23236	-9.39803	0	0	0
BnaA05g33550D	chrA05	22691142..22693692	0.482344	-2.88654	-7.39496	3.24962e-13	3.1999e-12	3.28342e-08
BnaA05g33670D	chrA05	complement(22729850..22732008)	2.90888	2.51636	5.72136	0	0	0
BnaA05g33820D	chrA05	22823882..22826375	0.314296	3.02987	8.16735	2.10358e-07	1.25975e-06	0.0212546
BnaA05g33860D	chrA05	complement(22846990..22848059)	4.53523	3.0994	8.57063	0	0	0
BnaA05g34000D	chrA05	22906391..22907853	32.7301	3.4671	11.0586	0	0	0
BnaA05g34080D	chrA05	23018522..23021367	133.18	-2.0727	-4.20673	0	0	0
BnaA05g34160D	chrA05	complement(23052202..23053729)	30.5926	-2.58268	-5.99052	0	0	0
BnaA05g34170D	chrA05	complement(23057705..23058265)	4.24065	-2.63072	-6.19336	0	0	0
BnaA05g34250D	chrA05_random	complement(26099..26664)	37.2609	2.04469	4.12585	0	0	0
BnaA05g34460D	chrA05_random	134636..135499	31.9387	-4.39695	-21.0675	0	0	0
BnaA05g34800D	chrA05_random	336946..337859	0.994465	-2.5606	-5.89951	2.11537e-08	1.40109e-07	0.00213737
BnaA05g35360D	chrA05_random	complement(762419..763545)	23.0642	-2.9124	-7.52868	0	0	0
BnaA05g35750D	chrA05_random	complement(1163080..1165568)	2.28822	-2.60796	-6.09642	0	0	0
BnaA05g36250D	chrA05_random	complement(1782659..1783783)	0.552683	-3.79236	-13.8553	1.12508e-08	7.63657e-08	0.00113678
BnaA05g36400D	chrA05_random	2355561..2358447	20.4123	-2.18798	-4.55668	0	0	0
BnaA05g36650D	chrA05_random	2580843..2584992	0.171234	-2.52327	-5.74884	3.67134e-07	2.14347e-06	0.0370953
BnaA05g36800D	chrA05_random	2701212..2703949	3.97011	-9.53379	-741.238	0	0	0
BnaA05g36890D	chrA05_random	2764218..2766045	0.78524	-2.62187	-6.15549	5.22138e-13	5.0679e-12	5.27568e-08
BnaA05g36910D	chrA05_random	2775273..2777316	1.98385	-3.06529	-8.37038	0	0	0
BnaA05g36920D	chrA05_random	2777402..2786083	3.69008	-3.07201	-8.40942	0	0	0
BnaA05g37490D	chrA05_random	3014659..3015837	0.229483	2.38608	5.22734	0.00168893	0.0059173	1
BnaA06g00400D	chrA06	complement(209323..213023)	26.9903	2.36321	5.14514	0	0	0
BnaA06g00610D	chrA06	409560..414616	5.85938	-2.80242	-6.97608	0	0	0
BnaA06g00650D	chrA06	complement(440354..440985)	1.42674	-2.97558	-7.86573	1.10554e-08	7.5085e-08	0.00111704
BnaA06g00700D	chrA06	complement(456660..459129)	4.76991	4.58795	24.0498	0	0	0
BnaA06g00810D	chrA06	588783..589082	2.249	2.6273	6.1787	5.62663e-08	3.56614e-07	0.00568515
BnaA06g00850D	chrA06	603532..606586	25.3163	4.18212	18.1528	0	0	0
BnaA06g01000D	chrA06	669853..671262	9.29881	4.76109	27.1163	0	0	0
BnaA06g01010D	chrA06	671349..672726	13.5248	4.7368	26.6636	0	0	0
BnaA06g01090D	chrA06	708696..709226	13.5129	3.50146	11.3251	0	0	0
BnaA06g01130D	chrA06	743564..746233	0.127857	-4.54562	-23.3544	2.7653e-05	0.000128303	1
BnaA06g01230D	chrA06	781764..783939	15.3583	2.18219	4.53843	0	0	0
BnaA06g01280D	chrA06	817024..818933	0.554096	2.07664	4.21825	1.38641e-08	9.34135e-08	0.00140083
BnaA06g01330D	chrA06	complement(836242..837231)	4.36667	2.1444	4.42108	0	0	0
BnaA06g01470D	chrA06	complement(916683..918730)	0.897593	3.1636	8.96064	0	0	0
BnaA06g01540D	chrA06	complement(951061..954619)	10.2731	2.30718	4.94916	0	0	0
BnaA06g01730D	chrA06	1022713..1024006	488.394	4.07331	16.8341	0	0	0
BnaA06g02230D	chrA06	complement(1300251..1301758)	0.436049	2.01959	4.0547	6.01399e-06	3.05001e-05	0.607654
BnaA06g02420D	chrA06	complement(1376854..1377204)	0.912594	3.02729	8.15275	7.07548e-05	0.000310262	1
BnaA06g02440D	chrA06	complement(1392500..1393888)	13.8237	6.12658	69.8691	0	0	0
BnaA06g03070D	chrA06	1850476..1852962	1.05573	-2.25655	-4.77846	0	0	0
BnaA06g03200D	chrA06	1964154..1964575	1.61364	3.68124	12.8281	9.84892e-09	6.72252e-08	0.000995135
BnaA06g03310D	chrA06	complement(2028966..2030172)	2.48121	-2.7646	-6.79559	0	0	0
BnaA06g03350D	chrA06	complement(2046738..2048060)	0.330597	2.59458	6.04013	1.72931e-05	8.25286e-05	1
BnaA06g03370D	chrA06	complement(2059111..2061705)	0.167711	3.70785	13.0669	1.75971e-06	9.49896e-06	0.177802
BnaA06g03410D	chrA06	2081680..2084390	0.148725	-2.42517	-5.37092	7.60523e-05	0.000331807	1
BnaA06g03670D	chrA06	complement(2249119..2252696)	46.41	-2.94364	-7.69351	0	0	0
BnaA06g03870D	chrA06	2335914..2336462	6.11292	2.0986	4.28294	0	0	0
BnaA06g03930D	chrA06	2382696..2386904	1.61686	2.13077	4.3795	0	0	0
BnaA06g04040D	chrA06	complement(2431329..2434179)	0.412566	-2.71978	-6.58771	2.83218e-12	2.60599e-11	2.86163e-07
BnaA06g04100D	chrA06	complement(2501152..2503188)	0.527881	2.38975	5.24066	1.66999e-10	1.33536e-09	1.68736e-05
BnaA06g04140D	chrA06	2530436..2531603	12.5508	2.55799	5.88885	0	0	0
BnaA06g04280D	chrA06	2583824..2585242	0.978528	2.02346	4.06558	1.85362e-10	1.47461e-09	1.8729e-05
BnaA06g04570D	chrA06	complement(2703176..2705223)	45.8489	-2.41171	-5.32106	0	0	0
BnaA06g04650D	chrA06	complement(2728354..2728677)	6.7888	2.02892	4.081	3.75255e-14	3.9508e-13	3.79158e-09
BnaA06g04960D	chrA06	2857584..2859297	7.31294	2.40889	5.31066	0	0	0
BnaA06g05000D	chrA06	complement(2878321..2880155)	149.108	7.37528	166.028	0	0	0
BnaA06g05180D	chrA06	2954010..2957369	1.72835	-2.9428	-7.68901	0	0	0
BnaA06g05190D	chrA06	2958463..2962130	0.98325	-2.77566	-6.84789	0	0	0
BnaA06g05200D	chrA06	2967270..2970220	8.44324	-2.9104	-7.51825	0	0	0
BnaA06g05210D	chrA06	2975974..2979566	6.29808	2.68586	6.43466	0	0	0
BnaA06g05230D	chrA06	2982168..2983799	0.917445	-2.53919	-5.81262	2.09832e-14	2.24235e-13	2.12014e-09
BnaA06g05730D	chrA06	3192771..3193973	0.709796	2.11339	4.32706	1.55803e-07	9.45484e-07	0.0157423
BnaA06g05820D	chrA06	complement(3220343..3224056)	1.25748	-2.30244	-4.93292	0	0	0
BnaA06g05860D	chrA06	complement(3232638..3234124)	0.56514	-2.14281	-4.41622	4.06454e-07	2.36227e-06	0.0410681
BnaA06g05920D	chrA06	complement(3290466..3291152)	119.83	2.3322	5.03574	0	0	0
BnaA06g06110D	chrA06	complement(3352307..3355526)	0.0849564	-4.23258	-18.7989	8.45629e-05	0.000366387	1
BnaA06g06290D	chrA06	3429849..3433824	3.81741	-2.42902	-5.38529	0	0	0
BnaA06g06770D	chrA06	complement(3633082..3633636)	0.888255	3.63339	12.4096	1.74172e-07	1.05209e-06	0.0175983
BnaA06g07000D	chrA06	3745284..3749162	38.6232	3.14756	8.86154	0	0	0
BnaA06g07010D	chrA06	3750552..3754841	0.651256	3.6034	12.1543	0	0	0
BnaA06g07180D	chrA06	complement(3826101..3827329)	21.6281	-2.30859	-4.95398	0	0	0
BnaA06g07620D	chrA06	complement(4087696..4089359)	14.0412	3.08014	8.45695	0	0	0
BnaA06g07750D	chrA06	4146983..4148558	0.195038	-2.43745	-5.41683	0.000398631	0.00155994	1
BnaA06g08070D	chrA06	complement(4303899..4304970)	0.413841	-2.82255	-7.0741	9.17339e-05	0.000395157	1
BnaA06g08230D	chrA06	complement(4405801..4406641)	0.316809	3.00722	8.04015	0.000219664	0.000894448	1
BnaA06g08330D	chrA06	complement(4453151..4454709)	1.3014	4.59389	24.1489	0	0	0
BnaA06g08680D	chrA06	4694905..4696995	0.6788	2.05511	4.15575	1.31098e-10	1.05724e-09	1.32461e-05
BnaA06g08730D	chrA06	complement(4719115..4720738)	0.265092	-2.40836	-5.30872	3.79392e-05	0.000172916	1
BnaA06g08960D	chrA06	complement(4869256..4871005)	25.1937	-2.48775	-5.60901	0	0	0
BnaA06g08970D	chrA06	complement(4873503..4874573)	0.356792	2.31236	4.96695	0.000310106	0.00123378	1
BnaA06g09180D	chrA06	4969575..4971575	8.49452	4.43233	21.5906	0	0	0
BnaA06g09600D	chrA06	complement(5134289..5137990)	32.3989	2.8719	7.32031	0	0	0
BnaA06g09660D	chrA06	complement(5166418..5167502)	11.6629	5.56041	47.1901	0	0	0
BnaA06g09810D	chrA06	complement(5230876..5231337)	1.71708	2.10556	4.30365	1.21937e-06	6.70539e-06	0.123205
BnaA06g10240D	chrA06	5418421..5419725	40.8925	-2.29227	-4.89826	0	0	0
BnaA06g10920D	chrA06	5698384..5699657	4.96903	2.23418	4.70496	0	0	0
BnaA06g11010D	chrA06	5753484..5755863	12.6128	-6.92362	-121.4	0	0	0
BnaA06g11600D	chrA06	6026312..6026706	0.588281	-2.60988	-6.10452	0.00294933	0.0098581	1
BnaA06g11650D	chrA06	6045023..6045421	1.02705	-2.44451	-5.44342	9.16635e-05	0.000394887	1
BnaA06g11850D	chrA06	6119728..6121362	0.321076	3.0211	8.11787	6.235e-07	3.54542e-06	0.0629985
BnaA06g12050D	chrA06	complement(6248160..6250269)	2.33431	3.55054	11.7171	0	0	0
BnaA06g12080D	chrA06	6260001..6260579	14.4363	-2.79003	-6.91646	0	0	0
BnaA06g12200D	chrA06	6314406..6325966	1.29323	6.09985	68.5862	0	0	0
BnaA06g12720D	chrA06	6587582..6588595	34.2033	-2.05814	-4.1645	0	0	0
BnaA06g12860D	chrA06	6692622..6699123	0.211794	2.42535	5.37158	1.34626e-12	1.2663e-11	1.36026e-07
BnaA06g13070D	chrA06	6840939..6843113	5.0855	-3.43805	-10.8382	0	0	0
BnaA06g13160D	chrA06	complement(6892485..6893129)	2.51991	4.27963	19.4222	0	0	0
BnaA06g13350D	chrA06	complement(7003148..7005597)	0.557836	5.08143	33.8581	2.44249e-15	2.77322e-14	2.46789e-10
BnaA06g13430D	chrA06	7057114..7058197	0.613977	5.50546	45.4266	4.89585e-08	3.12335e-07	0.00494677
BnaA06g13540D	chrA06	complement(7097217..7101062)	0.66138	3.55081	11.7193	0	0	0
BnaA06g13740D	chrA06	7320822..7321968	550.205	3.20379	9.21374	0	0	0
BnaA06g13800D	chrA06	complement(7343605..7346351)	0.0845152	-3.08726	-8.4988	0.00145054	0.00514462	1
BnaA06g13880D	chrA06	complement(7375552..7377785)	13.6566	-3.26413	-9.60729	0	0	0
BnaA06g13920D	chrA06	7385236..7386714	7.83949	3.36476	10.3013	0	0	0
BnaA06g14110D	chrA06	complement(7615913..7617430)	1.04048	-4.07602	-16.8657	0	0	0
BnaA06g14170D	chrA06	7651466..7651624	14.7721	3.66163	12.655	0	0	0
BnaA06g14470D	chrA06	complement(7826041..7828168)	25.5372	2.13438	4.39047	0	0	0
BnaA06g14510D	chrA06	7844169..7847530	2.75861	2.74931	6.72395	0	0	0
BnaA06g14520D	chrA06	7847846..7850357	0.494223	2.6094	6.10251	2.20822e-11	1.89646e-10	2.23119e-06
BnaA06g14590D	chrA06	7901811..7903036	20.3837	2.0989	4.28383	0	0	0
BnaA06g14660D	chrA06	7955864..7956556	21.0077	-3.44644	-10.9014	0	0	0
BnaA06g15000D	chrA06	8214270..8217025	0.85886	3.47373	11.1096	1.11022e-15	1.28806e-14	1.12177e-10
BnaA06g15010D	chrA06	8218505..8220988	0.568307	4.42212	21.4383	8.32667e-15	9.14088e-14	8.41327e-10
BnaA06g15020D	chrA06	8221602..8223198	0.140248	3.92927	15.2345	0.000628128	0.00237807	1
BnaA06g15140D	chrA06	8295885..8299010	71.7913	5.87049	58.5052	0	0	0
BnaA06g15240D	chrA06	complement(8343844..8344062)	3.77875	3.2028	9.20743	3.59369e-10	2.79269e-09	3.63106e-05
BnaA06g15280D	chrA06	complement(8382966..8383757)	1.66802	2.94889	7.72156	5.9952e-15	6.64133e-14	6.05755e-10
BnaA06g15320D	chrA06	complement(8399404..8402982)	1.88675	3.07056	8.40098	0	0	0
BnaA06g15710D	chrA06	complement(8626040..8629092)	0.385158	-3.30959	-9.91481	4.48086e-13	4.36929e-12	4.52746e-08
BnaA06g16080D	chrA06	complement(8885312..8887102)	0.160158	-3.4027	-10.5758	0.000207838	0.000848858	1
BnaA06g16130D	chrA06	8953036..8955185	0.136686	-2.37178	-5.17578	0.00104545	0.00380945	1
BnaA06g16150D	chrA06	complement(8961535..8964470)	12.481	3.86196	14.5401	0	0	0
BnaA06g16210D	chrA06	9013249..9017631	26.4411	2.19796	4.58831	0	0	0
BnaA06g16420D	chrA06	9223546..9224734	4.38159	2.60112	6.06757	0	0	0
BnaA06g16790D	chrA06	9442346..9443442	18.7395	-2.57332	-5.9518	0	0	0
BnaA06g16820D	chrA06	9501249..9502198	0.366673	5.39718	42.1418	5.17158e-05	0.000231415	1
BnaA06g16970D	chrA06	complement(9567951..9570491)	0.331028	-2.50745	-5.68616	1.10763e-07	6.82572e-07	0.0111914
BnaA06g17160D	chrA06	complement(9710170..9714869)	0.171667	-2.85268	-7.22342	1.57287e-09	1.15387e-08	0.000158922
BnaA06g17510D	chrA06	9988584..9991859	128.471	6.5718	95.1281	0	0	0
BnaA06g17560D	chrA06	10014387..10015984	0.106915	-3.5616	-11.8073	0.00190635	0.00660555	1
BnaA06g17630D	chrA06	10052198..10054935	2.98741	2.51354	5.7102	0	0	0
BnaA06g17950D	chrA06	complement(10232149..10233078)	2.81938	3.13436	8.78087	0	0	0
BnaA06g18020D	chrA06	complement(10272438..10274455)	0.428933	-5.83653	-57.1441	9.13187e-07	5.09826e-06	0.0922684
BnaA06g18080D	chrA06	10326260..10328509	2.48554	-3.36058	-10.2715	0	0	0
BnaA06g18210D	chrA06	10460380..10460958	1.55227	3.63742	12.4444	2.24242e-11	1.92307e-10	2.26574e-06
BnaA06g18420D	chrA06	complement(10581162..10583079)	0.517384	-2.82997	-7.11059	4.63367e-09	3.25921e-08	0.000468186
BnaA06g18630D	chrA06	10938971..10941230	14.6192	-2.78301	-6.88288	0	0	0
BnaA06g18880D	chrA06	complement(11144820..11145343)	1.44776	-4.28627	-19.5117	6.01268e-10	4.5823e-09	6.07521e-05
BnaA06g19890D	chrA06	complement(12499744..12500256)	3.79659	2.80288	6.97832	0	0	0
BnaA06g20370D	chrA06	complement(13531413..13533562)	1.20198	-2.43526	-5.40861	0	0	0
BnaA06g20480D	chrA06	complement(13981155..13982653)	6.89591	2.86388	7.27969	0	0	0
BnaA06g20490D	chrA06	complement(13985020..13993448)	0.0219231	3.15455	8.90458	0.00151169	0.00534435	1
BnaA06g20500D	chrA06	complement(14007831..14010633)	0.411805	3.88806	14.8055	9.99201e-15	1.0924e-13	1.00959e-09
BnaA06g20570D	chrA06	complement(14152616..14153222)	2.94949	9.69631	829.619	0.000100692	0.000431335	1
BnaA06g20590D	chrA06	complement(14171449..14173209)	1.85206	2.26176	4.79577	0	0	0
BnaA06g20860D	chrA06	complement(14467273..14471094)	0.728022	-3.07212	-8.41009	0	0	0
BnaA06g20870D	chrA06	14477576..14479196	2.05838	-4.68009	-25.6358	0	0	0
BnaA06g21000D	chrA06	complement(14596565..14597708)	0.360679	3.90709	15.0021	8.29957e-06	4.12793e-05	0.838588
BnaA06g21490D	chrA06	14924705..14925727	0.32755	-7.07383	-134.721	0.00213113	0.00731666	1
BnaA06g21620D	chrA06	complement(15045431..15047820)	1.26399	-2.42879	-5.3844	0	0	0
BnaA06g21740D	chrA06	15175043..15176147	0.272231	-4.36893	-20.6624	4.47884e-05	0.000202172	1
BnaA06g21770D	chrA06	15187388..15192338	0.106321	-2.81048	-7.01517	3.16749e-06	1.66135e-05	0.320043
BnaA06g22040D	chrA06	complement(15404627..15408127)	72.7148	3.03319	8.1862	0	0	0
BnaA06g22560D	chrA06	15776336..15778036	51.1434	4.03328	16.3733	0	0	0
BnaA06g22730D	chrA06	15940969..15944392	1.94128	3.06544	8.37121	0	0	0
BnaA06g22800D	chrA06	complement(15985554..15987282)	6.3217	-3.78976	-13.8303	0	0	0
BnaA06g22920D	chrA06	16037688..16040413	6.06078	-3.08057	-8.45948	0	0	0
BnaA06g22970D	chrA06	16053519..16055959	2.09313	-2.00756	-4.02101	0	0	0
BnaA06g23190D	chrA06	complement(16154241..16155258)	11.0062	5.22082	37.2927	0	0	0
BnaA06g23270D	chrA06	complement(16202589..16204023)	73.855	3.69897	12.9868	0	0	0
BnaA06g23510D	chrA06	16323216..16324847	2.57079	3.42762	10.7601	0	0	0
BnaA06g23520D	chrA06	complement(16326094..16328389)	0.332214	3.53261	11.5723	3.73429e-10	2.8984e-09	3.77313e-05
BnaA06g23530D	chrA06	complement(16329440..16331799)	7.5449	3.61636	12.264	0	0	0
BnaA06g23630D	chrA06	16404010..16404416	1.37488	2.04469	4.12585	0.00022121	0.000900491	1
BnaA06g23750D	chrA06	16477353..16478646	41.9679	2.44432	5.4427	0	0	0
BnaA06g23970D	chrA06	complement(16577711..16578170)	9.91794	-2.14095	-4.41053	0	0	0
BnaA06g24280D	chrA06	complement(16847306..16850760)	0.629885	2.01751	4.04883	7.32747e-14	7.57177e-13	7.40368e-09
BnaA06g24460D	chrA06	17008554..17009674	0.518284	-2.23209	-4.69814	2.79058e-06	1.47238e-05	0.28196
BnaA06g24600D	chrA06	17117707..17120661	339.889	4.10429	17.1994	0	0	0
BnaA06g24610D	chrA06	17120748..17122604	2.29841	2.6425	6.24411	0	0	0
BnaA06g24720D	chrA06	17161961..17164198	0.189625	-3.2388	-9.44007	4.75211e-05	0.000213801	1
BnaA06g24820D	chrA06	17244309..17245018	0.721521	-2.77949	-6.86611	8.17937e-06	4.07055e-05	0.826444
BnaA06g25130D	chrA06	complement(17367533..17368637)	8.69343	2.13462	4.39121	0	0	0
BnaA06g25960D	chrA06	complement(17949890..17950465)	0.412101	4.01844	16.2058	0.000330478	0.0013088	1
BnaA06g26090D	chrA06	18000313..18002241	0.325781	-2.03832	-4.10766	4.00338e-05	0.000181921	1
BnaA06g26560D	chrA06	complement(18248867..18253970)	15.1495	-5.48635	-44.8286	0	0	0
BnaA06g26600D	chrA06	complement(18286107..18287832)	1.53725	-3.23029	-9.38458	0	0	0
BnaA06g26970D	chrA06	18514402..18515274	4.65381	2.12342	4.35725	0	0	0
BnaA06g26980D	chrA06	complement(18515920..18519844)	2.66884	3.3683	10.3266	0	0	0
BnaA06g27000D	chrA06	18537568..18542800	3.771	3.94168	15.3661	0	0	0
BnaA06g27010D	chrA06	18543177..18544237	1.01894	6.20111	73.5733	4.01622e-10	3.1079e-09	4.05798e-05
BnaA06g27020D	chrA06	complement(18546470..18546914)	2.76576	2.58117	5.98423	1.16029e-12	1.09556e-11	1.17236e-07
BnaA06g27290D	chrA06	18738586..18738918	4.51807	-2.03446	-4.09669	3.53932e-10	2.75172e-09	3.57613e-05
BnaA06g27350D	chrA06	complement(18768020..18771669)	0.96297	-2.35227	-5.10627	0	0	0
BnaA06g27480D	chrA06	18862558..18864140	1.4225	2.28347	4.86847	0	0	0
BnaA06g28100D	chrA06	complement(19305082..19306183)	1.99635	2.5187	5.73066	0	0	0
BnaA06g28220D	chrA06	19418550..19419644	1.3075	5.14913	35.4848	1.11022e-15	1.28806e-14	1.12177e-10
BnaA06g28230D	chrA06	19423843..19424688	44.8828	3.85872	14.5074	0	0	0
BnaA06g28250D	chrA06	19427271..19427876	6.4017	3.63055	12.3853	0	0	0
BnaA06g28900D	chrA06	complement(19776829..19779982)	1.26512	2.41822	5.34512	0	0	0
BnaA06g29050D	chrA06	complement(19840197..19843797)	160.771	2.8282	7.10186	0	0	0
BnaA06g29480D	chrA06	20081087..20081329	15.2871	3.0831	8.47433	0	0	0
BnaA06g29500D	chrA06	20096022..20096581	183.917	2.8186	7.05477	0	0	0
BnaA06g30230D	chrA06	complement(20469671..20473140)	2.42795	2.4184	5.34578	0	0	0
BnaA06g30340D	chrA06	20519064..20520035	0.178155	3.53289	11.5746	0.00177675	0.00619835	1
BnaA06g30390D	chrA06	20534569..20537671	34.4188	3.79739	13.9036	0	0	0
BnaA06g30410D	chrA06	20546076..20548307	11.8759	2.25981	4.78928	0	0	0
BnaA06g30790D	chrA06	20815702..20817072	2.53416	-3.08378	-8.47835	0	0	0
BnaA06g30980D	chrA06	complement(20869879..20871240)	93.0752	4.06756	16.7671	0	0	0
BnaA06g31110D	chrA06	20926675..20929102	0.12669	-3.23506	-9.41565	6.62988e-05	0.000292092	1
BnaA06g31140D	chrA06	20939535..20941755	0.815722	-2.88334	-7.37854	0	0	0
BnaA06g31400D	chrA06	complement(21114785..21116290)	10.203	5.48021	44.6384	0	0	0
BnaA06g31440D	chrA06	complement(21130774..21132351)	25.1436	4.74457	26.8076	0	0	0
BnaA06g31670D	chrA06	complement(21225989..21228752)	1.34349	-3.91662	-15.1015	0	0	0
BnaA06g31750D	chrA06	21275051..21276099	7.05061	2.31097	4.96218	0	0	0
BnaA06g31840D	chrA06	complement(21316223..21317139)	0.441901	2.26538	4.80781	0.000340336	0.00134595	1
BnaA06g31880D	chrA06	complement(21335459..21337797)	0.12547	-2.59757	-6.05267	0.00207265	0.00713138	1
BnaA06g32280D	chrA06	21556532..21569202	0.0184709	3.46459	11.0394	0.000327521	0.00129781	1
BnaA06g32400D	chrA06	21617737..21619498	46.5163	-2.01575	-4.0439	0	0	0
BnaA06g32450D	chrA06	21630520..21630729	12.9412	2.03612	4.10141	1.0083e-10	8.20541e-10	1.01878e-05
BnaA06g32470D	chrA06	complement(21633966..21635130)	0.721733	-4.22525	-18.7037	3.49742e-11	2.95765e-10	3.5338e-06
BnaA06g32780D	chrA06	complement(21745411..21749416)	0.281574	-2.75884	-6.76851	1.31919e-11	1.15363e-10	1.33291e-06
BnaA06g33220D	chrA06	21993123..21994049	0.472086	-2.54246	-5.82581	1.56098e-05	7.49306e-05	1
BnaA06g33280D	chrA06	22019808..22020462	79.6614	5.11805	34.7285	0	0	0
BnaA06g33290D	chrA06	22036736..22038805	8.28711	3.02257	8.12612	0	0	0
BnaA06g33410D	chrA06	complement(22115496..22116492)	1.05394	-4.22838	-18.7443	1.84523e-10	1.46816e-09	1.86442e-05
BnaA06g33530D	chrA06	complement(22255613..22256981)	2.56587	2.34346	5.0752	0	0	0
BnaA06g33600D	chrA06	complement(22305654..22307830)	0.640409	-4.60922	-24.407	1.11022e-16	1.34731e-15	1.12177e-11
BnaA06g33780D	chrA06	22388563..22393319	0.583397	-2.28532	-4.87472	0	0	0
BnaA06g34020D	chrA06	22529284..22531460	2.75411	-2.0053	-4.01473	0	0	0
BnaA06g34130D	chrA06	complement(22583619..22584448)	0.378581	-2.19486	-4.57847	0.00111615	0.00404911	1
BnaA06g35120D	chrA06	complement(23184973..23185657)	17.8527	-2.10711	-4.30828	0	0	0
BnaA06g35450D	chrA06	23298821..23301586	6.08084	2.52966	5.77436	0	0	0
BnaA06g35460D	chrA06	23302823..23303267	115.098	2.19879	4.59095	0	0	0
BnaA06g35750D	chrA06	23453488..23453823	6.16626	-3.6833	-12.8465	0	0	0
BnaA06g35760D	chrA06	23455862..23456197	15.5255	-3.45115	-10.9371	0	0	0
BnaA06g35770D	chrA06	23458229..23458564	16.5999	-3.31107	-9.92499	0	0	0
BnaA06g35780D	chrA06	23460526..23461140	13.1805	-3.58492	-11.9996	0	0	0
BnaA06g35790D	chrA06	23466404..23467017	1.60391	-5.5713	-47.5476	6.11139e-11	5.05687e-10	6.17495e-06
BnaA06g35800D	chrA06	23468748..23469083	2.64482	-3.56492	-11.8345	9.54035e-11	7.78389e-10	9.63957e-06
BnaA06g36210D	chrA06	complement(23746958..23747710)	0.335513	-2.75612	-6.75577	0.00173641	0.00607019	1
BnaA06g36220D	chrA06	23749074..23750536	0.19165	-2.44887	-5.45987	0.00118966	0.00429299	1
BnaA06g36250D	chrA06	complement(23764967..23767356)	7.33944	3.30814	9.90491	0	0	0
BnaA06g36300D	chrA06	complement(23804926..23805660)	2.14741	-2.34195	-5.06986	9.04277e-13	8.61638e-12	9.13681e-08
BnaA06g36480D	chrA06	23899985..23901496	0.171846	-4.15919	-17.8666	0.000116708	0.000494806	1
BnaA06g36650D	chrA06	complement(23974571..23975611)	0.579329	2.72379	6.60608	8.44557e-07	4.73368e-06	0.085334
BnaA06g36820D	chrA06	24064337..24065471	38.4684	-3.44591	-10.8974	0	0	0
BnaA06g36920D	chrA06	24100825..24103246	462.971	2.06286	4.17814	0	0	0
BnaA06g37010D	chrA06	complement(24144775..24146238)	7.49501	5.57386	47.6321	0	0	0
BnaA06g37070D	chrA06	complement(24180231..24182084)	0.859801	2.8671	7.29595	1.11022e-16	1.34731e-15	1.12177e-11
BnaA06g37360D	chrA06	24369246..24370018	12.8214	-2.61707	-6.13502	0	0	0
BnaA06g37440D	chrA06_random	11388..12478	36.6593	-2.8737	-7.32941	0	0	0
BnaA06g37750D	chrA06_random	156304..156921	0.973189	-2.88435	-7.38375	7.22242e-07	4.08048e-06	0.0729753
BnaA06g37880D	chrA06_random	complement(209031..212484)	1.77937	3.65409	12.589	0	0	0
BnaA06g37960D	chrA06_random	complement(237369..240369)	81.2868	6.28894	78.1914	0	0	0
BnaA06g38070D	chrA06_random	307552..309867	0.156556	-3.00734	-8.04081	3.68844e-05	0.000168423	1
BnaA06g38130D	chrA06_random	335859..339965	0.0974386	2.02934	4.08219	0.000467905	0.00180923	1
BnaA06g38150D	chrA06_random	359393..362960	0.306717	2.76314	6.78871	3.03164e-10	2.36959e-09	3.06317e-05
BnaA06g38220D	chrA06_random	431882..432685	73.7475	-2.07881	-4.22459	0	0	0
BnaA06g38500D	chrA06_random	complement(569123..573311)	3.31156	5.72781	52.9958	0	0	0
BnaA06g38620D	chrA06_random	661606..665718	0.884848	4.06715	16.7623	0	0	0
BnaA06g38630D	chrA06_random	complement(665782..666006)	2.69217	2.02919	4.08176	4.82096e-05	0.000216696	1
BnaA06g38860D	chrA06_random	941499..942862	0.37363	3.27107	9.65362	2.92109e-07	1.72429e-06	0.0295147
BnaA06g38940D	chrA06_random	complement(1010430..1012294)	0.175669	-7.05602	-133.068	0.00242711	0.0082371	1
BnaA06g39010D	chrA06_random	complement(1158639..1162127)	0.853809	3.86288	14.5493	0	0	0
BnaA06g39030D	chrA06_random	complement(1206873..1207504)	2.46953	2.00387	4.01073	9.4768e-11	7.73454e-10	9.57536e-06
BnaA06g39220D	chrA06_random	complement(1428281..1430255)	1.13712	2.26858	4.8185	0	0	0
BnaA06g39400D	chrA06_random	1548910..1551664	4.67345	-2.05837	-4.16514	0	0	0
BnaA06g39490D	chrA06_random	complement(1578547..1579965)	0.329391	3.35156	10.2075	1.32709e-06	7.26572e-06	0.134089
BnaA06g39500D	chrA06_random	1580340..1582195	1.85995	2.13565	4.39434	0	0	0
BnaA06g39540D	chrA06_random	complement(1600968..1604382)	0.0460106	-4.21584	-18.5821	0.00275843	0.00926878	1
BnaA06g39700D	chrA06_random	complement(1677819..1684196)	0.0836264	-2.61042	-6.10681	2.70267e-06	1.42816e-05	0.273078
BnaA06g39710D	chrA06_random	1688847..1694035	4.70705	-2.90631	-7.49699	0	0	0
BnaA06g39890D	chrA06_random	complement(1790071..1791654)	0.526471	-3.59071	-12.0479	4.19361e-11	3.51695e-10	4.23723e-06
BnaA06g39920D	chrA06_random	complement(1801796..1803378)	1.01026	-2.24081	-4.72661	2.48275e-11	2.12267e-10	2.50857e-06
BnaA06g40150D	chrA06_random	complement(1899255..1901374)	19.9025	2.11859	4.34268	0	0	0
BnaA06g40570D	chrA06_random	2087617..2089026	0.431807	-3.26855	-9.63681	9.48956e-08	5.89104e-07	0.00958825
BnaA06g40660D	chrA06_random	complement(2148799..2150528)	0.553453	-3.34407	-10.1547	1.25023e-10	1.00969e-09	1.26323e-05
BnaA06g40820D	chrA06_random	complement(2191052..2193093)	3.60802	-2.35308	-5.10914	0	0	0
BnaA07g00130D	chrA07	complement(103679..104023)	0.953251	2.85236	7.22182	0.000152507	0.000635198	1
BnaA07g00600D	chrA07	complement(440209..441454)	1.17458	-2.11958	-4.34566	7.94688e-11	6.52224e-10	8.02952e-06
BnaA07g00890D	chrA07	complement(632533..634427)	0.841143	-2.31042	-4.96026	9.62959e-11	7.85036e-10	9.72973e-06
BnaA07g00960D	chrA07	complement(665281..666499)	26.7505	2.19283	4.57202	0	0	0
BnaA07g00980D	chrA07	698474..701093	34.9652	2.72315	6.60314	0	0	0
BnaA07g01050D	chrA07	complement(732194..733567)	2.49264	6.40798	84.9169	0	0	0
BnaA07g01250D	chrA07	complement(880078..882631)	0.539961	2.84731	7.19655	1.86517e-14	2.00295e-13	1.88457e-09
BnaA07g01410D	chrA07	1110232..1112901	0.639911	-2.6374	-6.22207	7.79932e-13	7.47669e-12	7.88043e-08
BnaA07g01590D	chrA07	1240978..1242244	25.6316	-3.59792	-12.1083	0	0	0
BnaA07g01850D	chrA07	complement(1538211..1539089)	94.3112	6.95748	124.283	0	0	0
BnaA07g02520D	chrA07	2124665..2128666	2.34063	-2.28762	-4.8825	0	0	0
BnaA07g03070D	chrA07	2713470..2715585	18.182	2.67721	6.39618	0	0	0
BnaA07g03180D	chrA07	complement(2815602..2816393)	4.39871	-3.42021	-10.705	0	0	0
BnaA07g03190D	chrA07	complement(2819674..2820453)	0.604854	-2.90398	-7.48489	1.71046e-06	9.24739e-06	0.172825
BnaA07g03340D	chrA07	complement(2985916..2988635)	0.494795	-2.03661	-4.10281	3.41182e-07	1.99821e-06	0.034473
BnaA07g03470D	chrA07	3106899..3108920	2.59454	3.70568	13.0473	0	0	0
BnaA07g03600D	chrA07	3253139..3255352	0.613575	2.31487	4.9756	4.02078e-12	3.65572e-11	4.0626e-07
BnaA07g03930D	chrA07	3966781..3972565	1.42873	-2.02591	-4.07249	0	0	0
BnaA07g03990D	chrA07	4091347..4094258	8.40874	-2.03598	-4.101	0	0	0
BnaA07g04150D	chrA07	complement(4284240..4286333)	12.9065	-3.31713	-9.96677	0	0	0
BnaA07g04280D	chrA07	4500629..4500985	14.1263	4.01701	16.1897	0	0	0
BnaA07g04320D	chrA07	complement(4547015..4549923)	0.194881	-2.35372	-5.11139	6.72056e-06	3.3871e-05	0.679045
BnaA07g04430D	chrA07	4768484..4769511	0.931995	2.3534	5.11028	4.79211e-09	3.36784e-08	0.000484195
BnaA07g04440D	chrA07	4809016..4811634	0.693736	2.15993	4.46893	8.93774e-12	7.91958e-11	9.03069e-07
BnaA07g04700D	chrA07	complement(5085097..5085925)	0.930621	-3.0474	-8.26723	3.53191e-08	2.28612e-07	0.00356864
BnaA07g04810D	chrA07	complement(5237041..5238897)	1.99914	2.03114	4.08726	0	0	0
BnaA07g05330D	chrA07	complement(5687583..5688890)	1.71031	-4.02966	-16.3323	0	0	0
BnaA07g05380D	chrA07	5743767..5749308	1.35937	-2.02705	-4.07572	0	0	0
BnaA07g05510D	chrA07	complement(5829740..5830836)	3.17972	-2.78462	-6.89056	0	0	0
BnaA07g05740D	chrA07	6047941..6049029	2.72166	2.36792	5.16197	0	0	0
BnaA07g05760D	chrA07	6072555..6074069	7.5205	-2.02734	-4.07653	0	0	0
BnaA07g06080D	chrA07	6416200..6419025	0.203109	-3.0145	-8.0808	1.13922e-05	5.56771e-05	1
BnaA07g06180D	chrA07	complement(6480085..6483104)	0.337743	2.39632	5.2646	7.22825e-10	5.46827e-09	7.30343e-05
BnaA07g06270D	chrA07	6597093..6597976	0.20892	-3.67133	-12.7403	0.00125727	0.00451574	1
BnaA07g06490D	chrA07	complement(6791781..6793989)	0.346381	-3.14914	-8.87128	1.17304e-08	7.94766e-08	0.00118524
BnaA07g06530D	chrA07	6867787..6873756	21.1409	-2.43091	-5.39234	0	0	0
BnaA07g06690D	chrA07	complement(6967196..6968533)	14.9622	2.95591	7.75919	0	0	0
BnaA07g06710D	chrA07	complement(7002918..7005208)	0.419231	4.38102	20.8362	6.06226e-12	5.43843e-11	6.12531e-07
BnaA07g07050D	chrA07	7388284..7393921	22.5074	3.65166	12.5678	0	0	0
BnaA07g07110D	chrA07	7442717..7445148	1.5716	-2.52816	-5.76836	0	0	0
BnaA07g07260D	chrA07	7534554..7536212	1.85416	-2.71175	-6.55117	0	0	0
BnaA07g07340D	chrA07	complement(7620811..7622085)	0.204476	2.98208	7.90127	0.000424523	0.00165395	1
BnaA07g07450D	chrA07	complement(7693265..7694129)	3.41632	2.74831	6.71928	0	0	0
BnaA07g07710D	chrA07	7932677..7937848	0.0554927	2.82344	7.0785	0.000237025	0.000960803	1
BnaA07g07730D	chrA07	7947665..7950352	1.25232	2.89323	7.42933	0	0	0
BnaA07g08110D	chrA07	complement(8283078..8284790)	0.160467	3.68263	12.8405	0.000129005	0.000543427	1
BnaA07g08450D	chrA07	complement(8557969..8558505)	3.00917	2.5945	6.03979	4.55191e-14	4.77299e-13	4.59925e-09
BnaA07g08490D	chrA07	8595188..8596935	1.49835	-2.69731	-6.48592	0	0	0
BnaA07g08940D	chrA07	complement(8929742..8930718)	34.6892	2.44983	5.46351	0	0	0
BnaA07g08970D	chrA07	8945663..8948731	31.2333	-2.36542	-5.15304	0	0	0
BnaA07g08990D	chrA07	complement(8951933..8956621)	12.6167	3.19806	9.17722	0	0	0
BnaA07g09000D	chrA07	8959316..8961769	0.437642	2.1965	4.58365	7.12206e-10	5.38915e-09	7.19613e-05
BnaA07g09120D	chrA07	complement(9017313..9018698)	275.132	-2.70363	-6.5144	0	0	0
BnaA07g09130D	chrA07	complement(9019669..9022174)	0.603196	-2.27218	-4.83052	2.16859e-11	1.86322e-10	2.19114e-06
BnaA07g09240D	chrA07	complement(9084831..9089727)	0.376974	-2.90968	-7.51452	0	0	0
BnaA07g09260D	chrA07	complement(9099761..9101908)	11.892	-2.42648	-5.37581	0	0	0
BnaA07g09270D	chrA07	complement(9111665..9113513)	28.9167	-2.43086	-5.39213	0	0	0
BnaA07g09280D	chrA07	complement(9114087..9115187)	0.620656	-2.39544	-5.26136	1.19964e-06	6.60218e-06	0.121211
BnaA07g09580D	chrA07	complement(9309118..9310321)	71.9992	-2.25321	-4.76743	0	0	0
BnaA07g09820D	chrA07	complement(9517853..9518731)	2.76864	-2.1655	-4.48622	1.77636e-15	2.0338e-14	1.79483e-10
BnaA07g10140D	chrA07	9669879..9675826	1.17081	2.94293	7.6897	0	0	0
BnaA07g10200D	chrA07	complement(9732490..9733246)	0.626302	7.79402	221.94	0.00191773	0.00664178	1
BnaA07g10270D	chrA07	9765282..9765737	3.22016	-2.18566	-4.54936	2.38024e-07	1.41837e-06	0.0240499
BnaA07g10350D	chrA07	complement(9818997..9820254)	15.5587	2.25945	4.7881	0	0	0
BnaA07g10540D	chrA07	complement(9991343..9994182)	0.775464	-2.01978	-4.05521	1.13465e-13	1.15604e-12	1.14645e-08
BnaA07g10670D	chrA07	complement(10065246..10066337)	0.375538	-4.81355	-28.1204	3.34444e-06	1.74863e-05	0.337922
BnaA07g10730D	chrA07	complement(10109303..10110115)	0.260971	-4.64041	-24.9404	0.000715341	0.00268422	1
BnaA07g10990D	chrA07	10281849..10282058	8.31562	9.67893	819.689	0.000107257	0.000457423	1
BnaA07g11030D	chrA07	complement(10393268..10393774)	1.39191	2.04682	4.13193	6.67401e-06	3.36532e-05	0.674342
BnaA07g11040D	chrA07	complement(10393840..10395721)	0.959535	2.13396	4.3892	8.20455e-14	8.44527e-13	8.28988e-09
BnaA07g11140D	chrA07	10471306..10472890	2.0534	-3.01066	-8.05931	0	0	0
BnaA07g11200D	chrA07	complement(10515217..10516149)	8.86185	2.19631	4.58307	0	0	0
BnaA07g11230D	chrA07	10534163..10535616	0.474408	-3.17236	-9.01519	1.66969e-07	1.0104e-06	0.0168706
BnaA07g11250D	chrA07	complement(10541726..10542368)	8.60197	-2.41403	-5.32961	0	0	0
BnaA07g11360D	chrA07	complement(10601209..10604165)	52.485	2.83249	7.12302	0	0	0
BnaA07g11370D	chrA07	complement(10604389..10610669)	100.763	3.22422	9.34514	0	0	0
BnaA07g11670D	chrA07	10810827..10811429	1.06153	2.55846	5.8908	3.47841e-06	1.8151e-05	0.351458
BnaA07g12210D	chrA07	complement(11180884..11181221)	11.4249	-2.20526	-4.61159	0	0	0
BnaA07g12230D	chrA07	11188230..11188892	1.11225	2.09423	4.26997	2.05545e-05	9.71297e-05	1
BnaA07g12400D	chrA07	11266321..11270061	4.15762	2.95948	7.77842	0	0	0
BnaA07g12480D	chrA07	complement(11306694..11308348)	4.21709	2.86287	7.27462	0	0	0
BnaA07g12670D	chrA07	11380616..11381485	5.85565	-3.19585	-9.16317	0	0	0
BnaA07g12830D	chrA07	complement(11472578..11478435)	12.6593	-2.14255	-4.41543	0	0	0
BnaA07g13260D	chrA07	complement(11786143..11787484)	37.2665	-2.31424	-4.97342	0	0	0
BnaA07g13290D	chrA07	11803722..11805674	0.217117	-2.59846	-6.05641	7.40256e-05	0.000323748	1
BnaA07g13320D	chrA07	complement(11830561..11832039)	39.5637	-2.58431	-5.99729	0	0	0
BnaA07g13430D	chrA07	11907998..11912994	9.66552	2.28967	4.88944	0	0	0
BnaA07g13690D	chrA07	12049291..12051114	2.00543	-2.44035	-5.42772	0	0	0
BnaA07g14270D	chrA07	complement(12613001..12617190)	0.146859	-2.92038	-7.57047	5.19442e-08	3.30402e-07	0.00524844
BnaA07g14360D	chrA07	complement(12710085..12712429)	50.1635	2.07508	4.21366	0	0	0
BnaA07g14370D	chrA07	complement(12722266..12724266)	0.407614	5.26674	38.4989	8.47258e-10	6.36341e-09	8.5607e-05
BnaA07g14550D	chrA07	12828281..12830525	24.0233	2.22686	4.68113	0	0	0
BnaA07g14730D	chrA07	12926112..12927342	1.33256	5.1323	35.0733	0	0	0
BnaA07g14750D	chrA07	12951529..12952119	0.736061	4.88059	29.458	2.18291e-06	1.1649e-05	0.220561
BnaA07g14830D	chrA07	complement(13003588..13004068)	32.655	2.93003	7.62124	0	0	0
BnaA07g15050D	chrA07	complement(13131487..13132188)	1.07417	2.56605	5.92186	3.8348e-08	2.47299e-07	0.00387468
BnaA07g15250D	chrA07	13240859..13242109	1.92233	2.08986	4.25705	0	0	0
BnaA07g15290D	chrA07	complement(13255051..13258280)	0.233082	-3.28181	-9.72574	5.09737e-08	3.24434e-07	0.00515038
BnaA07g15850D	chrA07	complement(13597737..13599850)	0.100205	-2.99436	-7.96878	0.00136237	0.00486253	1
BnaA07g15990D	chrA07	13650274..13654142	1.57616	-2.69734	-6.48604	0	0	0
BnaA07g16440D	chrA07	13909187..13912117	18.1101	-5.16448	-35.8645	0	0	0
BnaA07g16500D	chrA07	13948887..13955932	0.238681	-2.016	-4.04462	1.62705e-11	1.41114e-10	1.64398e-06
BnaA07g16720D	chrA07	complement(14141467..14143876)	0.431367	-2.08288	-4.23652	1.83902e-08	1.22569e-07	0.00185814
BnaA07g16750D	chrA07	14157967..14160917	8.07584	2.32073	4.99586	0	0	0
BnaA07g16790D	chrA07	complement(14177184..14180772)	0.291557	-2.87969	-7.3599	1.66124e-11	1.43955e-10	1.67851e-06
BnaA07g16850D	chrA07	complement(14245756..14247646)	34.7691	4.46005	22.0095	0	0	0
BnaA07g16880D	chrA07	complement(14264152..14265788)	7.94405	2.00153	4.00425	0	0	0
BnaA07g16920D	chrA07	14299042..14300722	1.59788	2.05314	4.15008	0	0	0
BnaA07g16940D	chrA07	complement(14306428..14308968)	0.290509	-4.77653	-27.4081	1.64291e-09	1.2029e-08	0.000166
BnaA07g17000D	chrA07	14329678..14332332	0.207412	6.01998	64.8923	6.25971e-06	3.16747e-05	0.632481
BnaA07g17140D	chrA07	14399296..14401067	1.51627	-2.31977	-4.99254	0	0	0
BnaA07g17230D	chrA07	complement(14444406..14445758)	58.4101	7.65933	202.156	0	0	0
BnaA07g17630D	chrA07	complement(14705083..14708986)	0.170688	2.5916	6.02768	1.60921e-07	9.75429e-07	0.0162594
BnaA07g17770D	chrA07	14756957..14757986	0.563921	-4.43941	-21.6968	4.30525e-08	2.76315e-07	0.00435002
BnaA07g18460D	chrA07	15050338..15052009	0.241133	-3.37836	-10.3989	1.3391e-05	6.48281e-05	1
BnaA07g18490D	chrA07	complement(15062790..15065598)	0.989683	-3.35523	-10.2335	0	0	0
BnaA07g18560D	chrA07	15099933..15100595	13.5173	2.50752	5.6864	0	0	0
BnaA07g18650D	chrA07	15149009..15150311	0.313061	7.58997	192.667	0.00259952	0.00877362	1
BnaA07g18680D	chrA07	15155871..15158269	0.304792	-3.28111	-9.72107	3.74837e-09	2.65816e-08	0.000378735
BnaA07g18690D	chrA07	15162973..15163704	0.475773	-2.41621	-5.33769	0.000907945	0.00334496	1
BnaA07g18950D	chrA07	15269291..15273212	0.28748	-2.06054	-4.17142	2.87457e-08	1.8776e-07	0.00290446
BnaA07g19130D	chrA07	complement(15433479..15435116)	1.82538	2.10352	4.29758	5.54556e-13	5.37481e-12	5.60324e-08
BnaA07g19400D	chrA07	15527481..15528909	5.47651	-2.40221	-5.28612	0	0	0
BnaA07g19690D	chrA07	15665869..15670312	0.704689	-3.67005	-12.7291	0	0	0
BnaA07g20100D	chrA07	complement(15868969..15872665)	0.205223	-2.35739	-5.12442	2.74743e-07	1.62663e-06	0.0277601
BnaA07g20220D	chrA07	15912743..15915383	1.13791	10.4518	1400.62	2.70001e-05	0.000125441	1
BnaA07g20590D	chrA07	16091977..16093318	0.805414	-4.39852	-21.0905	1.72529e-13	1.73611e-12	1.74323e-08
BnaA07g20640D	chrA07	complement(16103779..16106776)	0.629532	-2.33805	-5.05619	8.33777e-14	8.57803e-13	8.42449e-09
BnaA07g20840D	chrA07	16243000..16246794	75.5421	-2.3528	-5.10816	0	0	0
BnaA07g20880D	chrA07	16264525..16267265	3.11033	-2.00269	-4.00747	0	0	0
BnaA07g21130D	chrA07	16423140..16423984	7.69277	8.26731	308.112	0	0	0
BnaA07g21380D	chrA07	complement(16589626..16590183)	0.570294	2.9856	7.92053	7.16447e-05	0.000313974	1
BnaA07g21440D	chrA07	16614418..16615412	1.40178	2.82326	7.0776	7.16094e-14	7.40574e-13	7.23541e-09
BnaA07g21460D	chrA07	16621927..16624424	0.123148	-3.52987	-11.5504	3.65882e-05	0.000167173	1
BnaA07g21680D	chrA07	complement(16753833..16754447)	1.13851	2.45514	5.48366	2.41378e-07	1.43734e-06	0.0243888
BnaA07g21910D	chrA07	complement(16882803..16883707)	6.34413	8.60432	389.186	0	0	0
BnaA07g22090D	chrA07	complement(16943392..16947048)	20.3695	2.53387	5.79123	0	0	0
BnaA07g22150D	chrA07	17004814..17005959	1.65106	7.00636	128.566	7.12097e-13	6.84719e-12	7.19503e-08
BnaA07g22370D	chrA07	17098987..17101947	0.207704	3.91868	15.1231	8.4432e-09	5.79591e-08	0.000853101
BnaA07g22380D	chrA07	17102001..17102579	0.393237	3.0555	8.31375	0.000962608	0.0035291	1
BnaA07g22390D	chrA07	17103048..17106136	0.29424	4.51066	22.7952	8.33289e-12	7.40636e-11	8.41955e-07
BnaA07g22480D	chrA07	17137951..17143065	0.0575104	2.04038	4.11353	0.00192669	0.00667076	1
BnaA07g22510D	chrA07	17152394..17156060	1.57127	2.64241	6.24375	0	0	0
BnaA07g22620D	chrA07	complement(17216972..17221981)	44.7116	-5.66143	-50.6129	0	0	0
BnaA07g22650D	chrA07	complement(17238340..17242431)	0.890818	2.41509	5.33354	0	0	0
BnaA07g22750D	chrA07	17280759..17281367	149.081	6.38603	83.6349	0	0	0
BnaA07g23130D	chrA07	complement(17449672..17451326)	0.429436	-2.92742	-7.60747	2.40995e-08	1.58643e-07	0.00243501
BnaA07g23160D	chrA07	complement(17475070..17479173)	3.67121	2.30351	4.93658	0	0	0
BnaA07g23220D	chrA07	complement(17506280..17508351)	8.6187	-2.07276	-4.2069	0	0	0
BnaA07g23350D	chrA07	complement(17563832..17566282)	96.4516	2.15003	4.43836	0	0	0
BnaA07g23490D	chrA07	complement(17681939..17683274)	3.12571	6.94761	123.435	0	0	0
BnaA07g23530D	chrA07	complement(17701985..17704498)	1.72207	2.04847	4.13666	0	0	0
BnaA07g23740D	chrA07	17811233..17815174	1.38879	-3.43358	-10.8046	0	0	0
BnaA07g23750D	chrA07	complement(17815621..17817074)	4.27105	-2.61197	-6.11338	0	0	0
BnaA07g23890D	chrA07	17875718..17878286	0.531853	-3.13269	-8.77066	9.52571e-14	9.76045e-13	9.62478e-09
BnaA07g24070D	chrA07	complement(17980667..17981501)	0.670772	-7.81631	-225.394	0.000656855	0.00247987	1
BnaA07g24120D	chrA07	complement(18032354..18033572)	0.526804	-2.25152	-4.76185	6.09054e-06	3.08666e-05	0.615388
BnaA07g24220D	chrA07	complement(18088750..18090258)	3.634	-3.16598	-8.97539	0	0	0
BnaA07g24250D	chrA07	complement(18133719..18138727)	0.770465	-6.26927	-77.1324	0	0	0
BnaA07g24270D	chrA07	complement(18152148..18153317)	50.4718	3.64085	12.4739	0	0	0
BnaA07g24380D	chrA07	complement(18241698..18241970)	18.9578	2.40702	5.30376	0	0	0
BnaA07g24530D	chrA07	18353293..18353940	2.79483	2.12183	4.35246	6.77236e-14	7.01609e-13	6.84279e-09
BnaA07g24860D	chrA07	18554804..18560044	0.675765	-2.40698	-5.30361	1.75082e-13	1.76075e-12	1.76903e-08
BnaA07g25000D	chrA07	complement(18702614..18702881)	2.70519	-2.44455	-5.44356	1.31981e-05	6.39401e-05	1
BnaA07g25460D	chrA07	18918097..18921138	0.0632237	3.75183	13.4714	0.000797939	0.00296902	1
BnaA07g25540D	chrA07	complement(18954151..18955140)	5.43963	-3.1011	-8.58072	0	0	0
BnaA07g25620D	chrA07	complement(18976122..18978786)	1.89351	-2.59311	-6.03397	0	0	0
BnaA07g25780D	chrA07	19059298..19060431	0.242542	2.2059	4.61364	0.00201776	0.00695746	1
BnaA07g25860D	chrA07	19103232..19104575	1.24605	-2.77021	-6.82208	4.44089e-16	5.25296e-15	4.48708e-11
BnaA07g25920D	chrA07	19132040..19133454	3.17158	-3.73816	-13.3444	0	0	0
BnaA07g25960D	chrA07	complement(19147959..19149269)	0.34388	3.73051	13.2738	7.91608e-06	3.94768e-05	0.79984
BnaA07g26160D	chrA07	complement(19272333..19278854)	0.291104	2.89991	7.46381	0	0	0
BnaA07g26210D	chrA07	19303093..19303881	0.487589	2.42466	5.36901	4.37371e-05	0.000197709	1
BnaA07g26270D	chrA07	complement(19340095..19341150)	0.887169	-4.58865	-24.0614	7.77822e-12	6.92799e-11	7.85912e-07
BnaA07g26390D	chrA07	complement(19424294..19426211)	7.23763	2.63107	6.19486	0	0	0
BnaA07g26400D	chrA07	19432624..19435439	116.38	3.32594	10.0278	0	0	0
BnaA07g26510D	chrA07	complement(19464590..19466201)	1.12446	-3.49188	-11.2502	0	0	0
BnaA07g26790D	chrA07	19594428..19597231	48.5663	-3.4184	-10.6916	0	0	0
BnaA07g26980D	chrA07	19667442..19668822	0.842222	2.95732	7.76681	5.45133e-10	4.16958e-09	5.50802e-05
BnaA07g27390D	chrA07	complement(19905025..19908783)	3.44124	-2.53671	-5.80265	0	0	0
BnaA07g27530D	chrA07	complement(20021989..20023122)	0.916246	-2.80363	-6.98197	4.75539e-10	3.6536e-09	4.80484e-05
BnaA07g27660D	chrA07	20098142..20100861	5.40487	-2.68277	-6.42086	0	0	0
BnaA07g28000D	chrA07	20266704..20267687	12.3514	2.88429	7.38344	0	0	0
BnaA07g28040D	chrA07	20287894..20289719	159.958	-3.80508	-13.9779	0	0	0
BnaA07g28050D	chrA07	20297382..20299108	112.594	-4.28888	-19.547	0	0	0
BnaA07g28170D	chrA07	20369513..20370208	12.5728	4.92622	30.4047	0	0	0
BnaA07g28410D	chrA07	complement(20527605..20529015)	0.223713	2.95992	7.78081	9.66414e-05	0.000415093	1
BnaA07g28420D	chrA07	complement(20530683..20531277)	7.98879	3.34269	10.1449	0	0	0
BnaA07g28550D	chrA07	complement(20623886..20625256)	78.2367	-2.52577	-5.75882	0	0	0
BnaA07g28740D	chrA07	complement(20719653..20722164)	18.2361	-5.35199	-40.8424	0	0	0
BnaA07g28800D	chrA07	20758886..20760132	27.4135	2.06891	4.1957	0	0	0
BnaA07g29020D	chrA07	complement(20875851..20876391)	7.45432	-2.84533	-7.18672	0	0	0
BnaA07g29100D	chrA07	complement(20919306..20920088)	1.3174	-2.03968	-4.11154	8.06305e-08	5.03673e-07	0.00814691
BnaA07g29150D	chrA07	20937919..20940241	1.54612	2.82285	7.07559	0	0	0
BnaA07g29310D	chrA07	21017507..21024789	0.18872	2.87701	7.34627	4.4742e-14	4.69394e-13	4.52073e-09
BnaA07g29400D	chrA07	21054902..21055321	1.07409	-2.70893	-6.53837	8.35796e-06	4.15492e-05	0.844488
BnaA07g29450D	chrA07	complement(21069694..21072408)	0.594168	-2.08915	-4.25498	4.36546e-11	3.65471e-10	4.41086e-06
BnaA07g29810D	chrA07	21256250..21257516	32.4505	2.33846	5.05762	0	0	0
BnaA07g29870D	chrA07	21281104..21282986	0.145276	-2.4301	-5.38932	0.000555409	0.00212056	1
BnaA07g30180D	chrA07	complement(21420598..21421364)	7.47875	-2.05028	-4.14187	0	0	0
BnaA07g30280D	chrA07	complement(21486796..21488478)	2.2393	2.72445	6.60907	0	0	0
BnaA07g30480D	chrA07	21578818..21580246	3.18589	2.13269	4.38534	0	0	0
BnaA07g30510D	chrA07	21593312..21595366	0.748849	2.20093	4.59774	2.05285e-11	1.76723e-10	2.0742e-06
BnaA07g30540D	chrA07	complement(21606396..21608058)	3.43303	-3.07417	-8.42206	0	0	0
BnaA07g30730D	chrA07	complement(21684011..21684640)	0.477016	-2.40683	-5.30308	0.000563694	0.00214943	1
BnaA07g30750D	chrA07	complement(21688290..21688928)	22.4335	-2.11614	-4.33533	0	0	0
BnaA07g30800D	chrA07	21705223..21707452	13.562	-2.09298	-4.26629	0	0	0
BnaA07g30900D	chrA07	complement(21756927..21757784)	0.684807	-3.17937	-9.0591	6.04929e-07	3.44543e-06	0.061122
BnaA07g30990D	chrA07	21791036..21791839	9.73485	-2.60231	-6.07259	0	0	0
BnaA07g31220D	chrA07	21899119..21900574	5.18372	-2.60316	-6.07617	0	0	0
BnaA07g31230D	chrA07	21907484..21908677	18.2517	-6.74383	-107.175	0	0	0
BnaA07g31260D	chrA07	complement(21915338..21916511)	26.9711	-2.3261	-5.01447	0	0	0
BnaA07g31270D	chrA07	complement(21918004..21919736)	0.0906508	-4.21586	-18.5824	0.00270958	0.00911612	1
BnaA07g31330D	chrA07	complement(21937421..21940964)	0.064372	4.7907	27.6787	0.000556052	0.00212261	1
BnaA07g31340D	chrA07	complement(21941762..21945832)	0.280478	-2.05041	-4.14224	8.51179e-09	5.83982e-08	0.000860031
BnaA07g31610D	chrA07	complement(22036567..22037235)	1.85023	-3.09306	-8.53305	7.16233e-11	5.89509e-10	7.23681e-06
BnaA07g31680D	chrA07	22069057..22070478	0.565907	3.76517	13.5966	6.68735e-10	5.07465e-09	6.7569e-05
BnaA07g31760D	chrA07	complement(22110437..22112217)	3.16855	-2.47241	-5.54972	0	0	0
BnaA07g31950D	chrA07	22233317..22233824	6.15019	2.71955	6.58667	0	0	0
BnaA07g31970D	chrA07	22237853..22242488	0.119333	-2.03063	-4.08584	0.000165118	0.000684731	1
BnaA07g32320D	chrA07	complement(22442840..22443845)	0.411268	2.99311	7.96191	6.27048e-05	0.000277189	1
BnaA07g32400D	chrA07	complement(22468170..22471305)	49.1779	-2.4739	-5.55544	0	0	0
BnaA07g32770D	chrA07	22614390..22616399	0.248116	-2.09557	-4.27394	0.000122549	0.000518001	1
BnaA07g32900D	chrA07	22667616..22669219	5.21656	3.96609	15.6283	0	0	0
BnaA07g32960D	chrA07	complement(22701846..22702355)	25.4985	-3.37496	-10.3744	0	0	0
BnaA07g33060D	chrA07	complement(22741269..22743280)	32.8997	-2.43018	-5.38962	0	0	0
BnaA07g33070D	chrA07	22752551..22753135	4.60707	-2.35382	-5.11176	0	0	0
BnaA07g33180D	chrA07	complement(22827273..22827861)	0.867241	5.12013	34.7786	5.34657e-07	3.06419e-06	0.0540218
BnaA07g33280D	chrA07	complement(22867415..22868997)	0.857351	2.6093	6.10207	7.8626e-13	7.53378e-12	7.94437e-08
BnaA07g33390D	chrA07	complement(22916991..22920856)	0.129659	2.79793	6.95444	7.92447e-06	3.95167e-05	0.800688
BnaA07g33410D	chrA07	complement(22925566..22927410)	2.86303	2.15889	4.46572	0	0	0
BnaA07g33510D	chrA07	complement(22977510..22980109)	16.4509	2.97546	7.86506	0	0	0
BnaA07g33580D	chrA07	23000475..23002224	2.94287	3.05102	8.28797	0	0	0
BnaA07g33680D	chrA07	complement(23043877..23044951)	66.6212	-4.68786	-25.7742	0	0	0
BnaA07g33690D	chrA07	complement(23045205..23047394)	39.3262	-4.37495	-20.7487	0	0	0
BnaA07g33850D	chrA07	complement(23123084..23133770)	1.49719	-3.26357	-9.60354	0	0	0
BnaA07g33960D	chrA07	23203167..23205791	8.74279	-4.7679	-27.2447	0	0	0
BnaA07g34050D	chrA07	complement(23249497..23255137)	0.682463	2.05953	4.16852	0	0	0
BnaA07g34080D	chrA07	complement(23259003..23261048)	4.6819	-2.18414	-4.54455	0	0	0
BnaA07g34420D	chrA07	complement(23401248..23403057)	596.188	3.13558	8.7883	0	0	0
BnaA07g34560D	chrA07	complement(23465360..23467042)	1.06296	2.96767	7.82271	2.22045e-16	2.65948e-15	2.24354e-11
BnaA07g34800D	chrA07	23590008..23591711	2.41045	-3.14775	-8.86272	0	0	0
BnaA07g34850D	chrA07	complement(23620541..23622093)	0.179071	2.82063	7.0647	0.00104535	0.00380923	1
BnaA07g35030D	chrA07	complement(23695007..23698790)	0.436917	-2.22869	-4.68709	3.87073e-11	3.25969e-10	3.91098e-06
BnaA07g35090D	chrA07	complement(23714117..23714860)	1.87741	2.45938	5.49979	1.49891e-12	1.40609e-11	1.5145e-07
BnaA07g35110D	chrA07	complement(23715213..23716877)	0.962417	2.5075	5.68632	4.34874e-13	4.24456e-12	4.39397e-08
BnaA07g35120D	chrA07	23718423..23727680	2.18496	3.03638	8.20432	0	0	0
BnaA07g35130D	chrA07	complement(23727755..23730811)	4.39945	3.4636	11.0318	0	0	0
BnaA07g35230D	chrA07	complement(23756092..23758185)	0.0914931	-4.49993	-22.6263	0.00175821	0.00613917	1
BnaA07g35330D	chrA07	23794278..23795974	6.29828	-3.77124	-13.6539	0	0	0
BnaA07g35590D	chrA07	23874841..23875071	1.27109	2.17049	4.50176	0.00240603	0.00817299	1
BnaA07g35600D	chrA07	complement(23875213..23878468)	676.6	4.52511	23.0247	0	0	0
BnaA07g35640D	chrA07	complement(23888351..23889706)	58.8689	2.15975	4.46838	0	0	0
BnaA07g35940D	chrA07_random	5099..13485	0.0264683	3.05085	8.28698	0.000592387	0.0022512	1
BnaA07g36300D	chrA07_random	complement(266174..267738)	140.73	-2.94488	-7.70012	0	0	0
BnaA07g36500D	chrA07_random	492149..492707	3.44003	4.31157	19.8569	0	0	0
BnaA07g36510D	chrA07_random	complement(505377..507235)	0.217067	-2.21009	-4.62703	0.000203342	0.000831775	1
BnaA07g36900D	chrA07_random	complement(752689..753030)	10.5308	-2.42328	-5.3639	0	0	0
BnaA07g37220D	chrA07_random	937269..939705	1.39998	-3.26497	-9.61287	0	0	0
BnaA07g37260D	chrA07_random	complement(966726..967837)	0.79472	2.0532	4.15025	0.000156958	0.000652769	1
BnaA07g37390D	chrA07_random	complement(1065279..1067874)	1.14059	2.21462	4.6416	0	0	0
BnaA07g37570D	chrA07_random	1194548..1195568	50.8524	2.89477	7.43723	0	0	0
BnaA07g37720D	chrA07_random	complement(1244060..1250353)	9.3377	-2.15259	-4.44625	0	0	0
BnaA07g38110D	chrA07_random	complement(1469652..1470281)	2.11522	2.31464	4.97481	2.74209e-10	2.15126e-09	2.77061e-05
BnaA07g38340D	chrA07_random	complement(1584126..1585649)	8.31805	-6.24915	-76.0644	0	0	0
BnaA07g38380D	chrA07_random	1602028..1603892	0.645039	-2.96353	-7.80029	1.88627e-13	1.89114e-12	1.90589e-08
BnaA07g38510D	chrA07_random	complement(1669395..1670161)	32.5901	-2.44685	-5.45224	0	0	0
BnaA07g38540D	chrA07_random	1693427..1695554	0.250248	-2.74428	-6.70053	1.59904e-05	7.66374e-05	1
BnaA07g38790D	chrA07_random	complement(1858278..1863586)	9.04616	-2.04014	-4.11285	0	0	0
BnaA07g38960D	chrA07_random	1926535..1928496	2.10555	2.47203	5.54824	0	0	0
BnaA07g39070D	chrA07_random	1976223..1976516	5.30253	-6.73337	-106.401	3.29681e-12	3.01757e-11	3.33109e-07
BnaA07g39090D	chrA07_random	complement(1978245..1979193)	11.8281	4.01424	16.1587	0	0	0
BnaA07g39200D	chrA07_random	2021686..2023412	0.213642	-2.69799	-6.48897	3.55183e-05	0.00016252	1
BnaA07g39250D	chrA07_random	2059180..2060988	3.24933	-3.07927	-8.45184	0	0	0
BnaA08g00280D	chrA08	202375..203925	1.20148	2.28889	4.88679	5.55112e-16	6.53559e-15	5.60885e-11
BnaA08g00430D	chrA08	complement(283540..285813)	69.1436	2.76227	6.78464	0	0	0
BnaA08g00480D	chrA08	complement(296747..299203)	3.573	-2.30206	-4.93161	0	0	0
BnaA08g00900D	chrA08	630306..633770	173.034	4.43423	21.619	0	0	0
BnaA08g00970D	chrA08	complement(691965..693868)	12.7512	4.58633	24.0228	0	0	0
BnaA08g01090D	chrA08	complement(851225..854580)	1.1003	-2.25244	-4.76487	0	0	0
BnaA08g01360D	chrA08	1073308..1073879	2.28386	-2.89484	-7.43761	1.74581e-11	1.50999e-10	1.76397e-06
BnaA08g01390D	chrA08	1096339..1096910	0.417547	-4.06573	-16.7458	0.000535528	0.00204984	1
BnaA08g01410D	chrA08	complement(1109794..1111804)	2.35235	-2.55085	-5.85979	0	0	0
BnaA08g01450D	chrA08	1172227..1174431	0.13643	-6.92006	-121.101	0.00279872	0.00939512	1
BnaA08g01580D	chrA08	1315771..1316143	0.849324	2.96464	7.80632	9.3231e-05	0.000401263	1
BnaA08g01710D	chrA08	1410706..1414494	1.21875	-3.09476	-8.54311	0	0	0
BnaA08g01990D	chrA08	1557529..1558793	12.4364	-2.05908	-4.1672	0	0	0
BnaA08g02170D	chrA08	complement(1658880..1661152)	0.0925338	3.31439	9.94788	0.00137281	0.00489566	1
BnaA08g02530D	chrA08	complement(1963902..1966083)	35.9408	3.12479	8.72277	0	0	0
BnaA08g02580D	chrA08	complement(2010605..2013379)	14.3093	-2.16841	-4.49529	0	0	0
BnaA08g02670D	chrA08	complement(2111494..2112393)	10.576	-2.0854	-4.24393	0	0	0
BnaA08g03060D	chrA08	complement(2496154..2496561)	1.24763	2.50255	5.66688	4.77452e-06	2.45081e-05	0.482417
BnaA08g03170D	chrA08	complement(2588087..2590159)	0.395902	-2.04219	-4.11871	1.30652e-05	6.33419e-05	1
BnaA08g03180D	chrA08	complement(2606735..2608507)	0.489723	-3.31281	-9.93702	4.43082e-09	3.12175e-08	0.00044769
BnaA08g03630D	chrA08	2945849..2950795	0.653733	-2.30121	-4.92872	0	0	0
BnaA08g04270D	chrA08	3614219..3614903	0.67939	-3.5893	-12.0361	3.50326e-06	1.82732e-05	0.35397
BnaA08g04320D	chrA08	3672609..3673101	89.8429	3.49215	11.2523	0	0	0
BnaA08g04650D	chrA08	4393084..4394528	0.113465	-4.27636	-19.3781	0.002194	0.00751387	1
BnaA08g04880D	chrA08	4705105..4706786	1.19497	-2.13278	-4.38562	2.06501e-14	2.20816e-13	2.08649e-09
BnaA08g05350D	chrA08	complement(5331490..5333723)	1.27262	-2.01645	-4.04586	2.76446e-14	2.93651e-13	2.79321e-09
BnaA08g05430D	chrA08	5384757..5386148	0.867719	2.12828	4.37195	3.66753e-09	2.60339e-08	0.000370567
BnaA08g05520D	chrA08	5434291..5436706	14.9361	-2.84159	-7.16811	0	0	0
BnaA08g05720D	chrA08	complement(5613099..5614517)	0.457752	-3.85341	-14.4541	2.75355e-09	1.97753e-08	0.000278219
BnaA08g05860D	chrA08	5764716..5765462	2.5902	-2.19978	-4.5941	1.20015e-13	1.22044e-12	1.21263e-08
BnaA08g05990D	chrA08	5905460..5908579	10.9667	2.36836	5.16354	0	0	0
BnaA08g06670D	chrA08	complement(6670871..6678732)	0.887283	2.25272	4.76581	0	0	0
BnaA08g06720D	chrA08	6741963..6743386	2.22616	3.25732	9.56205	0	0	0
BnaA08g06890D	chrA08	complement(6941611..6942039)	0.589163	-2.70976	-6.54211	0.000885239	0.00326786	1
BnaA08g07250D	chrA08	complement(7252490..7253272)	4.69139	5.24114	37.8216	0	0	0
BnaA08g07540D	chrA08	complement(7514007..7515784)	69.6981	2.00161	4.00446	0	0	0
BnaA08g07620D	chrA08	complement(7564096..7565488)	0.535103	-2.52077	-5.73889	5.96323e-08	3.77073e-07	0.00602525
BnaA08g07690D	chrA08	complement(7603179..7608170)	5.6608	3.37825	10.3981	0	0	0
BnaA08g07970D	chrA08	complement(7837268..7843412)	1.51522	-3.55189	-11.728	0	0	0
BnaA08g07980D	chrA08	7855675..7857216	0.408166	-3.62004	-12.2953	1.11069e-08	7.54244e-08	0.00112224
BnaA08g08070D	chrA08	complement(7937442..7940849)	1.31436	-2.06269	-4.17764	0	0	0
BnaA08g08140D	chrA08	8027827..8029872	8.12388	2.05913	4.16735	0	0	0
BnaA08g08150D	chrA08	8030885..8031181	1.72844	-5.13364	-35.1059	8.71252e-07	4.87465e-06	0.0880313
[truncated: 4,001 more rows]

## Sheet: M16-L16
Name	Chromosome	Region	Max group mean	Log₂ fold change	Fold change	P-value	FDR p-value	Bonferroni
BnaA01g07180D	chrA01	3371823..3373499	0.688118	-3.38092	-10.4173	1.46839e-11	1.47628e-09	1.48366e-06
BnaA01g07590D	chrA01	3543670..3545166	1.17792	-2.61465	-6.12475	1.33366e-09	9.26137e-08	0.000134753
BnaA01g07970D	chrA01	complement(3760039..3762382)	0.328099	2.22633	4.67941	4.61303e-06	0.000135258	0.466101
BnaA01g08420D	chrA01	4024444..4025129	1.85956	2.47581	5.5628	9.64752e-08	4.30555e-06	0.00974785
BnaA01g11590D	chrA01	5790098..5794239	0.290333	-2.5995	-6.06075	3.40447e-10	2.66675e-08	3.43987e-05
BnaA01g13270D	chrA01	6707424..6709383	1.15209	-6.62668	-98.8163	1.37668e-14	2.26916e-12	1.39099e-09
BnaA01g13780D	chrA01	7016235..7022008	4.35617	2.80394	6.98346	1.53322e-13	2.14863e-11	1.54916e-08
BnaA01g13810D	chrA01	7030415..7031077	28.5822	-2.02297	-4.06421	1.11022e-16	2.37663e-14	1.12177e-11
BnaA01g14360D	chrA01	complement(7253990..7255844)	1.2019	-2.11804	-4.34105	3.53837e-10	2.75862e-08	3.57517e-05
BnaA01g14560D	chrA01	7348571..7349551	45.4507	4.90615	29.9847	0	0	0
BnaA01g14580D	chrA01	7357423..7359446	0.211891	4.77965	27.4674	0.000144184	0.00268988	1
BnaA01g15420D	chrA01	complement(7905616..7908863)	0.217826	-2.81815	-7.05255	2.92423e-05	0.00068001	1
BnaA01g17300D	chrA01	9078871..9079209	1.11605	-4.07123	-16.8098	4.41435e-05	0.000974707	1
BnaA01g18260D	chrA01	complement(9778478..9779703)	0.921081	3.77825	13.7203	7.27696e-12	7.659e-10	7.35264e-07
BnaA01g21160D	chrA01	13007533..13009456	0.139567	-4.11263	-17.2992	0.000409542	0.00641751	1
BnaA01g21660D	chrA01	13996694..13997184	0.692823	3.92676	15.208	0.000122707	0.00235691	1
BnaA01g23920D	chrA01	complement(16368774..16376371)	3.99105	4.66248	25.3248	0	0	0
BnaA01g24780D	chrA01	complement(17148932..17160227)	1.17296	-3.58971	-12.0396	0	0	0
BnaA01g25010D	chrA01	complement(17495387..17495995)	3.06789	3.78562	13.7907	0	0	0
BnaA01g26790D	chrA01	18765350..18766213	0.559479	-3.09777	-8.56092	1.75263e-05	0.000434674	1
BnaA01g27510D	chrA01	complement(19216752..19217500)	4.36658	-2.5855	-6.00222	0	0	0
BnaA01g28260D	chrA01	19724665..19725579	172.927	3.74829	13.4384	0	0	0
BnaA01g29520D	chrA01	20452354..20454267	10.4515	2.65927	6.31712	0	0	0
BnaA01g30490D	chrA01	20924063..20926784	225.842	4.60563	24.3462	0	0	0
BnaA01g32880D	chrA01	complement(22199294..22200245)	1.18894	2.05336	4.15071	6.3895e-06	0.000179782	0.645595
BnaA01g33880D	chrA01	complement(22937517..22939331)	0.266259	-3.48003	-11.1581	9.43002e-06	0.000251733	0.952809
BnaA02g00030D	chrA02	14834..18467	9.22757	2.16542	4.48597	5.15634e-09	3.12161e-07	0.000520997
BnaA02g00280D	chrA02	102636..103372	0.836829	-2.39904	-5.27451	1.24022e-05	0.000321147	1
BnaA02g00290D	chrA02	104538..107482	5.34363	-2.5566	-5.88319	0	0	0
BnaA02g01920D	chrA02	complement(872792..874514)	0.577888	-2.5458	-5.83933	1.71475e-07	7.19211e-06	0.0173258
BnaA02g02280D	chrA02	1006064..1006714	0.813134	-2.55151	-5.86248	8.28059e-05	0.00168616	1
BnaA02g03830D	chrA02	complement(1760133..1762119)	0.24438	3.50565	11.3581	1.4358e-05	0.000363318	1
BnaA02g04270D	chrA02	1913892..1917371	5.96526	-2.59175	-6.02829	0	0	0
BnaA02g05370D	chrA02	complement(2446801..2448081)	0.654385	3.48234	11.176	1.665e-09	1.13135e-07	0.000168232
BnaA02g06890D	chrA02	complement(3269472..3269930)	18.1148	5.81605	56.3387	1.94289e-14	3.16119e-12	1.9631e-09
BnaA02g07740D	chrA02	3675963..3677093	1.37471	-2.92697	-7.60511	3.43614e-12	3.82787e-10	3.47188e-07
BnaA02g08820D	chrA02	complement(4403344..4406007)	276.887	3.74456	13.4037	0	0	0
BnaA02g09040D	chrA02	complement(4494818..4495165)	2.391	2.86602	7.29049	9.74976e-06	0.000259241	0.985116
BnaA02g10740D	chrA02	5556990..5559984	0.681281	2.16093	4.47203	9.38271e-11	8.22941e-09	9.48029e-06
BnaA02g10910D	chrA02	complement(5652103..5654715)	1.05987	-2.94895	-7.72187	2.77445e-13	3.72779e-11	2.8033e-08
BnaA02g11060D	chrA02	complement(5765281..5765683)	3.34469	3.16371	8.96134	3.67369e-09	2.30655e-07	0.000371189
BnaA02g11070D	chrA02	complement(5765832..5766805)	2.92418	2.33191	5.0347	7.62992e-10	5.54225e-08	7.70927e-05
BnaA02g11160D	chrA02	5819769..5820393	1.14584	4.34962	20.3876	1.98084e-05	0.000484728	1
BnaA02g12350D	chrA02	complement(6532762..6533629)	19.5854	2.69856	6.49155	0	0	0
BnaA02g12530D	chrA02	complement(6713625..6714944)	274.736	-2.04002	-4.11252	0	0	0
BnaA02g14340D	chrA02	8089629..8091374	0.385846	3.127	8.73619	1.72459e-06	5.65572e-05	0.174253
BnaA02g17640D	chrA02	complement(10616661..10617173)	20.6194	-3.13678	-8.79557	0	0	0
BnaA02g17650D	chrA02	complement(10618757..10619266)	2.1461	-4.45574	-21.9438	1.08915e-11	1.12408e-09	1.10048e-06
BnaA02g20580D	chrA02	complement(12960354..12963772)	0.27485	5.36936	41.337	6.92358e-10	5.05826e-08	6.99558e-05
BnaA02g21330D	chrA02	13704909..13707475	175.669	4.57076	23.765	0	0	0
BnaA02g21970D	chrA02	complement(14364816..14367894)	1.06621	2.32614	5.01461	1.11022e-16	2.37663e-14	1.12177e-11
BnaA02g22130D	chrA02	complement(14600301..14603480)	0.604649	-2.13707	-4.39867	5.55898e-07	2.06272e-05	0.056168
BnaA02g25030D	chrA02	18390910..18392510	49.928	2.60276	6.07448	7.12685e-12	7.5324e-10	7.20097e-07
BnaA02g25550D	chrA02	complement(18765882..18768969)	4.46044	2.04727	4.13323	0	0	0
BnaA02g26130D	chrA02	complement(19204023..19205835)	0.2339	3.09993	8.57378	2.67414e-05	0.000628215	1
BnaA02g28370D	chrA02	20887629..20892561	0.17484	-2.18819	-4.55733	4.92984e-06	0.000143383	0.498111
BnaA02g29340D	chrA02	21461373..21462923	30.4161	2.07086	4.20136	0	0	0
BnaA02g30120D	chrA02	21859931..21866215	0.0683595	2.97603	7.86815	2.62128e-05	0.000617089	1
BnaA02g31990D	chrA02	complement(23043244..23043972)	0.583459	4.26137	19.1778	6.47264e-05	0.00136164	1
BnaA02g34370D	chrA02	24525957..24528083	21.7297	-2.13586	-4.395	7.12866e-08	3.31315e-06	0.0072028
BnaA02g34550D	chrA02	24597395..24607407	0.219596	2.4034	5.29049	9.40262e-06	0.000251267	0.950041
BnaA02g35440D	chrA02_random	complement(261020..263489)	167.071	3.78241	13.76	0	0	0
BnaA03g00510D	chrA03	182790..186131	0.540132	-2.73446	-6.65511	7.38942e-12	7.7612e-10	7.46627e-07
BnaA03g00800D	chrA03	345044..345860	30.6284	2.63744	6.22226	0	0	0
BnaA03g01580D	chrA03	712822..714798	0.612037	-2.12054	-4.34857	5.81498e-08	2.75843e-06	0.00587545
BnaA03g01780D	chrA03	834649..836576	5.17494	-2.32855	-5.02299	0	0	0
BnaA03g02050D	chrA03	complement(945732..946630)	3.55243	-2.02046	-4.05713	2.57128e-13	3.48727e-11	2.59802e-08
BnaA03g03670D	chrA03	1734639..1740920	1.44255	2.93387	7.64158	0	0	0
BnaA03g03740D	chrA03	complement(1763006..1763470)	305.456	5.60146	48.552	0	0	0
BnaA03g04160D	chrA03	complement(1933276..1934457)	1.02054	2.83674	7.14402	3.22052e-10	2.54419e-08	3.25401e-05
BnaA03g04250D	chrA03	1982249..1984004	3.5818	-2.21387	-4.63919	0	0	0
BnaA03g06120D	chrA03	2758918..2761394	0.175041	-2.93158	-7.62946	7.47571e-05	0.00154404	1
BnaA03g08520D	chrA03	3858542..3863252	0.199886	-2.76427	-6.79406	5.58956e-08	2.66024e-06	0.00564769
BnaA03g08990D	chrA03	complement(4065288..4066833)	9.16552	-2.12432	-4.35999	0	0	0
BnaA03g09120D	chrA03	4111501..4112604	0.375975	-2.32134	-4.99797	0.000582728	0.00859797	1
BnaA03g09300D	chrA03	complement(4182313..4182795)	45.679	5.32182	39.997	2.05391e-14	3.32576e-12	2.07527e-09
BnaA03g11570D	chrA03	complement(5179182..5179670)	0.963219	-2.63154	-6.19689	0.000125739	0.00240163	1
BnaA03g12540D	chrA03	complement(5728890..5729271)	2.64616	2.35871	5.12913	1.2077e-07	5.24615e-06	0.0122026
BnaA03g12610D	chrA03	complement(5752471..5755051)	5.36096	-3.70301	-13.0232	0	0	0
BnaA03g13170D	chrA03	complement(5978552..5979293)	32.3204	2.93447	7.64475	0	0	0
BnaA03g13620D	chrA03	6228388..6229128	0.729504	2.23617	4.71143	0.000394195	0.00622122	1
BnaA03g14000D	chrA03	complement(6409581..6411965)	1.85281	-2.28978	-4.8898	1.42997e-13	2.01793e-11	1.44484e-08
BnaA03g14520D	chrA03	complement(6680896..6681258)	29.7766	-2.06852	-4.19457	0	0	0
BnaA03g14670D	chrA03	complement(6728921..6730345)	0.602547	-2.96019	-7.78225	1.79748e-08	9.66811e-07	0.00181617
BnaA03g15750D	chrA03	7290041..7295561	0.470822	-2.50715	-5.68496	8.19443e-11	7.25034e-09	8.27966e-06
BnaA03g16900D	chrA03	7923984..7925492	12.3027	-2.10504	-4.30211	0	0	0
BnaA03g17210D	chrA03	8070393..8070938	1.64215	-2.43884	-5.42206	3.57604e-07	1.39723e-05	0.0361323
BnaA03g18100D	chrA03	complement(8505925..8506518)	0.825538	-2.23796	-4.71731	0.000132154	0.00250003	1
BnaA03g22580D	chrA03	complement(10734153..10735568)	0.387948	-2.32422	-5.00795	1.9803e-05	0.000484714	1
BnaA03g22790D	chrA03	complement(10833279..10835504)	36.3123	-2.20546	-4.61222	0	0	0
BnaA03g22890D	chrA03	10896133..10898064	45.9671	6.75696	108.156	0	0	0
BnaA03g22980D	chrA03	complement(10951269..10962501)	1.39998	2.10742	4.30919	0	0	0
BnaA03g23090D	chrA03	complement(11005651..11008282)	4.3705	3.06574	8.37298	0	0	0
BnaA03g23520D	chrA03	11254989..11255477	3.60781	-2.84542	-7.18713	3.9635e-14	6.1422e-12	4.00472e-09
BnaA03g24280D	chrA03	11671263..11671856	12.4623	6.02135	64.9542	2.19593e-10	1.79803e-08	2.21877e-05
BnaA03g24650D	chrA03	complement(11881971..11885321)	1.41801	-2.81599	-7.04204	0	0	0
BnaA03g24840D	chrA03	11996865..11998262	27.9244	3.59135	12.0532	0	0	0
BnaA03g24950D	chrA03	12055629..12057502	0.639444	-2.41863	-5.34664	4.87933e-09	2.97351e-07	0.000493007
BnaA03g25090D	chrA03	complement(12100925..12101422)	1.28491	-2.37159	-5.17511	0.000101037	0.00199452	1
BnaA03g26140D	chrA03	12794809..12796123	3.20436	2.64283	6.24556	2.22045e-16	4.59742e-14	2.24354e-11
BnaA03g26330D	chrA03	12888937..12890809	45.8094	2.91059	7.51924	0	0	0
BnaA03g28770D	chrA03	complement(14007850..14008697)	3.92391	2.16878	4.49642	3.63424e-10	2.829e-08	3.67204e-05
BnaA03g29170D	chrA03	14187167..14187914	0.512267	3.20094	9.19556	0.000194287	0.00345187	1
BnaA03g30460D	chrA03	14786841..14788943	3.84475	-3.30087	-9.85508	0	0	0
BnaA03g31400D	chrA03	15166082..15166489	123.88	4.94403	30.7824	0	0	0
BnaA03g31730D	chrA03	15305750..15309187	1.35032	-2.68629	-6.43658	0	0	0
BnaA03g32320D	chrA03	complement(15595155..15597674)	62.3212	3.11605	8.67011	2.17937e-13	2.98378e-11	2.20203e-08
BnaA03g32840D	chrA03	15872923..15876012	5.83027	3.91761	15.1118	6.02407e-13	7.66589e-11	6.08672e-08
BnaA03g35610D	chrA03	17394485..17395552	0.531857	-3.02936	-8.16445	2.86501e-06	8.88523e-05	0.289481
BnaA03g37550D	chrA03	complement(18622764..18623771)	0.700424	2.02131	4.05952	4.64589e-05	0.00101893	1
BnaA03g37700D	chrA03	complement(18707379..18710210)	0.118877	-3.54679	-11.6866	0.000127659	0.00243106	1
BnaA03g38170D	chrA03	complement(18969113..18970249)	48.4842	4.96815	31.3013	0	0	0
BnaA03g38440D	chrA03	19109547..19113476	0.133246	5.05798	33.3122	1.32234e-06	4.47153e-05	0.133609
BnaA03g39360D	chrA03	19607730..19608020	11.8669	2.04076	4.11463	1.3226e-08	7.29847e-07	0.00133635
BnaA03g39470D	chrA03	19684611..19685384	0.947103	-2.03632	-4.10198	6.97631e-05	0.00145337	1
BnaA03g40320D	chrA03	20153847..20157524	0.150387	-2.25555	-4.77516	5.13951e-05	0.00111461	1
BnaA03g41540D	chrA03	20863324..20868014	29.4669	6.57439	95.2988	0	0	0
BnaA03g41550D	chrA03	20868066..20869387	96.6513	4.243	18.9352	0	0	0
BnaA03g41940D	chrA03	complement(21069649..21071121)	0.317991	-2.51029	-5.69735	0.000124952	0.00239068	1
BnaA03g46050D	chrA03	23532768..23534874	56.5918	2.3164	4.98087	0	0	0
BnaA03g46070D	chrA03	23563598..23566110	39.9764	2.70288	6.51098	0	0	0
BnaA03g46090D	chrA03	23592499..23594754	2.0105	2.35286	5.10835	0	0	0
BnaA03g47880D	chrA03	24633222..24634916	1.31434	-2.10898	-4.31385	6.42861e-09	3.81861e-07	0.000649546
BnaA03g48890D	chrA03	25124380..25125569	8.40209	2.64652	6.26154	5.55112e-16	1.08279e-13	5.60885e-11
BnaA03g49350D	chrA03	25439748..25440516	1.32119	4.53613	23.2013	4.25991e-06	0.000126038	0.430421
BnaA03g51240D	chrA03	complement(26598245..26599916)	3.92569	-2.93454	-7.6451	0	0	0
BnaA03g52290D	chrA03	complement(27260893..27262492)	0.322877	2.67417	6.38272	0.000406129	0.00636996	1
BnaA03g52720D	chrA03	complement(27507786..27508277)	0.891053	3.57875	11.9485	2.88805e-05	0.000672526	1
BnaA03g52740D	chrA03	27525075..27525563	51.5759	6.1728	72.1434	0	0	0
BnaA03g53730D	chrA03	28287608..28289684	0.979803	2.16796	4.49388	5.06846e-11	4.65138e-09	5.12117e-06
BnaA03g55400D	chrA03_random	complement(272453..276168)	1.25542	-2.02946	-4.08252	7.77156e-16	1.49855e-13	7.85239e-11
BnaA03g56140D	chrA03_random	complement(573665..575145)	0.60914	2.08344	4.23817	3.2212e-06	9.83295e-05	0.325471
BnaA03g56630D	chrA03_random	complement(790698..793065)	0.212192	-4.46819	-22.1339	4.16281e-06	0.000123491	0.42061
BnaA03g57190D	chrA03_random	1038925..1040745	1.90094	2.8689	7.3051	0	0	0
BnaA03g57380D	chrA03_random	complement(1124048..1124857)	7.03783	-2.01063	-4.02958	5.91527e-13	7.55599e-11	5.97679e-08
BnaA03g58470D	chrA03_random	complement(1700803..1702488)	0.670188	3.12834	8.74429	3.5829e-06	0.000107936	0.362016
BnaA03g59360D	chrA03_random	complement(2848715..2849565)	1.52844	2.54418	5.83276	9.83325e-08	4.37688e-06	0.00993552
BnaA03g59660D	chrA03_random	complement(3727707..3728624)	2.71285	2.61663	6.13314	3.16784e-06	9.68466e-05	0.320078
BnaA03g59920D	chrA03_random	complement(4080021..4083868)	0.0855052	-3.2011	-9.19662	0.000145694	0.00271258	1
BnaA04g00960D	chrA04	650045..652518	1.49064	2.24837	4.75147	1.44635e-10	1.23013e-08	1.46139e-05
BnaA04g01360D	chrA04	complement(837264..841073)	0.23472	2.45243	5.47338	0.000112598	0.00218787	1
BnaA04g02170D	chrA04	1353195..1355479	0.219706	-2.18255	-4.53954	0.000454703	0.00699394	1
BnaA04g02270D	chrA04	complement(1475347..1477397)	0.375134	3.10972	8.63217	1.57392e-07	6.65951e-06	0.0159029
BnaA04g03400D	chrA04	complement(2294012..2295856)	0.272774	-3.79029	-13.8354	4.1019e-06	0.000121971	0.414456
BnaA04g04190D	chrA04	3072739..3075521	0.719988	2.32333	5.00486	5.00969e-10	3.78877e-08	5.06179e-05
BnaA04g04360D	chrA04	3216364..3218043	1.89684	2.23789	4.71707	5.55112e-16	1.08279e-13	5.60885e-11
BnaA04g05090D	chrA04	3752125..3758815	1.45799	-2.82941	-7.10784	0	0	0
BnaA04g05860D	chrA04	complement(4504017..4504397)	8.69417	4.28658	19.5159	0	0	0
BnaA04g05960D	chrA04	4586089..4586921	4.12224	2.02071	4.05783	1.42109e-14	2.33854e-12	1.43586e-09
BnaA04g07200D	chrA04	complement(5915311..5916593)	0.25929	-3.21147	-9.26293	0.00019645	0.00348516	1
BnaA04g08870D	chrA04	complement(7929289..7930872)	1.16766	-2.05594	-4.15813	2.71705e-07	1.09201e-05	0.0274531
BnaA04g09410D	chrA04	complement(8422341..8423815)	1.05744	2.06659	4.18896	1.74498e-06	5.71515e-05	0.176312
BnaA04g09770D	chrA04	complement(8740922..8742334)	13.3705	-2.056	-4.15832	2.35639e-09	1.54203e-07	0.000238089
BnaA04g09790D	chrA04	complement(8765559..8767673)	0.208602	-2.8197	-7.06018	0.00010299	0.00202731	1
BnaA04g09800D	chrA04	complement(8767774..8768311)	0.479382	-4.03646	-16.4095	0.000283724	0.00475099	1
BnaA04g11170D	chrA04	9684604..9694102	0.396758	-2.53471	-5.79461	5.2589e-12	5.68299e-10	5.3136e-07
BnaA04g13310D	chrA04	complement(11248000..11249833)	0.924254	-2.11944	-4.34525	3.12109e-06	9.57361e-05	0.315355
BnaA04g13800D	chrA04	complement(11639174..11642415)	0.798034	-2.18735	-4.55469	2.1276e-08	1.1261e-06	0.00214973
BnaA04g15750D	chrA04	13001959..13008283	0.327347	2.66007	6.32064	2.47247e-13	3.35777e-11	2.49818e-08
BnaA04g18480D	chrA04	14749664..14751578	0.294195	2.77807	6.85933	1.32094e-05	0.000338151	1
BnaA04g19700D	chrA04	complement(15412792..15413973)	2.00232	-2.21685	-4.64877	1.62467e-11	1.61412e-09	1.64156e-06
BnaA04g19710D	chrA04	complement(15414031..15414308)	2.04101	-2.5451	-5.83649	2.41689e-05	0.000575678	1
BnaA04g19930D	chrA04	complement(15489370..15492922)	0.712887	2.27287	4.83284	2.16927e-07	8.9135e-06	0.0219183
BnaA04g21440D	chrA04	complement(16353208..16355923)	3.63518	2.08898	4.25446	1.11022e-15	2.09677e-13	1.12177e-10
BnaA04g22180D	chrA04	complement(16754500..16756971)	0.739237	-2.22642	-4.6797	4.96935e-09	3.02654e-07	0.000502103
BnaA04g22190D	chrA04	16761274..16762791	0.638635	-2.81681	-7.04601	7.81605e-09	4.55966e-07	0.000789733
BnaA04g22490D	chrA04	complement(16950290..16951728)	1.02591	2.1625	4.4769	9.34325e-08	4.19202e-06	0.00944042
BnaA04g22640D	chrA04	17004614..17005280	0.976908	2.52523	5.75663	9.60949e-05	0.00191357	1
BnaA04g23120D	chrA04	17209956..17211146	0.558729	-2.82116	-7.06732	1.27639e-05	0.000328829	1
BnaA04g24640D	chrA04	17973431..17974483	0.325601	4.38566	20.9033	0.000694341	0.00997387	1
BnaA04g25230D	chrA04	complement(18235520..18236868)	63.7132	2.00024	4.00066	0	0	0
BnaA04g25440D	chrA04	complement(18288104..18290165)	0.229138	-2.02681	-4.07502	0.000580799	0.00857576	1
BnaA04g25450D	chrA04	18299515..18301038	3.47608	-2.35523	-5.11676	0	0	0
BnaA04g25460D	chrA04	18303289..18304762	0.477091	-2.09327	-4.26714	6.72268e-05	0.00140633	1
BnaA04g25740D	chrA04	18400364..18403406	0.27166	-3.1023	-8.58787	4.42025e-08	2.16386e-06	0.00446622
BnaA04g26480D	chrA04	complement(18780555..18782668)	0.269914	3.53822	11.6175	5.49023e-07	2.03871e-05	0.0554733
BnaA04g26930D	chrA04	complement(19029593..19030985)	2.30635	2.3094	4.95676	0.000493979	0.00750551	1
BnaA04g28570D	chrA04_random	870387..870845	214.758	5.21501	37.1429	0	0	0
BnaA04g28750D	chrA04_random	995277..995930	1.33758	2.03444	4.09664	6.13757e-06	0.000173466	0.62014
BnaA04g28760D	chrA04_random	999467..1000120	0.912292	2.22751	4.68324	0.000180743	0.00325326	1
BnaA04g28870D	chrA04_random	1051701..1052255	6.54441	-2.25129	-4.76109	2.1394e-13	2.93304e-11	2.16165e-08
BnaA04g29020D	chrA04_random	complement(1140048..1141940)	0.224826	4.23822	18.8726	5.66358e-06	0.000161602	0.572248
BnaA05g00720D	chrA05	400739..402104	29.8768	3.91582	15.0931	0	0	0
BnaA05g01560D	chrA05	complement(916541..919995)	82.4691	5.8477	57.588	0	0	0
BnaA05g01840D	chrA05	complement(1032246..1033894)	0.822901	2.41055	5.31678	5.03672e-09	3.06157e-07	0.00050891
BnaA05g02040D	chrA05	1147898..1148384	1.24549	2.04123	4.11595	0.000309839	0.00510453	1
BnaA05g03260D	chrA05	1827049..1829037	0.984436	3.26505	9.6134	7.3419e-13	9.14705e-11	7.41826e-08
BnaA05g03270D	chrA05	1832211..1833087	20.5099	2.28835	4.88496	0	0	0
BnaA05g04050D	chrA05	2204736..2207820	3.5302	-2.7509	-6.73137	1.11022e-16	2.37663e-14	1.12177e-11
BnaA05g04810D	chrA05	complement(2530321..2531842)	2.35915	2.84704	7.19522	9.92835e-10	7.02986e-08	0.000100316
BnaA05g06400D	chrA05	complement(3383915..3387362)	0.161523	-2.55685	-5.88423	0.000105838	0.00207607	1
BnaA05g06680D	chrA05	complement(3633671..3634456)	15.6444	2.32219	5.00089	1.28786e-14	2.12971e-12	1.30125e-09
BnaA05g06900D	chrA05	complement(3744935..3747468)	0.787524	4.18312	18.1654	0	0	0
BnaA05g08660D	chrA05	complement(4808867..4809762)	5.69557	2.12668	4.36713	5.44009e-15	9.364e-13	5.49667e-10
BnaA05g08980D	chrA05	complement(4941198..4942085)	1.10824	-2.42739	-5.37919	1.16768e-06	4.01163e-05	0.117982
BnaA05g09870D	chrA05	5435236..5435838	0.611623	5.31042	39.6821	8.98226e-05	0.00180359	1
BnaA05g09970D	chrA05	5474475..5475750	1.37264	-3.53898	-11.6236	1.11022e-16	2.37663e-14	1.12177e-11
BnaA05g11810D	chrA05	6693157..6694677	0.895052	2.36499	5.1515	1.03845e-05	0.000274385	1
BnaA05g11860D	chrA05	complement(6734556..6735696)	13.3345	-7.59692	-193.598	0	0	0
BnaA05g12530D	chrA05	7235188..7235868	357.429	4.68471	25.718	0	0	0
BnaA05g12540D	chrA05	7238525..7239162	30.4336	3.75931	13.5414	6.10033e-09	3.65152e-07	0.000616377
BnaA05g12590D	chrA05	complement(7301876..7305176)	0.150583	3.78548	13.7894	2.51672e-06	7.9218e-05	0.25429
BnaA05g12630D	chrA05	7346326..7348118	0.882919	-2.23678	-4.71345	4.01324e-09	2.4923e-07	0.000405498
BnaA05g13600D	chrA05	8260009..8260518	0.967007	3.52115	11.4808	2.81398e-06	8.74307e-05	0.284325
BnaA05g13700D	chrA05	8325660..8327125	14.0247	3.23771	9.43296	0	0	0
BnaA05g13890D	chrA05	complement(8464237..8465175)	2.06323	2.33304	5.03866	1.81657e-09	1.22201e-07	0.000183546
BnaA05g14350D	chrA05	8815887..8816252	1.01992	3.68826	12.8907	4.89477e-05	0.00106772	1
BnaA05g14880D	chrA05	complement(9338320..9342384)	0.295799	-2.16795	-4.49383	4.20111e-05	0.000934566	1
BnaA05g15970D	chrA05	10516865..10523185	1.00212	-2.02761	-4.07728	4.04594e-06	0.00012059	0.408802
BnaA05g16640D	chrA05	11292471..11297829	5.54377	2.17839	4.52648	0	0	0
BnaA05g16650D	chrA05	11297883..11298032	3.26283	2.28563	4.87576	0.000297419	0.00494102	1
BnaA05g17310D	chrA05	12048993..12049541	2.27609	-2.08131	-4.2319	6.56726e-07	2.39814e-05	0.0663556
BnaA05g19170D	chrA05	complement(14479621..14482273)	0.397277	2.34647	5.08578	9.07671e-08	4.09242e-06	0.00917111
BnaA05g19390D	chrA05	complement(14746213..14752236)	0.53158	-8.45066	-349.867	6.27653e-11	5.62716e-09	6.34181e-06
BnaA05g20330D	chrA05	complement(15760854..15761370)	6.09163	2.49111	5.62212	1.77636e-15	3.27524e-13	1.79483e-10
BnaA05g20760D	chrA05	16116592..16117196	0.423234	4.02683	16.3003	0.0003157	0.00518503	1
BnaA05g22550D	chrA05	complement(17157632..17161030)	0.85367	2.16216	4.47585	5.20695e-14	7.9593e-12	5.2611e-09
BnaA05g23340D	chrA05	complement(17655954..17658255)	2.81553	-2.09455	-4.27093	4.44089e-16	8.76382e-14	4.48708e-11
BnaA05g23670D	chrA05	complement(17875337..17876795)	0.21567	2.89399	7.43325	0.000664822	0.00962786	1
BnaA05g25100D	chrA05	18649233..18650672	1.05959	-2.25337	-4.76797	9.18039e-10	6.5369e-08	9.27586e-05
BnaA05g25270D	chrA05	18747846..18749665	10.5189	3.22601	9.35675	0	0	0
BnaA05g25770D	chrA05	18984769..18986537	18.489	-2.48467	-5.59705	1.11022e-16	2.37663e-14	1.12177e-11
BnaA05g26660D	chrA05	19454042..19455202	1.17656	2.14904	4.43531	7.65758e-08	3.54106e-06	0.00773722
BnaA05g26970D	chrA05	complement(19568415..19568889)	83.3629	2.05218	4.14733	6.4837e-14	9.73422e-12	6.55113e-09
BnaA05g27090D	chrA05	complement(19602609..19604747)	4.84655	2.26782	4.81594	3.33067e-16	6.65081e-14	3.36531e-11
BnaA05g27860D	chrA05	complement(19974305..19975107)	4.86396	-2.62196	-6.15588	4.77396e-15	8.31657e-13	4.82361e-10
BnaA05g29070D	chrA05	complement(20426353..20428554)	130.46	4.13501	17.5696	0	0	0
BnaA05g29350D	chrA05	complement(20532584..20535079)	15.5364	4.0214	16.2391	2.22045e-16	4.59742e-14	2.24354e-11
BnaA05g30430D	chrA05	21042656..21043736	1.61078	2.48003	5.57909	2.38456e-06	7.54574e-05	0.240935
BnaA05g31100D	chrA05	21512971..21517385	0.275492	-2.35403	-5.11249	2.695e-09	1.74553e-07	0.000272303
BnaA05g32130D	chrA05	22059371..22063396	0.279908	2.47121	5.54508	2.81001e-05	0.000655865	1
BnaA05g33500D	chrA05	22677507..22679924	1.83229	-3.49022	-11.2373	0	0	0
BnaA05g36630D	chrA05_random	complement(2573200..2573838)	9.95227	2.62666	6.17596	0	0	0
BnaA06g00650D	chrA06	complement(440354..440985)	2.53696	-2.66766	-6.354	2.1354e-12	2.4435e-10	2.15761e-07
BnaA06g00660D	chrA06	complement(443631..444236)	3.77472	-2.15586	-4.45634	9.3161e-12	9.68415e-10	9.41299e-07
BnaA06g00670D	chrA06	complement(445532..446206)	3.46013	-2.23593	-4.71066	2.13981e-11	2.06698e-09	2.16206e-06
BnaA06g00700D	chrA06	complement(456660..459129)	1.7247	2.05019	4.1416	1.11022e-16	2.37663e-14	1.12177e-11
BnaA06g02770D	chrA06	1649852..1652053	6.18482	2.65499	6.29844	6.36948e-10	4.68734e-08	6.43572e-05
BnaA06g03410D	chrA06	2081680..2084390	0.199803	-3.44654	-10.9022	1.39945e-06	4.70083e-05	0.141401
BnaA06g03860D	chrA06	complement(2323869..2324355)	0.780681	-3.15578	-8.91217	0.000133235	0.00251627	1
BnaA06g05000D	chrA06	complement(2878321..2880155)	29.3551	3.04579	8.25796	0	0	0
BnaA06g05200D	chrA06	2967270..2970220	13.1692	-2.39609	-5.26376	0	0	0
BnaA06g05430D	chrA06	3077859..3079654	0.137162	-3.96323	-15.5974	0.000393369	0.00621246	1
BnaA06g05730D	chrA06	3192771..3193973	0.94321	2.31015	4.95934	4.77885e-07	1.80574e-05	0.0482855
BnaA06g06160D	chrA06	complement(3364737..3365881)	6.07908	-2.64173	-6.2408	0	0	0
BnaA06g08420D	chrA06	4578353..4579954	0.26055	-3.27997	-9.71332	2.18594e-05	0.000527255	1
BnaA06g09010D	chrA06	complement(4885191..4886498)	196.562	2.66123	6.32573	0	0	0
BnaA06g10410D	chrA06	complement(5524094..5525415)	6.89913	2.56646	5.92353	6.9546e-09	4.09972e-07	0.000702693
BnaA06g10730D	chrA06	complement(5644636..5646192)	340.665	5.74935	53.7933	0	0	0
BnaA06g10740D	chrA06	complement(5646264..5646579)	119.767	5.696	51.8403	0	0	0
BnaA06g11010D	chrA06	5753484..5755863	11.5504	-2.13448	-4.3908	0	0	0
BnaA06g11480D	chrA06	5973529..5975282	1.13646	-2.52446	-5.75357	3.35731e-13	4.44009e-11	3.39223e-08
BnaA06g12090D	chrA06	complement(6260657..6262809)	2.97285	3.78627	13.7969	9.33676e-10	6.64356e-08	9.43386e-05
BnaA06g12480D	chrA06	complement(6469907..6471728)	18.3534	3.31766	9.97045	0	0	0
BnaA06g12870D	chrA06	6732274..6735080	0.168594	-2.29384	-4.90359	0.000102357	0.0020168	1
BnaA06g13160D	chrA06	complement(6892485..6893129)	1.40321	3.05799	8.32813	4.31697e-08	2.11741e-06	0.00436187
BnaA06g13350D	chrA06	complement(7003148..7005597)	0.129504	3.42926	10.7723	0.000199588	0.00353053	1
BnaA06g14110D	chrA06	complement(7615913..7617430)	0.72664	-3.00534	-8.02966	5.4021e-10	4.04917e-08	5.45828e-05
BnaA06g17510D	chrA06	9988584..9991859	17.6485	2.34448	5.07876	0	0	0
BnaA06g18100D	chrA06	10346781..10347254	43.5423	5.85036	57.6946	0	0	0
BnaA06g21770D	chrA06	15187388..15192338	0.108397	-2.69563	-6.47836	1.1233e-05	0.000294646	1
BnaA06g23490D	chrA06	complement(16302904..16304420)	4.93453	2.2477	4.74923	2.14101e-09	1.42134e-07	0.000216327
BnaA06g23500D	chrA06	16304597..16306749	11.6691	3.6314	12.3925	0	0	0
BnaA06g26600D	chrA06	complement(18286107..18287832)	1.28807	-2.33817	-5.05661	1.96531e-11	1.90841e-09	1.98574e-06
BnaA06g27510D	chrA06	18893060..18893800	2.0365	2.14871	4.43433	3.23359e-07	1.27576e-05	0.0326722
BnaA06g27540D	chrA06	complement(18909953..18910738)	1.80633	2.41822	5.34511	3.74194e-07	1.4525e-05	0.0378086
BnaA06g30120D	chrA06	20406896..20409892	10.5594	3.97265	15.6996	0	0	0
BnaA06g31880D	chrA06	complement(21335459..21337797)	0.146979	-3.24808	-9.501	0.00028693	0.00479513	1
BnaA06g33280D	chrA06	22019808..22020462	10.3784	2.02558	4.07157	0	0	0
BnaA06g33410D	chrA06	complement(22115496..22116492)	2.01821	-3.06106	-8.34586	2.21185e-06	7.05001e-05	0.223485
BnaA06g33600D	chrA06	complement(22305654..22307830)	0.617721	-2.71979	-6.58777	3.32643e-11	3.14997e-09	3.36102e-06
BnaA06g35780D	chrA06	23460526..23461140	3.93762	-2.78726	-6.90315	9.99201e-16	1.90489e-13	1.00959e-10
BnaA06g36250D	chrA06	complement(23764967..23767356)	2.53426	2.1266	4.36689	1.01984e-08	5.76959e-07	0.00103045
BnaA06g37470D	chrA06_random	17558..18594	12.4213	8.20239	294.555	0	0	0
BnaA06g37780D	chrA06_random	174729..177826	3.44381	2.68372	6.42511	1.55431e-15	2.88691e-13	1.57048e-10
BnaA07g01380D	chrA07	complement(1094089..1099112)	9.25623	3.24527	9.48253	0	0	0
BnaA07g03180D	chrA07	complement(2815602..2816393)	2.6615	-2.84465	-7.18333	3.44169e-15	6.11157e-13	3.47748e-10
BnaA07g03190D	chrA07	complement(2819674..2820453)	0.952162	-2.17442	-4.51404	6.06997e-06	0.000171699	0.61331
BnaA07g04670D	chrA07	5075673..5077138	8.67044	-2.5452	-5.83689	0	0	0
BnaA07g05600D	chrA07	complement(5901075..5901680)	30.9554	4.90166	29.8913	0	0	0
BnaA07g09350D	chrA07	9190969..9191795	30.1192	2.66145	6.32667	0	0	0
BnaA07g11550D	chrA07	complement(10676566..10677297)	13.151	-2.01021	-4.02841	0	0	0
BnaA07g12350D	chrA07	complement(11239890..11240177)	0.862615	-3.96762	-15.6449	0.00046679	0.00714584	1
BnaA07g13180D	chrA07	complement(11749452..11751300)	0.223534	-3.52268	-11.493	1.22116e-05	0.000316618	1
BnaA07g15030D	chrA07	13123773..13125383	24.9506	-2.25716	-4.78049	0	0	0
BnaA07g17230D	chrA07	complement(14444406..14445758)	4.28539	3.29053	9.78472	2.66454e-15	4.79901e-13	2.69225e-10
BnaA07g18490D	chrA07	complement(15062790..15065598)	2.075	-3.72078	-13.1845	0	0	0
BnaA07g18680D	chrA07	15155871..15158269	0.324023	-2.36902	-5.16591	2.86308e-06	8.88468e-05	0.289285
BnaA07g20030D	chrA07	complement(15846510..15847190)	1.51233	2.72172	6.5966	3.49878e-08	1.76054e-06	0.00353516
BnaA07g22110D	chrA07	complement(16965985..16967097)	0.534229	3.11452	8.66094	4.64924e-07	1.76336e-05	0.0469759
BnaA07g22300D	chrA07	17077172..17080682	92.5651	4.37943	20.8133	0	0	0
BnaA07g22440D	chrA07	17120913..17122520	0.379181	-2.15564	-4.45566	7.66404e-05	0.00157971	1
BnaA07g23220D	chrA07	complement(17506280..17508351)	7.14537	-2.37014	-5.16991	0	0	0
BnaA07g25040D	chrA07	18715306..18716548	15.8671	2.11287	4.32552	6.27216e-09	3.74108e-07	0.000633739
BnaA07g25590D	chrA07	complement(18968009..18968859)	8.30791	3.2464	9.48997	0	0	0
BnaA07g25920D	chrA07	19132040..19133454	3.19245	-4.96403	-31.212	0	0	0
BnaA07g26790D	chrA07	19594428..19597231	21.9429	-2.17535	-4.51694	0	0	0
BnaA07g27520D	chrA07	complement(20009531..20010658)	1.50379	-2.5696	-5.93643	8.80342e-11	7.74824e-09	8.89498e-06
BnaA07g28170D	chrA07	20369513..20370208	2.48998	2.63641	6.21783	7.93289e-11	7.05224e-09	8.01539e-06
BnaA07g28740D	chrA07	complement(20719653..20722164)	4.86976	-2.10787	-4.31055	0	0	0
BnaA07g29030D	chrA07	complement(20877607..20879007)	0.431103	5.2525	38.1207	1.09343e-06	3.78228e-05	0.11048
BnaA07g29100D	chrA07	complement(20919306..20920088)	0.925688	-2.1364	-4.39665	1.14126e-05	0.000299121	1
BnaA07g30360D	chrA07	21516591..21519164	0.603539	2.02298	4.06421	3.37221e-07	1.32631e-05	0.0340728
BnaA07g30890D	chrA07	21752456..21756461	0.693589	2.76694	6.80661	2.25464e-09	1.4841e-07	0.000227809
BnaA07g31420D	chrA07	complement(21964046..21967880)	79.2553	6.33044	80.4731	0	0	0
BnaA07g31610D	chrA07	complement(22036567..22037235)	0.995321	-2.21571	-4.64509	7.11141e-06	0.000197129	0.718537
BnaA07g32960D	chrA07	complement(22701846..22702355)	17.8592	-2.32761	-5.01972	0	0	0
BnaA07g36500D	chrA07_random	492149..492707	2.25343	3.31935	9.98213	2.74168e-10	2.19334e-08	2.77019e-05
BnaA07g36920D	chrA07_random	766060..768157	8.82813	-2.38181	-5.21191	0	0	0
BnaA07g37560D	chrA07_random	1184317..1185790	0.511868	2.41334	5.32706	1.6196e-06	5.36541e-05	0.163645
BnaA07g38130D	chrA07_random	1483103..1484199	3.40336	3.70758	13.0645	1.11022e-16	2.37663e-14	1.12177e-11
BnaA07g38340D	chrA07_random	complement(1584126..1585649)	6.35652	-2.29256	-4.89924	1.63092e-11	1.61874e-09	1.64788e-06
BnaA07g38970D	chrA07_random	1930796..1932126	0.437737	2.25883	4.78603	0.000173516	0.00314083	1
BnaA07g39250D	chrA07_random	2059180..2060988	4.11816	-2.52773	-5.76664	0	0	0
BnaA08g00950D	chrA08	645830..646769	118.599	2.67899	6.40409	0	0	0
BnaA08g04420D	chrA08	complement(3861958..3863476)	0.212741	-2.93994	-7.67377	0.00056274	0.0083592	1
BnaA08g05720D	chrA08	complement(5613099..5614517)	0.290837	-2.70516	-6.5213	0.000161444	0.00295941	1
BnaA08g06720D	chrA08	6741963..6743386	0.575578	2.00909	4.02528	1.04873e-05	0.000276811	1
BnaA08g07440D	chrA08	complement(7457751..7461303)	2.86542	2.71413	6.56196	1.31219e-11	1.3325e-09	1.32584e-06
BnaA08g08590D	chrA08	8390466..8391622	0.451737	-2.43544	-5.4093	0.000111097	0.00216243	1
BnaA08g11460D	chrA08	complement(10431945..10432695)	0.828756	3.68397	12.8525	2.84109e-07	1.13285e-05	0.0287064
BnaA08g12970D	chrA08	complement(11353496..11355059)	1.12585	2.64396	6.25043	6.41931e-13	8.12791e-11	6.48607e-08
BnaA08g13080D	chrA08	11409218..11410405	0.272471	2.71043	6.54516	0.00069212	0.00995187	1
BnaA08g13430D	chrA08	11624611..11626995	1.00243	-3.05722	-8.32365	8.16127e-08	3.73129e-06	0.00824615
BnaA08g14100D	chrA08	12056311..12057628	21.6386	2.56139	5.90275	0	0	0
BnaA08g14260D	chrA08	complement(12156391..12157806)	0.674444	-2.13353	-4.38789	1.65196e-06	5.45291e-05	0.166914
BnaA08g15220D	chrA08	12720019..12721500	0.273184	2.44839	5.45806	0.000311275	0.00512487	1
BnaA08g15590D	chrA08	12941112..12943088	0.29889	-2.81979	-7.06057	4.21507e-06	0.000124895	0.425891
BnaA08g15930D	chrA08	13200359..13203830	0.362403	-2.44136	-5.43153	3.2113e-09	2.04326e-07	0.00032447
BnaA08g19440D	chrA08	14954765..14958104	0.303979	-2.1331	-4.38658	0.000440901	0.00682842	1
BnaA08g19500D	chrA08	15006445..15008368	0.421094	-2.78594	-6.89688	1.46461e-07	6.24934e-06	0.0147984
BnaA08g19680D	chrA08	15065041..15068287	52.4388	2.24365	4.73595	0	0	0
BnaA08g23680D	chrA08	16771839..16774100	239.486	5.90168	59.7835	0	0	0
BnaA08g23800D	chrA08	16825058..16825639	55.1873	-2.27306	-4.83347	0	0	0
BnaA08g24330D	chrA08	17051779..17053990	0.130163	3.00003	8.00016	0.000583363	0.0086023	1
BnaA08g27060D	chrA08	complement(18153048..18154959)	0.539657	-2.7581	-6.76506	1.80681e-08	9.70034e-07	0.0018256
BnaA08g28100D	chrA08	complement(18541468..18543604)	0.113013	-3.92526	-15.1922	0.000499372	0.00758403	1
BnaA09g00750D	chrA09	complement(476938..477869)	2.99208	-2.05379	-4.15195	8.14904e-14	1.20907e-11	8.23379e-09
BnaA09g02150D	chrA09	1059836..1062402	1.11328	-2.95719	-7.76612	2.18714e-12	2.49987e-10	2.20989e-07
BnaA09g03750D	chrA09	1890172..1895914	2.05606	2.64907	6.27264	0	0	0
BnaA09g04590D	chrA09	complement(2259971..2260237)	5.67291	2.10072	4.28924	7.65917e-06	0.000210123	0.773882
BnaA09g05170D	chrA09	complement(2536860..2537975)	0.400232	2.22077	4.66141	0.000200599	0.00354531	1
BnaA09g06020D	chrA09	2930458..2931582	6.68243	-2.48352	-5.5926	0	0	0
BnaA09g07080D	chrA09	complement(3456151..3459561)	12.8046	2.06922	4.1966	0	0	0
BnaA09g07210D	chrA09	complement(3580147..3581748)	0.235956	-2.58191	-5.98733	0.000388075	0.00615076	1
BnaA09g07440D	chrA09	3680676..3683147	0.20026	3.17513	9.0325	1.10876e-05	0.000291287	1
BnaA09g09270D	chrA09	4628650..4631616	0.0921061	4.92091	30.293	0.000330891	0.00539333	1
BnaA09g10460D	chrA09	complement(5339964..5341391)	13.5262	-2.02562	-4.07167	0	0	0
BnaA09g10710D	chrA09	complement(5454234..5455275)	17.8489	2.46675	5.52799	0	0	0
BnaA09g11570D	chrA09	5917856..5920906	0.166396	-2.42167	-5.35793	0.000178198	0.00321464	1
BnaA09g18890D	chrA09	complement(11827664..11831129)	1.09899	-2.24467	-4.73929	7.18814e-12	7.58923e-10	7.2629e-07
BnaA09g19550D	chrA09	12621458..12622372	1.23442	-2.58996	-6.02081	1.76161e-06	5.7603e-05	0.177993
BnaA09g20010D	chrA09	complement(12994107..12995255)	2.64533	2.23778	4.71672	1.11022e-16	2.37663e-14	1.12177e-11
BnaA09g20320D	chrA09	13220210..13221731	1.57922	2.52496	5.75559	8.89289e-14	1.30601e-11	8.98537e-09
BnaA09g20620D	chrA09	complement(13467808..13469660)	0.33838	2.4526	5.47403	8.79825e-06	0.000236934	0.888976
BnaA09g20730D	chrA09	complement(13520295..13521157)	2.33597	-4.02342	-16.2619	2.30926e-14	3.72134e-12	2.33328e-09
BnaA09g21160D	chrA09	complement(13875764..13876758)	0.722252	-2.25686	-4.77949	5.44938e-06	0.000156422	0.550605
BnaA09g21170D	chrA09	complement(13876818..13877853)	0.785289	-2.79306	-6.93098	8.6952e-08	3.94243e-06	0.00878563
BnaA09g21510D	chrA09	complement(14189356..14190930)	12.9176	2.46647	5.52689	0	0	0
BnaA09g21530D	chrA09	complement(14200646..14202059)	1.11715	2.51807	5.72817	1.78294e-10	1.4913e-08	1.80149e-05
BnaA09g21690D	chrA09	14315410..14317920	0.239107	2.39043	5.24315	5.23686e-05	0.00113329	1
BnaA09g22480D	chrA09	complement(15035381..15036696)	0.792712	-2.25818	-4.78388	4.53419e-07	1.72425e-05	0.0458134
BnaA09g23670D	chrA09	16291257..16291775	15.2969	8.11263	276.786	6.66134e-16	1.29186e-13	6.73062e-11
BnaA09g24560D	chrA09	17248243..17251169	1.95806	2.36922	5.16662	0	0	0
BnaA09g24840D	chrA09	complement(17633754..17634703)	7.9974	2.65167	6.28395	0	0	0
BnaA09g26480D	chrA09	19685431..19687116	27.2604	3.11708	8.67633	1.11022e-16	2.37663e-14	1.12177e-11
BnaA09g28890D	chrA09	complement(21761749..21764266)	4.69661	2.59	6.02097	0	0	0
BnaA09g29090D	chrA09	21842597..21843770	131.382	3.13136	8.76262	0	0	0
BnaA09g29100D	chrA09	21843835..21844484	194.471	3.10029	8.57591	0	0	0
BnaA09g29110D	chrA09	21844561..21845024	83.0177	3.08142	8.46447	0	0	0
BnaA09g29930D	chrA09	complement(22321223..22323170)	13.4178	-2.17188	-4.50611	0	0	0
BnaA09g30170D	chrA09	complement(22475671..22478574)	1.54304	-2.02231	-4.06233	1.11022e-16	2.37663e-14	1.12177e-11
BnaA09g30420D	chrA09	complement(22608411..22609536)	9.87354	5.44133	43.4513	0	0	0
BnaA09g32040D	chrA09	complement(23863160..23866246)	0.0876534	4.10216	17.1741	0.000251389	0.00429342	1
BnaA09g32220D	chrA09	complement(23952990..23954073)	0.592222	-2.00915	-4.02545	0.000424695	0.00662016	1
BnaA09g35300D	chrA09	25763416..25765284	0.98562	-2.10909	-4.3142	6.3539e-06	0.000179029	0.641998
BnaA09g36970D	chrA09	26679052..26681281	1.07719	2.61751	6.1369	4.30478e-12	4.7124e-10	4.34955e-07
BnaA09g37970D	chrA09	complement(27249814..27251225)	3.23178	-2.55958	-5.89535	0	0	0
BnaA09g38430D	chrA09	27444362..27445648	5.75937	2.07505	4.21359	2.70906e-07	1.0905e-05	0.0273724
BnaA09g41330D	chrA09	complement(28900110..28901724)	1.10011	-2.55167	-5.86313	4.11368e-10	3.16562e-08	4.15646e-05
BnaA09g41720D	chrA09	complement(29093851..29098212)	0.207797	-2.19268	-4.57153	6.03221e-06	0.000170774	0.609494
BnaA09g42520D	chrA09	29606019..29607238	15.0302	-2.72822	-6.62638	0	0	0
BnaA09g42530D	chrA09	29607760..29609580	1.22823	-3.1971	-9.17113	3.96819e-11	3.70903e-09	4.00946e-06
BnaA09g43710D	chrA09	30184886..30186241	131.378	4.40172	21.1373	0	0	0
BnaA09g45190D	chrA09	30939283..30942726	2.80204	-2.00794	-4.02207	0	0	0
BnaA09g45710D	chrA09	31213488..31214346	34.7793	2.52414	5.75229	0	0	0
BnaA09g46750D	chrA09	complement(31669499..31672610)	0.185723	-2.29781	-4.91712	8.42004e-05	0.00170767	1
BnaA09g47430D	chrA09	31978359..31979238	1.06974	-2.68904	-6.44883	1.90499e-07	7.91012e-06	0.019248
BnaA09g48100D	chrA09	32286011..32290992	0.94932	-2.36151	-5.13908	0	0	0
BnaA09g48560D	chrA09	32511931..32514629	0.102946	4.13842	17.6112	0.000201074	0.00354873	1
BnaA09g53400D	chrA09_random	complement(1158300..1158833)	3.85325	3.09786	8.56146	4.98015e-10	3.76925e-08	5.03195e-05
BnaA09g53520D	chrA09_random	1318305..1321433	0.36982	2.21982	4.65834	4.18541e-07	1.6043e-05	0.0422894
BnaA09g55830D	chrA09_random	3444929..3448712	10.1153	3.52591	11.5188	0	0	0
BnaA09g55990D	chrA09_random	3535836..3537184	168.326	5.27634	38.7557	0	0	0
BnaA09g56010D	chrA09_random	complement(3538475..3538916)	1.1267	2.98534	7.91911	2.11215e-05	0.000511311	1
BnaA09g56230D	chrA09_random	3646287..3647898	1.1402	2.04631	4.13049	2.28115e-09	1.49861e-07	0.000230487
BnaA09g56430D	chrA09_random	complement(3727265..3729520)	0.379091	-2.95707	-7.76547	6.58679e-09	3.89565e-07	0.000665529
BnaA10g00910D	chrA10	complement(464469..465540)	0.273587	3.69366	12.939	0.000257029	0.00436841	1
BnaA10g01350D	chrA10	727163..728341	3.94037	5.48397	44.7549	0	0	0
BnaA10g01680D	chrA10	839713..841069	8.11609	2.32279	5.00299	5.55959e-08	2.65097e-06	0.00561741
BnaA10g02750D	chrA10	1441776..1443499	0.407659	-2.78398	-6.88752	1.68011e-06	5.52599e-05	0.169758
BnaA10g04800D	chrA10	complement(2577953..2580024)	19.5762	2.39963	5.27667	0	0	0
BnaA10g07780D	chrA10	complement(6308368..6310423)	18.0758	2.65464	6.29688	4.50173e-12	4.90674e-10	4.54855e-07
BnaA10g08780D	chrA10	complement(7676232..7679265)	1.11868	2.17296	4.50948	1.44644e-09	9.96238e-08	0.000146148
BnaA10g09300D	chrA10	8220838..8223279	0.505545	8.89573	476.302	0.000263637	0.00446607	1
BnaA10g09360D	chrA10	8276979..8277464	1.26961	-2.33029	-5.02908	1.14257e-05	0.000299236	1
BnaA10g12710D	chrA10	10380030..10380512	44.9305	7.48084	178.632	0	0	0
BnaA10g13160D	chrA10	10658548..10659462	29.5144	-2.09791	-4.28089	0	0	0
BnaA10g13170D	chrA10	10662035..10662937	9.01731	-2.96737	-7.82107	0	0	0
BnaA10g13220D	chrA10	complement(10684676..10686276)	0.161846	4.84749	28.79	0.00039331	0.00621246	1
BnaA10g15940D	chrA10	12198985..12200754	0.582517	-5.50464	-45.4007	1.51013e-09	1.03587e-07	0.000152583
BnaA10g15950D	chrA10	12247290..12248832	15.8655	-2.06178	-4.175	0	0	0
BnaA10g17020D	chrA10	12747808..12749584	4.46721	2.57856	5.97343	0	0	0
BnaA10g17650D	chrA10	12992909..12994772	17.732	-2.31015	-4.95933	1.8439e-10	1.53846e-08	1.86308e-05
BnaA10g17940D	chrA10	complement(13138164..13140165)	0.463441	-2.02028	-4.05664	2.48167e-05	0.000588726	1
BnaA10g18300D	chrA10	complement(13295746..13298252)	0.448548	-6.16231	-71.6208	3.07038e-09	1.96473e-07	0.000310232
BnaA10g18730D	chrA10	13488375..13492405	20.2756	3.60168	12.1399	6.9178e-13	8.68291e-11	6.98974e-08
BnaA10g18960D	chrA10	complement(13612053..13613678)	0.40568	-3.93382	-15.2826	1.30784e-07	5.63995e-06	0.0132144
BnaA10g19270D	chrA10	13760760..13762295	0.589141	2.25825	4.78411	1.11701e-06	3.85197e-05	0.112863
BnaA10g19610D	chrA10	13869013..13871284	0.190705	-2.51481	-5.71524	0.000324008	0.00529565	1
BnaA10g19760D	chrA10	complement(13951773..13954055)	0.435539	-3.16975	-8.9989	2.40896e-10	1.95189e-08	2.43401e-05
BnaA10g20360D	chrA10	14273818..14274486	15.7056	-2.00365	-4.01014	0	0	0
BnaA10g20560D	chrA10	complement(14336258..14337848)	2.04883	2.29628	4.91189	3.40537e-08	1.71953e-06	0.00344078
BnaA10g20590D	chrA10	complement(14348808..14349938)	5.23301	-2.4363	-5.41254	0	0	0
BnaA10g20610D	chrA10	14355102..14355566	204.629	5.73952	53.4278	0	0	0
BnaA10g21500D	chrA10	14769819..14770677	0.358861	3.42879	10.7688	0.000140969	0.00263621	1
BnaA10g21600D	chrA10	complement(14805932..14806135)	31.7264	2.73929	6.67743	2.22045e-16	4.59742e-14	2.24354e-11
BnaA10g25000D	chrA10	complement(16202093..16203647)	116.629	3.01269	8.07068	0	0	0
BnaA10g25140D	chrA10	16242193..16243111	0.65115	3.1426	8.83117	2.59437e-06	8.14845e-05	0.262136
BnaA10g28130D	chrA10_random	complement(352998..354341)	0.418044	-2.76239	-6.78521	9.32441e-05	0.00186267	1
BnaA10g29440D	chrA10_random	complement(1727384..1730945)	0.332245	-2.34004	-5.06317	2.98923e-06	9.21671e-05	0.302032
BnaA10g29570D	chrA10_random	complement(1802474..1804045)	0.638221	-2.67419	-6.38279	6.16496e-09	3.68149e-07	0.000622908
BnaA10g29680D	chrA10_random	1859352..1860039	0.677317	3.0757	8.43099	6.52343e-05	0.00137033	1
BnaAnng00180D	chrAnn_random	complement(179066..180527)	14.4315	2.21773	4.6516	9.92873e-08	4.41538e-06	0.010032
BnaAnng00920D	chrAnn_random	655219..657180	1.58818	-3.10045	-8.57686	0	0	0
BnaAnng01540D	chrAnn_random	complement(881779..883358)	0.54997	2.00085	4.00235	3.91558e-06	0.000117154	0.39563
BnaAnng01690D	chrAnn_random	955903..956370	0.93837	-2.29634	-4.91208	0.000147569	0.0027424	1
BnaAnng03710D	chrAnn_random	complement(3802143..3803212)	1.29285	2.0807	4.23011	3.10304e-06	9.52691e-05	0.313531
BnaAnng06960D	chrAnn_random	complement(6864421..6868020)	0.322959	-2.02056	-4.0574	4.54099e-07	1.72619e-05	0.0458822
BnaAnng07940D	chrAnn_random	complement(8028825..8029712)	5.69022	3.21094	9.25956	1.40554e-13	1.98624e-11	1.42016e-08
BnaAnng10010D	chrAnn_random	complement(10776362..10779926)	0.579723	-2.92008	-7.56886	1.11022e-16	2.37663e-14	1.12177e-11
BnaAnng12050D	chrAnn_random	complement(13124578..13125049)	29.6	3.04122	8.23185	0	0	0
BnaAnng12060D	chrAnn_random	complement(13125126..13125775)	45.0497	2.63371	6.20621	0	0	0
BnaAnng12070D	chrAnn_random	complement(13125840..13126878)	52.8941	2.82969	7.10924	0	0	0
BnaAnng13660D	chrAnn_random	14616472..14617355	1.32326	-2.46287	-5.51314	9.48853e-07	3.337e-05	0.0958721
BnaAnng13800D	chrAnn_random	complement(14713568..14714542)	40.2097	6.41305	85.2158	0	0	0
BnaAnng15850D	chrAnn_random	16765589..16767546	0.291341	2.94525	7.70207	0.000138741	0.00260275	1
BnaAnng16530D	chrAnn_random	complement(17629637..17630098)	104.915	4.33082	20.1236	0	0	0
BnaAnng17140D	chrAnn_random	18143178..18144326	3.80298	3.73776	13.3407	2.64289e-12	2.99369e-10	2.67037e-07
BnaAnng17160D	chrAnn_random	complement(18156523..18159114)	0.247828	-3.51017	-11.3937	0.000361614	0.00579776	1
BnaAnng17910D	chrAnn_random	18849866..18850848	54.3828	-2.49956	-5.65512	0	0	0
BnaAnng20120D	chrAnn_random	complement(21907834..21908479)	0.790498	-2.20298	-4.60431	0.00010475	0.00205792	1
BnaAnng20680D	chrAnn_random	22884312..22884773	68.5248	2.50066	5.65946	0	0	0
BnaAnng22310D	chrAnn_random	25041682..25042615	0.738871	4.21646	18.5901	3.73585e-07	1.45069e-05	0.037747
BnaAnng26240D	chrAnn_random	complement(30168936..30173773)	0.537967	-2.29793	-4.91753	9.76996e-15	1.6398e-12	9.87157e-10
BnaAnng26270D	chrAnn_random	30178842..30179483	125.253	4.40862	21.2387	0	0	0
BnaAnng28780D	chrAnn_random	complement(32950391..32954055)	0.262523	-2.27894	-4.8532	5.11396e-07	1.91584e-05	0.0516714
BnaAnng30500D	chrAnn_random	34844793..34846404	16.8329	-2.32887	-5.02411	0	0	0
BnaAnng30650D	chrAnn_random	34998010..34999041	3.39	2.63726	6.22148	2.63805e-08	1.36762e-06	0.00266549
BnaAnng31180D	chrAnn_random	35672627..35673929	1.22734	2.51651	5.72198	4.28921e-10	3.29819e-08	4.33382e-05
BnaAnng31610D	chrAnn_random	36167079..36169694	2.35496	-3.26462	-9.61058	0	0	0
BnaAnng31700D	chrAnn_random	complement(36244664..36245101)	0.957808	3.33663	10.1024	8.45592e-05	0.00171426	1
BnaAnng32550D	chrAnn_random	complement(37160556..37163177)	34.801	3.78729	13.8067	0	0	0
BnaAnng32560D	chrAnn_random	complement(37163540..37166526)	2.25928	2.44311	5.43813	0	0	0
BnaAnng33610D	chrAnn_random	38329591..38331241	0.230615	-4.08331	-16.9511	1.56327e-05	0.000391845	1
BnaAnng33990D	chrAnn_random	complement(38734828..38736935)	0.139795	3.31046	9.92086	0.000543472	0.00812193	1
BnaAnng36710D	chrAnn_random	41658300..41659763	0.973749	3.60822	12.195	0.00028997	0.00483474	1
BnaAnng37390D	chrAnn_random	42349157..42350376	0.571804	-2.56848	-5.93185	2.93555e-06	9.08168e-05	0.296608
BnaAnng38770D	chrAnn_random	44023716..44024828	0.474096	2.59088	6.02467	0.000375406	0.00598376	1
BnaAnng38940D	chrAnn_random	44310618..44311322	2.5142	-2.07773	-4.22141	2.0091e-09	1.34081e-07	0.000202999
BnaAnng39080D	chrAnn_random	44444875..44446028	0.869037	2.23112	4.695	4.59813e-07	1.74528e-05	0.0464595
BnaC01g01740D	chrC01	891350..892592	0.540905	-4.4714	-22.1832	2.28493e-07	9.35071e-06	0.0230869
BnaC01g01750D	chrC01	complement(892652..894562)	0.962286	-2.46415	-5.51801	1.03012e-09	7.2735e-08	0.000104084
BnaC01g01920D	chrC01	complement(976972..979212)	0.157437	-2.49396	-5.63322	0.00045602	0.00700567	1
BnaC01g03860D	chrC01	complement(2012292..2014478)	1.97856	2.374	5.18377	2.33147e-15	4.2369e-13	2.35572e-10
BnaC01g08560D	chrC01	4698448..4699033	6.09348	3.86936	14.6148	1.16462e-13	1.67786e-11	1.17674e-08
BnaC01g09600D	chrC01	complement(5612951..5614623)	3.87827	-2.06537	-4.1854	0	0	0
BnaC01g09690D	chrC01	complement(5672772..5675120)	0.140479	2.55954	5.8952	0.00058356	0.00860396	1
BnaC01g09960D	chrC01	5886551..5887234	1.08136	2.35942	5.13163	2.02769e-05	0.000494159	1
BnaC01g11820D	chrC01	complement(7433857..7435341)	2.72856	-2.18939	-4.56112	2.69007e-13	3.61924e-11	2.71805e-08
BnaC01g13500D	chrC01	complement(8808972..8811947)	6.61679	-2.16485	-4.48419	0	0	0
BnaC01g14670D	chrC01	9943308..9944811	1.84609	2.10469	4.30106	1.14353e-14	1.9035e-12	1.15542e-09
BnaC01g14680D	chrC01	9944898..9946307	0.732801	2.66446	6.33988	3.31435e-09	2.10221e-07	0.000334882
BnaC01g15200D	chrC01	complement(10385909..10386756)	0.90338	2.28178	4.86278	3.61069e-06	0.000108676	0.364824
BnaC01g15230D	chrC01	10408384..10409922	0.509653	2.12048	4.34837	8.57645e-06	0.000231578	0.866565
BnaC01g15830D	chrC01	10845374..10849265	0.0945387	3.05615	8.31749	0.00069241	0.00995462	1
BnaC01g16200D	chrC01	11153984..11157177	48.5846	3.65766	12.6202	0	0	0
BnaC01g16520D	chrC01	11331164..11332414	0.512257	-2.08523	-4.24342	0.000175857	0.00318035	1
BnaC01g16880D	chrC01	complement(11559329..11559726)	1.72398	-2.17997	-4.53143	0.000113511	0.00220265	1
BnaC01g17140D	chrC01	11742646..11743610	79.8625	7.02202	129.968	0	0	0
BnaC01g17500D	chrC01	12044448..12045724	1.66716	-3.06254	-8.35444	0.00012735	0.00242778	1
BnaC01g18380D	chrC01	complement(12798687..12798866)	3.74098	-2.36482	-5.15088	1.37804e-05	0.000350535	1
BnaC01g18730D	chrC01	13010589..13013610	0.370733	-2.67149	-6.37086	5.6906e-08	2.7007e-06	0.00574979
BnaC01g20320D	chrC01	complement(14220094..14221037)	79.3131	6.9117	120.401	0	0	0
BnaC01g20470D	chrC01	14309627..14313042	0.573061	3.02676	8.14975	2.79322e-10	2.23105e-08	2.82227e-05
BnaC01g20570D	chrC01	complement(14429093..14429850)	1.19249	2.22097	4.66207	3.42651e-06	0.000103688	0.346214
BnaC01g23490D	chrC01	17127333..17128415	13.7571	-2.25601	-4.7767	0	0	0
BnaC01g25260D	chrC01	complement(20767905..20769055)	4.14657	2.83752	7.14792	6.52176e-08	3.05551e-06	0.00658959
BnaC01g25270D	chrC01	complement(20776005..20776534)	5.40684	2.01275	4.03552	3.57389e-05	0.00081111	1
BnaC01g27590D	chrC01	complement(25232231..25232722)	17.6851	3.4462	10.8996	0	0	0
BnaC01g27600D	chrC01	complement(25232799..25234843)	37.6674	3.34263	10.1445	0	0	0
BnaC01g30700D	chrC01	complement(29192201..29196496)	0.525918	2.40306	5.28923	2.70365e-11	2.57957e-09	2.73177e-06
BnaC01g30860D	chrC01	complement(29423558..29431195)	2.03484	2.47828	5.57232	4.52059e-08	2.20125e-06	0.0045676
BnaC01g31000D	chrC01	complement(29535715..29536442)	10.73	5.71758	52.6214	0	0	0
BnaC01g31170D	chrC01	complement(29938391..29939322)	0.810559	-2.52291	-5.74742	6.70298e-06	0.000187246	0.67727
BnaC01g31230D	chrC01	complement(30001094..30001433)	1.84005	-3.60817	-12.1946	0.000394274	0.00622122	1
BnaC01g35570D	chrC01	35005315..35009341	0.680963	4.09873	17.1333	0	0	0
BnaC01g37160D	chrC01	36373743..36375533	13.6166	2.01345	4.03746	0	0	0
BnaC01g38450D	chrC01	complement(37494610..37495630)	0.413409	-2.03038	-4.08512	0.000548115	0.00818164	1
BnaC01g38510D	chrC01	complement(37542383..37544742)	177.672	4.60882	24.4002	0	0	0
BnaC01g39370D	chrC01	complement(38053446..38061974)	0.222761	3.67158	12.7425	1.26066e-09	8.79674e-08	0.000127377
BnaC01g40390D	chrC01	complement(38701901..38703841)	0.716534	-2.54701	-5.84421	3.10874e-10	2.46165e-08	3.14107e-05
BnaC01g41460D	chrC01_random	630001..631175	4.61104	3.23231	9.39771	0	0	0
BnaC01g41910D	chrC01_random	complement(1040082..1040780)	0.839146	-2.02717	-4.07604	0.00017716	0.00320105	1
BnaC01g41980D	chrC01_random	1091328..1093495	0.363866	-3.12419	-8.71919	6.53013e-08	3.05748e-06	0.00659804
BnaC01g44250D	chrC01_random	3866122..3868223	102.045	3.03544	8.19895	5.55112e-16	1.08279e-13	5.60885e-11
BnaC02g00580D	chrC02	complement(238475..243164)	0.786254	-2.49228	-5.62667	2.22045e-16	4.59742e-14	2.24354e-11
BnaC02g00800D	chrC02	complement(315889..320718)	3.92067	2.08092	4.23078	1.10191e-08	6.19227e-07	0.00111337
BnaC02g02300D	chrC02	complement(1032863..1033527)	142.848	2.357	5.12305	2.51048e-11	2.41121e-09	2.53659e-06
BnaC02g02310D	chrC02	complement(1033619..1034637)	63.7154	2.50704	5.68453	1.75864e-11	1.72853e-09	1.77693e-06
BnaC02g02760D	chrC02	complement(1268116..1270077)	0.524242	-2.90087	-7.46876	9.14446e-10	6.52051e-08	9.23956e-05
BnaC02g03220D	chrC02	1536672..1537007	1.9003	2.04908	4.13843	8.73854e-05	0.00176342	1
BnaC02g04180D	chrC02	complement(2135859..2136323)	136.788	5.55222	46.9231	0	0	0
BnaC02g08770D	chrC02	4892514..4896703	15.4119	-2.62823	-6.18267	0	0	0
BnaC02g08850D	chrC02	complement(4931410..4933770)	0.179693	2.25816	4.78381	0.000445675	0.00688443	1
BnaC02g10070D	chrC02	5731145..5732661	10.3638	2.13261	4.38509	6.17728e-13	7.84111e-11	6.24152e-08
BnaC02g10790D	chrC02	complement(6261608..6263442)	6.23416	-2.59748	-6.05228	0	0	0
BnaC02g10800D	chrC02	6265153..6266455	0.88551	-2.12008	-4.34717	3.00145e-07	1.19068e-05	0.0303266
BnaC02g10940D	chrC02	6351496..6354129	0.26409	3.20961	9.251	4.94404e-07	1.85774e-05	0.0499546
BnaC02g12680D	chrC02	8096164..8096706	91.2875	5.20342	36.8455	0	0	0
BnaC02g12690D	chrC02	8096777..8097017	72.4506	4.81752	28.1979	0	0	0
BnaC02g12700D	chrC02	8097086..8097685	112.545	4.71803	26.3189	0	0	0
BnaC02g12750D	chrC02	complement(8115974..8118277)	525.868	3.20501	9.22155	0	0	0
BnaC02g14920D	chrC02	10415053..10416822	4.40292	2.00346	4.00959	0	0	0
BnaC02g15220D	chrC02	complement(10630949..10633969)	0.700327	-4.60412	-24.3208	1.11022e-16	2.37663e-14	1.12177e-11
BnaC02g15390D	chrC02	complement(10933985..10935511)	8.38705	2.08699	4.24859	3.24774e-12	3.63804e-10	3.28151e-07
BnaC02g16580D	chrC02	complement(12134228..12136938)	0.264377	6.29503	78.5221	1.90502e-05	0.000468264	1
BnaC02g19960D	chrC02	complement(16321962..16322555)	1.46919	2.62838	6.1833	1.52383e-07	6.47468e-06	0.0153968
BnaC02g24180D	chrC02	complement(21458592..21459102)	7.31383	-2.84007	-7.16053	0	0	0
BnaC02g24190D	chrC02	complement(21460683..21461192)	20.282	-3.1748	-9.03044	0	0	0
BnaC02g28150D	chrC02	complement(26454120..26459643)	0.384019	-2.96595	-7.81342	3.76366e-14	5.86852e-12	3.8028e-09
BnaC02g31440D	chrC02	complement(33600190..33601370)	1.7189	2.02657	4.07436	1.65063e-06	5.45032e-05	0.16678
BnaC02g32790D	chrC02	complement(35326947..35327583)	0.984809	3.17645	9.04081	2.24432e-05	0.000539951	1
BnaC02g38260D	chrC02	complement(41261883..41262800)	12.8966	2.43552	5.40961	9.63341e-13	1.1699e-10	9.73359e-08
BnaC02g40580D	chrC02	complement(43658581..43659657)	0.784883	2.72408	6.6074	3.25237e-05	0.000748734	1
BnaC02g41390D	chrC02	44302388..44306235	0.223411	2.81712	7.04755	1.16917e-07	5.10516e-06	0.0118133
BnaC02g43290D	chrC02	45562584..45564534	26.3214	-2.07404	-4.21064	4.15137e-08	2.05012e-06	0.00419454
BnaC02g43740D	chrC02	complement(45857205..45857954)	1.12412	-2.61971	-6.14625	5.66012e-08	2.68876e-06	0.00571899
BnaC02g44300D	chrC02_random	complement(111820..112278)	22.577	6.19231	73.1258	6.43929e-15	1.10089e-12	6.50626e-10
BnaC02g44900D	chrC02_random	complement(700731..702576)	5.81512	2.17643	4.52032	0	0	0
BnaC02g45360D	chrC02_random	1103113..1104388	75.1156	-2.60863	-6.09923	0	0	0
BnaC02g46730D	chrC02_random	2466527..2469290	130.894	4.26379	19.21	0	0	0
BnaC03g00490D	chrC03	235782..239591	0.374044	-2.31294	-4.96896	2.01835e-09	1.34521e-07	0.000203934
BnaC03g01110D	chrC03	509744..510559	24.8811	2.38359	5.21833	0	0	0
BnaC03g01370D	chrC03	625460..628337	0.701203	2.31127	4.96319	4.09875e-10	3.15654e-08	4.14138e-05
BnaC03g01530D	chrC03	701037..702055	0.603163	2.59689	6.04981	1.70369e-06	5.59626e-05	0.172141
BnaC03g03860D	chrC03	1874440..1877474	19.6765	2.13148	4.38168	5.04152e-13	6.53909e-11	5.09395e-08
BnaC03g04240D	chrC03	2030630..2036489	13.5171	2.00897	4.02494	3.11084e-13	4.13579e-11	3.1432e-08
BnaC03g05170D	chrC03	2475277..2477606	8.18442	3.10076	8.57869	0	0	0
BnaC03g05240D	chrC03	complement(2513495..2513959)	151.463	6.23867	75.5137	0	0	0
BnaC03g09570D	chrC03	complement(4613604..4614332)	1.7078	-2.06226	-4.17639	4.31619e-06	0.000127505	0.436107
BnaC03g11330D	chrC03	5518548..5523287	0.145703	2.50189	5.66428	4.0269e-06	0.000120094	0.406878
BnaC03g11440D	chrC03	5563601..5564701	0.708167	-3.34796	-10.1821	9.65196e-09	5.50358e-07	0.000975234
BnaC03g11630D	chrC03	complement(5660235..5660717)	102.617	6.2769	77.5417	0	0	0
BnaC03g13560D	chrC03	complement(6550258..6552214)	0.441074	3.65737	12.6176	1.04768e-09	7.39232e-08	0.000105858
BnaC03g13970D	chrC03	complement(6720964..6722761)	1.03414	6.02433	65.0885	4.19225e-07	1.60632e-05	0.0423585
BnaC03g15480D	chrC03	complement(7735743..7738325)	11.2788	-3.57214	-11.8938	0	0	0
BnaC03g15980D	chrC03	complement(8073635..8074487)	26.972	3.70451	13.0367	0	0	0
BnaC03g16290D	chrC03	8259774..8261783	0.59551	2.52612	5.76022	6.19152e-08	2.91379e-06	0.00625591
BnaC03g17150D	chrC03	8758125..8762357	6.32671	-2.0607	-4.1719	0	0	0
BnaC03g17340D	chrC03	complement(8847686..8848980)	0.347763	-2.55161	-5.86286	5.17596e-05	0.00112227	1
BnaC03g17670D	chrC03	complement(9036473..9037897)	1.78143	-3.14745	-8.86085	0	0	0
BnaC03g18410D	chrC03	9446975..9450304	5.69219	-2.02914	-4.08162	0	0	0
BnaC03g22280D	chrC03	12245598..12247906	0.820141	-2.66177	-6.32811	1.1293e-07	4.95029e-06	0.0114104
BnaC03g22910D	chrC03	complement(12709401..12710233)	0.446053	2.72805	6.62558	0.000276713	0.00464899	1
BnaC03g23960D	chrC03	complement(13408102..13411567)	0.310173	3.12022	8.69521	1.11962e-10	9.70212e-09	1.13127e-05
BnaC03g24770D	chrC03	13908774..13913633	0.499534	2.97101	7.84085	6.37633e-06	0.000179515	0.644264
BnaC03g25970D	chrC03	complement(14666377..14666766)	10.8775	-2.14912	-4.43556	2.81886e-13	3.77742e-11	2.84817e-08
BnaC03g26940D	chrC03	15484198..15486234	76.3954	5.67796	51.1959	0	0	0
BnaC03g27280D	chrC03	complement(15747728..15750399)	5.66225	2.69983	6.49726	0	0	0
BnaC03g27910D	chrC03	16298915..16299403	3.28003	-2.72766	-6.62378	5.31688e-11	4.85291e-09	5.37218e-06
BnaC03g28860D	chrC03	17086047..17086640	104.399	7.2836	155.805	0	0	0
BnaC03g29960D	chrC03	complement(18099712..18101292)	1.14175	2.21971	4.65798	7.54148e-08	3.49057e-06	0.00761991
BnaC03g30880D	chrC03	18811333..18819735	0.248575	2.49201	5.62563	1.24873e-11	1.27575e-09	1.26172e-06
BnaC03g31490D	chrC03	complement(19311339..19313780)	1.09256	2.13785	4.40105	1.79386e-10	1.49919e-08	1.81252e-05
BnaC03g32950D	chrC03	20167557..20168184	0.673927	-2.74872	-6.72118	0.000205374	0.00360949	1
BnaC03g33270D	chrC03	complement(20317239..20318202)	0.583147	2.53999	5.81586	2.29461e-05	0.000549923	1
BnaC03g33330D	chrC03	complement(20345890..20347859)	0.256258	3.15879	8.93078	0.000256505	0.00436097	1
BnaC03g33890D	chrC03	complement(20607243..20608267)	2.47886	2.04542	4.12794	1.00958e-08	5.73527e-07	0.00102008
BnaC03g34540D	chrC03	complement(20949679..20950456)	27.7212	-2.02067	-4.05774	1.1564e-11	1.18863e-09	1.16842e-06
BnaC03g35300D	chrC03	21467528..21467989	4.03376	-2.21608	-4.6463	5.9616e-11	5.36863e-09	6.0236e-06
BnaC03g35780D	chrC03	21706540..21708886	3.60418	-3.94632	-15.4156	0	0	0
BnaC03g35790D	chrC03	21709227..21710102	1.36417	-2.06336	-4.1796	4.81857e-07	1.817e-05	0.0486868
BnaC03g37680D	chrC03	complement(23044377..23047457)	209.012	3.53606	11.6	0	0	0
BnaC03g37970D	chrC03	complement(23257172..23259960)	0.316613	3.30125	9.85768	9.00216e-07	3.1848e-05	0.0909578
BnaC03g37980D	chrC03	23260056..23263182	1.97438	4.35194	20.4204	3.90799e-14	6.06548e-12	3.94863e-09
BnaC03g40840D	chrC03	complement(25787695..25789964)	1.14703	-2.0334	-4.09367	1.23013e-13	1.76051e-11	1.24292e-08
BnaC03g42090D	chrC03	26905829..26906351	1.15541	2.3788	5.20105	4.53429e-05	0.00099774	1
BnaC03g42310D	chrC03	complement(27076347..27081412)	0.149631	2.01147	4.03192	4.29013e-05	0.000951229	1
BnaC03g43520D	chrC03	28562522..28562914	1.21963	2.32415	5.00771	0.000478523	0.0072996	1
BnaC03g45280D	chrC03	30294324..30298394	0.710526	2.70531	6.52196	6.37268e-14	9.59606e-12	6.43896e-09
BnaC03g45470D	chrC03	complement(30460477..30461095)	1.62407	2.52055	5.738	4.61549e-08	2.23883e-06	0.00466349
BnaC03g45950D	chrC03	complement(30969616..30972158)	0.19158	3.1333	8.77441	1.69868e-05	0.000422849	1
BnaC03g49670D	chrC03	complement(34591915..34594152)	8.83487	2.8754	7.33808	4.77396e-15	8.31657e-13	4.82361e-10
BnaC03g50910D	chrC03	35324537..35326042	6.06521	-3.0756	-8.43041	0	0	0
BnaC03g52910D	chrC03	38007946..38010833	1.20196	-2.04332	-4.12194	8.93619e-13	1.09577e-10	9.02912e-08
BnaC03g55840D	chrC03	complement(44914790..44915341)	80.0106	6.08633	67.9468	0	0	0
BnaC03g55960D	chrC03	45059785..45061371	1.26001	6.96952	125.324	1.19937e-12	1.42738e-10	1.21185e-07
BnaC03g58310D	chrC03	47645090..47645512	1.03424	2.50913	5.69277	0.000282469	0.00473076	1
BnaC03g60990D	chrC03	50051662..50052453	1.13816	-2.10988	-4.31654	1.85028e-05	0.000456316	1
BnaC03g65380D	chrC03	complement(55053417..55055131)	0.214333	-4.56973	-23.7479	7.39471e-05	0.00152856	1
BnaC03g67970D	chrC03	57580659..57581813	17.6281	-2.04002	-4.11251	0	0	0
BnaC03g68610D	chrC03	58304380..58306518	0.260731	2.10937	4.31502	0.000584859	0.00861808	1
BnaC03g69520D	chrC03	59342781..59344932	0.598952	-3.94531	-15.4048	8.54872e-14	1.25913e-11	8.63762e-09
BnaC03g71340D	chrC03_random	complement(85040..89514)	0.318901	2.25655	4.77847	2.20213e-09	1.45427e-07	0.000222503
BnaC03g73000D	chrC03_random	1173484..1175356	0.735526	-2.16793	-4.49377	1.20711e-08	6.72361e-07	0.00121966
BnaC03g73070D	chrC03_random	complement(1225902..1227717)	11.5009	2.39189	5.24844	0	0	0
BnaC03g74360D	chrC03_random	2299251..2300335	49.2392	4.49088	22.4848	0	0	0
BnaC03g75390D	chrC03_random	4112561..4113906	8.40386	2.5624	5.9069	0	0	0
BnaC03g77020D	chrC03_random	5577814..5579832	0.842609	-2.26538	-4.80782	9.60361e-11	8.40129e-09	9.70348e-06
BnaC03g78270D	chrC03_random	6450629..6451586	230.923	4.96074	31.1409	0	0	0
BnaC04g00330D	chrC04	214830..216198	18.6423	3.44613	10.899	0	0	0
BnaC04g01000D	chrC04	791656..795553	113.371	5.37554	41.5145	0	0	0
BnaC04g03130D	chrC04	2274012..2275470	2.57281	-2.24648	-4.74523	4.28713e-12	4.69817e-10	4.33171e-07
BnaC04g03440D	chrC04	2433587..2435844	0.245501	2.01228	4.0342	0.000194799	0.00346036	1
BnaC04g03770D	chrC04	2763058..2766188	0.325927	-4.32135	-19.992	6.27171e-10	4.63227e-08	6.33694e-05
BnaC04g05170D	chrC04	complement(3653320..3656368)	0.361675	2.12137	4.35108	1.15171e-07	5.03544e-06	0.0116369
BnaC04g07300D	chrC04	5445783..5446019	10.9185	2.02336	4.0653	3.4649e-08	1.7461e-06	0.00350094
BnaC04g07310D	chrC04	complement(5446071..5446792)	80.4205	2.56538	5.91912	0	0	0
BnaC04g07770D	chrC04	complement(5770965..5773691)	1.32074	4.86586	29.1589	0	0	0
BnaC04g10390D	chrC04	complement(7956926..7957813)	2.83752	-2.82967	-7.10912	0	0	0
BnaC04g10600D	chrC04	complement(8179410..8180231)	1.65117	2.1985	4.59001	2.27614e-08	1.19409e-06	0.00229982
BnaC04g10880D	chrC04	complement(8450677..8452733)	1.24144	-2.09885	-4.28369	6.39488e-14	9.61517e-12	6.46139e-09
BnaC04g12620D	chrC04	9850675..9852366	40.0711	4.33574	20.1924	0	0	0
BnaC04g14170D	chrC04	11546271..11548163	0.171484	3.19509	9.15836	0.000136978	0.00257637	1
BnaC04g15240D	chrC04	12963662..12967431	0.151127	-2.1377	-4.40061	0.000325523	0.00531784	1
BnaC04g18270D	chrC04	17647135..17648018	10.3857	3.27482	9.67871	0	0	0
BnaC04g18280D	chrC04	17648070..17648192	2.54873	3.40914	10.6231	0.000207001	0.00363367	1
BnaC04g18290D	chrC04	17648731..17649737	54.4478	2.73425	6.65413	0	0	0
BnaC04g22390D	chrC04	complement(23397020..23400826)	0.761704	2.29722	4.91509	1.49413e-10	1.26756e-08	1.50967e-05
BnaC04g25400D	chrC04	complement(26532100..26532366)	1.0312	4.11991	17.3867	0.000443946	0.00686505	1
BnaC04g26600D	chrC04	27959243..27961411	5.39863	3.03908	8.21967	0	0	0
BnaC04g28450D	chrC04	complement(29839491..29841118)	48.4133	5.80471	55.8976	0	0	0
BnaC04g28460D	chrC04	complement(29841177..29850074)	0.64212	6.67121	101.914	0	0	0
BnaC04g28580D	chrC04	29991150..29992008	10.2001	2.45961	5.50068	0	0	0
BnaC04g29480D	chrC04	complement(30958908..30960141)	0.860884	-2.3681	-5.1626	9.93285e-08	4.41538e-06	0.0100362
BnaC04g35310D	chrC04	36755525..36756688	1.80838	-2.70469	-6.51917	6.27132e-12	6.71517e-10	6.33654e-07
BnaC04g37240D	chrC04	complement(38678139..38679625)	0.23342	4.48554	22.4017	4.24317e-05	0.000942885	1
BnaC04g39030D	chrC04	40104820..40106971	6.46854	2.21107	4.6302	0	0	0
BnaC04g39780D	chrC04	40746268..40756008	0.141725	2.87639	7.34312	1.16632e-09	8.17234e-08	0.000117845
BnaC04g40100D	chrC04	complement(41120988..41121392)	1.28319	2.19223	4.57011	0.000103267	0.00203077	1
BnaC04g40440D	chrC04	41409948..41411741	0.474772	3.36339	10.2915	1.01578e-08	5.75949e-07	0.00102634
BnaC04g40580D	chrC04	complement(41485847..41486308)	298.272	4.74061	26.7341	0	0	0
BnaC04g42570D	chrC04	43105503..43107368	0.676767	2.48894	5.61366	7.54788e-08	3.49193e-06	0.00762638
BnaC04g43490D	chrC04	complement(43872449..43874171)	0.568231	2.24566	4.74254	3.06547e-07	1.2137e-05	0.0309735
BnaC04g45190D	chrC04	complement(44979853..44982631)	3.04121	2.82168	7.06987	0	0	0
BnaC04g45770D	chrC04	complement(45367108..45369185)	3.30695	-2.33321	-5.03926	2.4601e-08	1.28194e-06	0.00248568
BnaC04g45990D	chrC04	complement(45538060..45539265)	0.586996	2.61308	6.1181	6.82041e-06	0.000190054	0.689134
BnaC04g48880D	chrC04	47302167..47303050	20.4435	2.2055	4.61234	0	0	0
BnaC04g49340D	chrC04	47487689..47489187	3.78124	-2.03844	-4.10801	1.11022e-16	2.37663e-14	1.12177e-11
BnaC04g49650D	chrC04	47623603..47626690	0.342376	-2.1804	-4.53279	9.88024e-07	3.45791e-05	0.0998299
BnaC04g49730D	chrC04	47676607..47677344	1.23044	-2.24466	-4.73925	3.47541e-06	0.000104885	0.351155
BnaC04g50510D	chrC04	complement(48147182..48149642)	0.503805	2.17278	4.50891	4.52643e-08	2.20304e-06	0.0045735
BnaC04g51460D	chrC04	48728752..48730072	1.82456	3.09032	8.51684	1.09786e-06	3.7944e-05	0.110928
BnaC04g53030D	chrC04_random	complement(680771..682319)	0.560196	4.59953	24.2436	2.93982e-10	2.34073e-08	2.97039e-05
BnaC04g54510D	chrC04_random	1785516..1786487	507.843	4.79322	27.7271	0	0	0
BnaC04g54520D	chrC04_random	1787308..1788083	25.3581	5.26359	38.4148	0	0	0
BnaC04g54890D	chrC04_random	2392705..2393679	0.732544	-2.0626	-4.17738	1.45238e-05	0.000367055	1
BnaC04g55150D	chrC04_random	2682246..2684416	0.345979	2.53154	5.78188	8.92894e-07	3.16111e-05	0.090218
BnaC04g55340D	chrC04_random	complement(2903089..2903987)	0.339288	3.77008	13.6429	0.000115412	0.00223309	1
BnaC05g01020D	chrC05	complement(547976..549275)	1.87784	2.39263	5.25112	6.17442e-08	2.9071e-06	0.00623863
BnaC05g01390D	chrC05	730482..734494	10.0102	6.4953	90.2151	0	0	0
BnaC05g01930D	chrC05	complement(939352..940743)	0.518715	2.33683	5.0519	8.72716e-06	0.00023527	0.881792
BnaC05g02440D	chrC05	1191586..1193903	0.349466	3.87749	14.6975	1.75303e-09	1.18558e-07	0.000177126
BnaC05g03690D	chrC05	complement(1798946..1799252)	5.16486	-2.25081	-4.7595	2.41347e-08	1.25959e-06	0.00243857
BnaC05g04530D	chrC05	complement(2231485..2233489)	7.20425	2.03593	4.10087	0	0	0
BnaC05g05130D	chrC05	complement(2497060..2499252)	23.0418	3.07163	8.40725	0	0	0
BnaC05g05740D	chrC05	complement(2783032..2790756)	0.474103	2.86084	7.2644	6.50668e-07	2.37942e-05	0.0657435
BnaC05g06260D	chrC05	complement(3078542..3083188)	7.40304	2.66539	6.34397	0	0	0
BnaC05g06490D	chrC05	3207872..3210811	9.43003	-2.38745	-5.2323	0	0	0
BnaC05g07890D	chrC05	complement(4009230..4010396)	8.1696	-2.27461	-4.83866	8.74185e-08	3.95911e-06	0.00883277
BnaC05g10460D	chrC05	complement(6006999..6010819)	64.1484	3.87059	14.6273	0	0	0
BnaC05g12240D	chrC05	complement(7096804..7098541)	286.74	5.69988	51.9797	0	0	0
BnaC05g12250D	chrC05	complement(7098613..7098928)	109.089	5.84658	57.5434	0	0	0
BnaC05g12280D	chrC05	complement(7118854..7120082)	1.26041	2.15929	4.46695	1.3867e-07	5.95207e-06	0.0140112
BnaC05g13130D	chrC05	7600656..7603102	0.151007	-2.40999	-5.31472	0.000394306	0.00622122	1
BnaC05g13690D	chrC05	7894570..7896195	0.233237	2.73868	6.6746	0.000447339	0.00690485	1
BnaC05g13790D	chrC05	complement(7964742..7966841)	2.58212	2.08386	4.23939	1.64313e-14	2.68644e-12	1.66022e-09
BnaC05g13830D	chrC05	complement(7984735..7987068)	3.90413	2.77377	6.83892	4.08819e-09	2.53729e-07	0.000413071
BnaC05g13910D	chrC05	8011636..8014263	0.801135	-2.58311	-5.99232	3.64263e-10	2.83334e-08	3.68051e-05
BnaC05g14070D	chrC05	complement(8141626..8143644)	17.2966	2.99411	7.9674	0	0	0
BnaC05g14660D	chrC05	complement(8655303..8655947)	5.39374	2.42636	5.37536	2.9976e-15	5.37017e-13	3.02878e-10
BnaC05g15480D	chrC05	complement(9349960..9354621)	0.169038	-2.66566	-6.34517	3.324e-07	1.30836e-05	0.0335857
BnaC05g15990D	chrC05	9735307..9737858	0.185355	2.1942	4.57636	0.000221431	0.0038515	1
BnaC05g17990D	chrC05	11745539..11747743	7.9562	4.42729	21.5154	4.67404e-14	7.17728e-12	4.72265e-09
BnaC05g19980D	chrC05	13497324..13498362	0.352912	-2.69523	-6.47657	0.00018534	0.00332153	1
BnaC05g20370D	chrC05	13755208..13758037	4.50194	2.86077	7.26402	0	0	0
BnaC05g20670D	chrC05	complement(14059680..14061466)	0.427949	2.06998	4.19881	5.87741e-06	0.000167	0.593853
BnaC05g22370D	chrC05	complement(16217853..16219111)	1.31593	9.33115	644.106	0.000130868	0.00247898	1
BnaC05g22760D	chrC05	16578501..16581819	2.50704	4.32893	20.0973	1.77636e-15	3.27524e-13	1.79483e-10
BnaC05g22770D	chrC05	16581894..16584881	9.75763	3.93357	15.28	0	0	0
BnaC05g23020D	chrC05	complement(16841802..16844864)	19.6397	2.45921	5.49916	6.89115e-13	8.66023e-11	6.96282e-08
BnaC05g25110D	chrC05	complement(19816144..19821972)	0.195125	3.69179	12.9223	5.10723e-06	0.000147523	0.516034
BnaC05g29760D	chrC05	28673017..28675449	0.662546	-2.30955	-4.95729	9.65162e-11	8.43599e-09	9.752e-06
BnaC05g30300D	chrC05	complement(29368623..29372979)	1.67009	-3.30509	-9.88398	0	0	0
BnaC05g32430D	chrC05	complement(32040837..32044785)	0.188109	-2.14054	-4.40928	0.000162249	0.00297201	1
BnaC05g33020D	chrC05	32481326..32488600	0.0588685	5.54213	46.596	7.82967e-05	0.00160991	1
BnaC05g36740D	chrC05	35983310..35985010	0.336965	-2.38597	-5.22695	2.67191e-05	0.000627837	1
BnaC05g39680D	chrC05	38113386..38115123	15.7963	-2.96104	-7.78686	0	0	0
BnaC05g41220D	chrC05	complement(39032165..39034551)	6.84112	2.14796	4.43201	3.88489e-12	4.27127e-10	3.9253e-07
BnaC05g43010D	chrC05	40079537..40079995	49.9063	3.45339	10.9541	0	0	0
BnaC05g43540D	chrC05	complement(40353496..40355513)	86.9103	3.45422	10.9603	0	0	0
BnaC05g44820D	chrC05	40958634..40959607	2.85937	2.39714	5.26759	3.99899e-06	0.000119367	0.404058
BnaC05g48250D	chrC05	42810588..42812942	1.73037	-2.17251	-4.50806	0	0	0
BnaC05g49340D	chrC05_random	217303..218285	3.71091	-2.17243	-4.50781	1.18738e-12	1.41645e-10	1.19973e-07
BnaC05g49950D	chrC05_random	complement(670047..670727)	0.753344	2.65374	6.29297	5.08425e-05	0.00110357	1
BnaC05g50640D	chrC05_random	1491944..1497185	0.199016	-3.12446	-8.72082	2.54693e-07	1.03184e-05	0.0257342
BnaC05g50970D	chrC05_random	1850228..1858642	0.255045	2.5843	5.99724	1.47438e-13	2.0748e-11	1.48971e-08
BnaC05g51100D	chrC05_random	complement(2017117..2019720)	0.219104	-2.55946	-5.89485	2.26781e-05	0.000544274	1
BnaC05g51810D	chrC05_random	complement(3290106..3290765)	1.23258	2.66901	6.35993	4.19477e-06	0.00012433	0.42384
BnaC05g51860D	chrC05_random	complement(3364610..3365458)	2.32364	-2.29658	-4.91293	2.51226e-06	7.91023e-05	0.253839
BnaC05g52180D	chrC05_random	complement(3657184..3658789)	4.71306	2.89737	7.45065	0	0	0
BnaC06g00350D	chrC06	complement(601547..603455)	0.273824	2.35153	5.10365	0.000201591	0.003556	1
BnaC06g00660D	chrC06	1129917..1130219	41.2826	6.61988	98.352	0	0	0
BnaC06g05390D	chrC06	complement(6116729..6118097)	1.44351	6.06006	66.7206	1.60463e-09	1.09401e-07	0.000162132
BnaC06g06600D	chrC06	7164956..7170549	0.148082	3.22749	9.36634	2.38945e-08	1.24834e-06	0.0024143
BnaC06g06630D	chrC06	7183571..7184245	13.4339	-2.08257	-4.23562	0	0	0
BnaC06g11000D	chrC06	complement(13005990..13007597)	29.8297	3.38332	10.4348	0	0	0
BnaC06g11090D	chrC06	complement(13102555..13104874)	0.257478	6.02851	65.2775	4.17175e-06	0.000123684	0.421514
BnaC06g12270D	chrC06	complement(14630951..14632453)	1.4805	2.12174	4.35217	2.25168e-10	1.83663e-08	2.2751e-05
BnaC06g12560D	chrC06	15082563..15085177	1.63176	-2.27385	-4.8361	0	0	0
BnaC06g13860D	chrC06	complement(16719969..16728133)	1.15862	2.18296	4.54085	1.84725e-06	5.98416e-05	0.186646
BnaC06g14550D	chrC06	17318364..17320551	6.11704	3.69676	12.9669	0	0	0
BnaC06g15110D	chrC06	17881927..17883267	1.40088	-2.40672	-5.30269	6.27387e-12	6.71517e-10	6.33912e-07
BnaC06g15440D	chrC06	18137266..18146246	0.683522	-2.22871	-4.68716	0	0	0
BnaC06g17110D	chrC06	19837725..19842737	0.0828377	-2.20949	-4.62513	0.000348655	0.00561941	1
BnaC06g19460D	chrC06	complement(21701210..21701890)	1.38199	2.133	4.38629	2.10613e-06	6.74709e-05	0.212803
BnaC06g20450D	chrC06	22478652..22479929	0.317918	-2.29892	-4.9209	0.000294346	0.00489963	1
BnaC06g21280D	chrC06	23304062..23304580	34.4201	6.69312	103.474	0	0	0
BnaC06g22480D	chrC06	complement(24518087..24519269)	0.386737	2.88687	7.39664	0.000109494	0.00213658	1
BnaC06g23110D	chrC06	25012210..25015664	166.487	5.07403	33.6848	0	0	0
BnaC06g23560D	chrC06	complement(25393345..25396511)	3.0399	2.20865	4.62243	4.44089e-16	8.76382e-14	4.48708e-11
BnaC06g23930D	chrC06	complement(25772560..25774915)	1.10367	2.1485	4.43366	1.22014e-13	1.74869e-11	1.23282e-08
BnaC06g25130D	chrC06	complement(26674394..26675233)	1.26626	-3.04882	-8.27537	2.22244e-08	1.172e-06	0.00224555
BnaC06g26780D	chrC06	28329477..28330780	113.787	3.79898	13.919	0	0	0
BnaC06g27400D	chrC06	complement(28739376..28740214)	22.9091	2.70785	6.53349	0	0	0
BnaC06g28000D	chrC06	complement(29319517..29320287)	6.12958	2.26028	4.79086	1.93401e-13	2.66957e-11	1.95412e-08
BnaC06g29250D	chrC06	30274553..30275521	0.268149	3.5225	11.4915	0.000342001	0.00553778	1
BnaC06g29430D	chrC06	30334883..30336448	0.833858	-2.01057	-4.02941	7.10808e-07	2.57512e-05	0.0718201
BnaC06g29750D	chrC06	complement(30583359..30584498)	5.3441	-2.05099	-4.14391	3.33067e-16	6.65081e-14	3.36531e-11
BnaC06g32130D	chrC06	complement(32441501..32442894)	1.81873	3.89483	14.8752	7.78577e-12	8.14363e-10	7.86674e-07
BnaC06g34910D	chrC06	34124747..34126605	29.7071	-2.22505	-4.67526	0	0	0
BnaC06g35220D	chrC06	complement(34294668..34298283)	115.083	5.22191	37.3207	0	0	0
BnaC06g35810D	chrC06	34599389..34600685	6.56901	2.31557	4.97802	4.44089e-16	8.76382e-14	4.48708e-11
BnaC06g36050D	chrC06	34700038..34701978	0.531832	-2.65361	-6.29242	9.97085e-08	4.43032e-06	0.0100745
BnaC06g39270D	chrC06	complement(36467885..36468451)	1.31527	-3.05381	-8.304	2.7109e-05	0.000636553	1
BnaC06g39700D	chrC06	36722982..36724653	79.2618	-2.0122	-4.03397	0	0	0
BnaC06g40250D	chrC06	36958966..36959628	0.698443	2.48191	5.58637	0.000536068	0.0080303	1
BnaC06g40830D	chrC06_random	177921..178483	0.722685	-2.29662	-4.91304	0.000412423	0.00645564	1
BnaC06g41260D	chrC06_random	complement(512954..516103)	0.229693	4.08618	16.9849	5.13845e-07	1.92292e-05	0.0519189
BnaC06g43150D	chrC06_random	complement(2607861..2609363)	4.05712	-2.69324	-6.46765	0	0	0
BnaC06g43640D	chrC06_random	complement(3139621..3140707)	0.670149	2.20796	4.62022	0.000119564	0.00230504	1
BnaC07g01350D	chrC07	complement(1961090..1961589)	65.3268	2.24281	4.73318	0	0	0
BnaC07g01490D	chrC07	complement(2143216..2144206)	0.54294	-2.69436	-6.47265	2.13073e-05	0.000515291	1
BnaC07g07150D	chrC07	complement(11435424..11437896)	48.4756	4.17372	18.0474	0	0	0
BnaC07g08710D	chrC07	complement(13706853..13707614)	0.549515	-2.32276	-5.0029	0.000333774	0.00542981	1
BnaC07g10100D	chrC07	complement(15556073..15556650)	1.81519	2.42485	5.36975	8.63536e-07	3.06739e-05	0.0872517
BnaC07g11250D	chrC07	16933315..16939089	0.38503	2.02124	4.05932	4.05289e-11	3.77771e-09	4.09504e-06
BnaC07g12460D	chrC07	complement(17930602..17931426)	24.4372	2.43922	5.42349	5.21805e-15	9.04342e-13	5.27232e-10
BnaC07g13470D	chrC07	19108476..19108931	8.89438	-2.12374	-4.35823	1.76933e-10	1.48113e-08	1.78773e-05
BnaC07g14530D	chrC07	complement(20361797..20362579)	0.355846	-2.95713	-7.76577	0.000467448	0.00715296	1
BnaC07g17430D	chrC07	complement(23667745..23669251)	1.17832	-2.48797	-5.60989	1.45994e-09	1.00417e-07	0.000147513
BnaC07g17710D	chrC07	24146518..24148973	2.55364	2.09379	4.26868	2.41594e-10	1.95598e-08	2.44107e-05
BnaC07g17890D	chrC07	complement(24468972..24473976)	0.311214	-2.87791	-7.35084	5.37126e-13	6.93119e-11	5.42712e-08
BnaC07g18140D	chrC07	complement(24695671..24697310)	0.486152	4.02386	16.2669	9.99687e-10	7.07342e-08	0.000101008
BnaC07g19680D	chrC07	complement(26494908..26495303)	2.0569	2.82759	7.09889	2.49041e-05	0.000590545	1
BnaC07g19690D	chrC07	26495597..26495899	1.0564	3.81541	14.0784	0.00033198	0.00540759	1
BnaC07g20360D	chrC07	complement(26999201..26999814)	1.61884	3.18343	9.08466	5.49676e-08	2.62349e-06	0.00555393
BnaC07g24640D	chrC07	30835619..30838138	0.684447	2.12668	4.36711	5.26559e-08	2.52389e-06	0.00532035
BnaC07g25170D	chrC07	31414362..31415855	5.13235	2.2211	4.66248	0	0	0
BnaC07g25290D	chrC07	complement(31449434..31451903)	0.287527	-3.10315	-8.59295	2.19335e-06	6.99988e-05	0.221616
BnaC07g26150D	chrC07	32165824..32175238	6.85355	-2.15924	-4.46678	0	0	0
BnaC07g26590D	chrC07	complement(32477855..32480603)	19.3671	5.31269	39.7448	0	0	0
BnaC07g28860D	chrC07	33813646..33816924	0.0733494	-3.41596	-10.6735	0.000577248	0.00853705	1
BnaC07g29940D	chrC07	complement(34609521..34615402)	0.478333	2.09577	4.27453	3.20259e-11	3.04126e-09	3.2359e-06
BnaC07g30390D	chrC07	34889867..34891235	1.26983	-2.16287	-4.47806	2.7391e-10	2.19302e-08	2.76759e-05
BnaC07g31190D	chrC07	complement(35407338..35408230)	3.27806	2.04546	4.12805	5.23097e-11	4.78748e-09	5.28537e-06
BnaC07g31250D	chrC07	complement(35442163..35444422)	1.4982	2.21024	4.62751	3.33067e-16	6.65081e-14	3.36531e-11
BnaC07g31680D	chrC07	complement(35684592..35686712)	0.417812	-2.42434	-5.36783	1.12528e-06	3.87386e-05	0.113698
BnaC07g32210D	chrC07	35986884..35990258	4.51946	2.5407	5.81873	0	0	0
BnaC07g32340D	chrC07	36037720..36040970	0.140657	2.71304	6.55703	4.28876e-05	0.000951189	1
BnaC07g32590D	chrC07	complement(36158698..36169937)	9.42226	7.0034	128.302	0	0	0
BnaC07g32600D	chrC07	36175409..36176731	107.738	6.4536	87.6448	0	0	0
BnaC07g36650D	chrC07	38632056..38633945	1.929	3.41073	10.6349	1.146e-09	8.03549e-08	0.000115791
BnaC07g39900D	chrC07	40528001..40528408	1.51569	2.19109	4.56649	1.83491e-05	0.000453188	1
BnaC07g40170D	chrC07	complement(40691952..40692941)	0.729108	2.90762	7.50378	1.37601e-06	4.6375e-05	0.139032
BnaC07g41080D	chrC07	41093880..41095061	3.64821	3.50106	11.3221	2.4758e-14	3.96441e-12	2.50155e-09
BnaC07g42050D	chrC07	complement(41672628..41674927)	0.333586	-5.04446	-33.0014	4.17317e-07	1.60143e-05	0.0421657
BnaC07g44430D	chrC07	42976428..42977646	49.5394	5.22887	37.5013	0	0	0
BnaC07g45080D	chrC07	43360467..43361519	2.60713	2.07995	4.22792	6.8904e-10	5.03767e-08	6.96207e-05
BnaC07g45480D	chrC07	43538830..43539603	0.526472	-2.69569	-6.47866	0.000139417	0.00261348	1
BnaC07g45740D	chrC07	43657864..43658703	0.562952	-3.4828	-11.1796	8.23328e-06	0.000223566	0.83189
BnaC07g46720D	chrC07	complement(44211868..44212317)	2.26187	-2.5286	-5.77011	7.02409e-08	3.27208e-06	0.00709714
BnaC07g46730D	chrC07	44214159..44214503	6.12999	-2.51482	-5.71527	2.01028e-12	2.30293e-10	2.03119e-07
BnaC07g48190D	chrC07_random	661336..662759	2.50173	3.68999	12.9062	1.11022e-16	2.37663e-14	1.12177e-11
BnaC08g08220D	chrC08	complement(12210885..12214747)	2.9615	2.70848	6.53635	2.04368e-09	1.36119e-07	0.000206493
BnaC08g11940D	chrC08	complement(17237549..17239366)	0.132008	-3.41611	-10.6746	0.000651796	0.00945956	1
BnaC08g13560D	chrC08	18669192..18673532	0.0695684	-3.38201	-10.4253	0.000186301	0.0033352	1
BnaC08g14100D	chrC08	complement(19019996..19020496)	0.6874	-3.25675	-9.55825	0.00012374	0.00237197	1
BnaC08g16790D	chrC08	complement(20663442..20664493)	0.925819	2.05288	4.14933	1.17165e-05	0.000305743	1
BnaC08g16850D	chrC08	complement(20685045..20687250)	203.786	5.43976	43.404	0	0	0
BnaC08g17120D	chrC08	20817376..20819716	0.279001	3.23909	9.44199	2.60421e-07	1.05252e-05	0.0263129
BnaC08g18260D	chrC08	21506692..21508365	0.203259	-3.55383	-11.7438	6.18909e-05	0.00130962	1
BnaC08g18510D	chrC08	21641884..21642260	0.805092	-3.38147	-10.4213	0.000266274	0.00450056	1
BnaC08g23580D	chrC08	complement(25735641..25738291)	0.102742	-4.10621	-17.2224	0.00021938	0.00382043	1
BnaC08g25190D	chrC08	27018000..27020278	0.225289	3.36078	10.2729	0.000202476	0.00356787	1
BnaC08g26020D	chrC08	complement(27515470..27517400)	2.5381	-2.01423	-4.03965	5.91005e-12	6.34592e-10	5.97151e-07
BnaC08g26650D	chrC08	28000002..28000878	2.29552	-2.63839	-6.22637	3.51158e-10	2.74196e-08	3.5481e-05
BnaC08g28680D	chrC08	29246790..29249038	1.65245	2.5733	5.95171	0	0	0
BnaC08g29940D	chrC08	complement(30022672..30024111)	1.93523	-3.70441	-13.0358	0	0	0
BnaC08g30450D	chrC08	complement(30251824..30252765)	3.99769	2.06785	4.19261	2.75833e-08	1.4234e-06	0.00278701
BnaC08g31880D	chrC08	31148787..31152498	1.98906	3.8125	14.05	8.38031e-11	7.40163e-09	8.46746e-06
BnaC08g32790D	chrC08	31602538..31604220	0.322162	5.88413	59.0608	1.92403e-05	0.000472314	1
BnaC08g33540D	chrC08	31984266..31988272	9.73831	2.41651	5.33879	2.70679e-10	2.16886e-08	2.73494e-05
BnaC08g34310D	chrC08	complement(32397233..32400812)	0.169832	-4.41203	-21.2889	4.12273e-07	1.58388e-05	0.041656
BnaC08g35150D	chrC08	complement(33145723..33146289)	1.34953	2.16586	4.48735	4.86263e-05	0.00106185	1
BnaC08g37160D	chrC08	complement(34118187..34119439)	11.341	-2.21442	-4.64095	0	0	0
BnaC08g37480D	chrC08	complement(34253856..34255058)	0.952349	2.2177	4.65153	5.96162e-08	2.82005e-06	0.00602362
BnaC08g37820D	chrC08	complement(34411315..34416260)	0.842644	-2.45227	-5.47278	1.11022e-16	2.37663e-14	1.12177e-11
BnaC08g38040D	chrC08	34525749..34529270	8.24248	-2.2006	-4.59672	0	0	0
BnaC08g39830D	chrC08	35331830..35332612	65.9749	2.9779	7.87837	0	0	0
BnaC08g40950D	chrC08	complement(35906554..35908628)	3.86173	-2.92182	-7.578	0	0	0
BnaC08g41930D	chrC08	complement(36274538..36276287)	2.39716	-2.51767	-5.72655	0	0	0
BnaC08g43060D	chrC08	36970346..36973705	0.54092	3.12758	8.73969	1.22125e-15	2.28933e-13	1.23395e-10
BnaC08g45850D	chrC08	38275473..38277304	0.741289	-2.06559	-4.18607	2.70615e-07	1.08979e-05	0.0273429
BnaC09g03140D	chrC09	1784727..1789103	0.668836	-2.0521	-4.14709	2.62619e-11	2.51278e-09	2.6535e-06
BnaC09g03930D	chrC09	2215675..2217122	0.518287	2.10358	4.29774	1.99637e-05	0.000487818	1
BnaC09g05460D	chrC09	3214180..3214491	2.75482	-2.0233	-4.06513	1.43491e-05	0.000363184	1
BnaC09g05580D	chrC09	3282082..3283023	2.6808	-2.22251	-4.66703	5.09703e-13	6.59417e-11	5.15004e-08
BnaC09g06610D	chrC09	4026020..4028908	5.59546	-3.17718	-9.04538	3.33067e-16	6.65081e-14	3.36531e-11
BnaC09g10960D	chrC09	7517366..7518532	66.1507	-2.16327	-4.47928	0	0	0
BnaC09g10980D	chrC09	complement(7530469..7531554)	18.3729	2.645	6.25497	0	0	0
BnaC09g15380D	chrC09	12132501..12132800	1.34316	2.18324	4.54171	0.000511382	0.00773478	1
BnaC09g15400D	chrC09	12183523..12186853	0.732034	2.99986	7.9992	1.11022e-16	2.37663e-14	1.12177e-11
BnaC09g15790D	chrC09	12724740..12727270	1.72826	-2.3798	-5.20464	0	0	0
BnaC09g15860D	chrC09	12872657..12879205	0.43185	-2.05858	-4.16575	4.27669e-05	0.000949081	1
BnaC09g17280D	chrC09	complement(14056555..14060084)	4.83855	-2.24585	-4.74317	0	0	0
BnaC09g18540D	chrC09	15315164..15320715	0.137607	3.58284	11.9824	9.9466e-05	0.00197137	1
BnaC09g19810D	chrC09	complement(16896867..16897253)	2.1898	-2.87874	-7.35508	9.72585e-07	3.4086e-05	0.09827
BnaC09g20030D	chrC09	17099330..17101223	99.1106	2.09556	4.27392	5.08521e-09	3.08594e-07	0.00051381
BnaC09g20130D	chrC09	17202440..17204569	0.374532	-2.41912	-5.34846	4.2652e-06	0.000126158	0.430956
BnaC09g20720D	chrC09	17798228..17799194	1.40784	2.22889	4.68772	3.25346e-08	1.64777e-06	0.00328729
BnaC09g22670D	chrC09	19912367..19914032	1.11765	2.15048	4.43976	5.35416e-09	3.23555e-07	0.000540984
BnaC09g22830D	chrC09	complement(20177330..20180470)	0.529288	-2.10799	-4.31089	2.95084e-09	1.89544e-07	0.000298153
BnaC09g23540D	chrC09	complement(21068937..21069920)	1.37209	-2.62967	-6.18886	2.22421e-10	1.81823e-08	2.24734e-05
BnaC09g23550D	chrC09	complement(21069980..21071017)	1.4017	-2.01941	-4.05417	1.51016e-08	8.23015e-07	0.00152587
BnaC09g23960D	chrC09	21672796..21675317	0.170985	2.97619	7.86905	3.56016e-05	0.000808356	1
BnaC09g24660D	chrC09	complement(22840450..22843634)	0.461976	3.19397	9.15128	8.9484e-14	1.31226e-11	9.04146e-09
BnaC09g27000D	chrC09	28410030..28412206	0.288385	-2.12062	-4.34882	3.33185e-05	0.000764443	1
BnaC09g28090D	chrC09	30212871..30214798	11.4039	2.41615	5.33743	7.0295e-10	5.13194e-08	7.10261e-05
BnaC09g28660D	chrC09	31275751..31278342	0.227511	6.00173	64.0768	4.10402e-06	0.000121998	0.414671
BnaC09g31800D	chrC09	complement(34747419..34747904)	1.82215	-2.02652	-4.07421	3.89094e-06	0.000116504	0.39314
BnaC09g33630D	chrC09	36899692..36901778	17.9104	2.29022	4.89131	1.35436e-12	1.59679e-10	1.36845e-07
BnaC09g33900D	chrC09	complement(37143749..37145119)	0.408427	-2.76175	-6.78217	4.81795e-06	0.000140533	0.486806
BnaC09g35650D	chrC09	39038571..39039484	17.0635	-2.02866	-4.08026	0	0	0
BnaC09g35660D	chrC09	39041395..39042294	18.8917	-2.20229	-4.60211	0	0	0
BnaC09g35950D	chrC09	39293093..39301367	0.283802	-2.1263	-4.36596	8.11972e-11	7.20295e-09	8.20416e-06
BnaC09g36980D	chrC09	40342388..40344642	0.113698	-3.14675	-8.8566	0.000692003	0.00995161	1
BnaC09g37740D	chrC09	40885555..40887387	4.43444	2.46603	5.5252	0	0	0
BnaC09g38490D	chrC09	41371941..41372810	25.9124	-2.11547	-4.33331	0	0	0
BnaC09g38500D	chrC09	41378061..41378336	20.801	-2.19352	-4.5742	0	0	0
BnaC09g38520D	chrC09	41393701..41394880	1.13311	-2.52219	-5.74455	5.32234e-10	3.99235e-08	5.37769e-05
BnaC09g38560D	chrC09	41406684..41408210	1.22991	-2.10801	-4.31097	6.65801e-08	3.11159e-06	0.00672725
BnaC09g38580D	chrC09	41414377..41414955	1.54033	-2.53505	-5.79597	2.61407e-06	8.20265e-05	0.264125
BnaC09g38590D	chrC09	41415083..41416082	1.69464	-2.11356	-4.32756	2.13465e-07	8.78781e-06	0.0215685
BnaC09g38640D	chrC09	41428004..41429546	57.5419	-2.11144	-4.32124	3.88578e-15	6.87599e-13	3.92619e-10
BnaC09g41020D	chrC09	43205082..43206940	23.1218	-2.1863	-4.55137	7.68741e-12	8.04907e-10	7.76736e-07
BnaC09g41280D	chrC09	complement(43355206..43357260)	2.46131	2.18704	4.55371	1.65637e-10	1.39583e-08	1.6736e-05
BnaC09g42450D	chrC09	44000514..44004597	61.7503	4.1905	18.2586	0	0	0
BnaC09g43040D	chrC09	44415172..44417433	2.53322	2.44676	5.4519	0	0	0
BnaC09g43170D	chrC09	44545530..44547559	0.524015	-2.28463	-4.87239	1.71927e-07	7.20811e-06	0.0173715
BnaC09g43380D	chrC09	complement(44698180..44699489)	0.37802	3.81299	14.0548	9.11725e-06	0.000244287	0.921207
BnaC09g44630D	chrC09	45347372..45347836	89.6498	6.75495	108.004	0	0	0
BnaC09g48420D	chrC09	complement(47233903..47235319)	0.395143	-2.01084	-4.03017	0.000333838	0.00542998	1
BnaC09g48550D	chrC09	47302892..47303741	5.0464	3.07736	8.44069	3.44882e-09	2.17929e-07	0.000348468
BnaC09g49440D	chrC09	47825236..47826918	0.231224	2.49914	5.65347	0.000258428	0.0043885	1
BnaC09g49530D	chrC09	complement(47859275..47861268)	0.340401	-2.13335	-4.38735	0.000102967	0.00202731	1
BnaC09g49920D	chrC09	complement(48039379..48041016)	110.908	3.19575	9.16255	0	0	0
BnaC09g51260D	chrC09_random	complement(410895..413119)	0.743651	-2.336	-5.049	9.5678e-11	8.37722e-09	9.66731e-06
BnaC09g51730D	chrC09_random	965421..968606	0.322278	2.15886	4.46561	1.64072e-07	6.91609e-06	0.0165779
BnaC09g52570D	chrC09_random	complement(1914341..1915255)	4.80214	-2.5183	-5.72906	3.10862e-15	5.55921e-13	3.14095e-10
BnaC09g52670D	chrC09_random	2033020..2034727	1.87304	2.80112	6.96983	0	0	0
BnaC09g52680D	chrC09_random	2042369..2043875	20.0794	2.94741	7.71363	0	0	0
BnaC09g54690D	chrC09_random	complement(4366226..4368277)	0.258753	5.81132	56.154	0.000115953	0.00224227	1
BnaCnng00510D	chrCnn_random	complement(653026..653734)	13.6912	-2.36213	-5.1413	0	0	0
BnaCnng01350D	chrCnn_random	1498719..1500530	0.830436	2.02508	4.07013	3.5354e-08	1.7772e-06	0.00357217
BnaCnng05290D	chrCnn_random	complement(4989867..4990988)	0.496683	-3.68883	-12.8958	4.05023e-06	0.000120683	0.409235
BnaCnng05370D	chrCnn_random	5039171..5040769	1.52334	-2.21951	-4.65735	3.31418e-11	3.14132e-09	3.34865e-06
BnaCnng06440D	chrCnn_random	complement(5667343..5668361)	1.47465	-2.23289	-4.70074	3.09082e-09	1.97656e-07	0.000312297
BnaCnng06530D	chrCnn_random	5722439..5725167	0.592363	-3.32467	-10.019	9.31366e-13	1.13654e-10	9.41052e-08
BnaCnng06940D	chrCnn_random	complement(6031554..6032140)	1.22318	2.48097	5.58274	8.40862e-06	0.000227777	0.849607
BnaCnng07060D	chrCnn_random	complement(6183432..6183831)	1.13146	2.1461	4.42631	0.000537145	0.00804165	1
BnaCnng07170D	chrCnn_random	6330989..6333614	0.327313	5.79972	55.7045	3.89385e-05	0.000875466	1
BnaCnng07910D	chrCnn_random	7282965..7289778	0.242725	4.33205	20.1408	8.21813e-08	3.75389e-06	0.0083036
BnaCnng09810D	chrCnn_random	8943698..8945648	0.956003	-6.3439	-81.2276	1.43505e-11	1.4442e-09	1.44998e-06
BnaCnng10350D	chrCnn_random	complement(9386245..9387697)	1.65393	-2.23356	-4.70294	5.05251e-12	5.47753e-10	5.10506e-07
BnaCnng10530D	chrCnn_random	9491895..9493447	0.25195	-2.48385	-5.59387	0.000183149	0.0032875	1
BnaCnng13030D	chrCnn_random	complement(11947245..11949241)	0.376674	2.99628	7.97939	8.06438e-06	0.000219689	0.814825
BnaCnng15860D	chrCnn_random	complement(14830344..14831867)	1.95897	-2.24822	-4.75096	1.36397e-09	9.45239e-08	0.000137816
BnaCnng17660D	chrCnn_random	complement(16576546..16577538)	1.11949	-3.97542	-15.7297	1.29818e-10	1.10784e-08	1.31168e-05
BnaCnng18440D	chrCnn_random	complement(17100311..17102085)	0.1953	-3.02965	-8.16613	0.000128595	0.00244556	1
BnaCnng19050D	chrCnn_random	17816055..17816766	5.55737	2.68262	6.42023	0	0	0
BnaCnng20960D	chrCnn_random	19652644..19655116	0.18105	2.54723	5.84511	0.000197769	0.00350297	1
BnaCnng21270D	chrCnn_random	19923808..19925601	3.14802	-2.12845	-4.37249	0	0	0
BnaCnng22960D	chrCnn_random	21422548..21430338	1.33912	2.20396	4.60742	0	0	0
BnaCnng24650D	chrCnn_random	complement(23091147..23093330)	0.32473	-2.04664	-4.13143	5.98256e-05	0.00127232	1
BnaCnng26780D	chrCnn_random	25261353..25262641	0.881077	-2.37933	-5.20294	8.18143e-09	4.7536e-07	0.000826651
BnaCnng27780D	chrCnn_random	26359909..26365465	5.24686	2.55472	5.87552	0	0	0
BnaCnng32390D	chrCnn_random	30668907..30669110	2.26262	-2.15763	-4.46183	0.000411803	0.00644894	1
BnaCnng33660D	chrCnn_random	complement(31924040..31928020)	3.38851	-3.28237	-9.72952	0	0	0
BnaCnng33940D	chrCnn_random	complement(32201921..32203975)	9.23345	-2.97883	-7.88346	0	0	0
BnaCnng34510D	chrCnn_random	complement(32750113..32751379)	0.786582	2.4948	5.63649	0.000597695	0.00878161	1
BnaCnng38360D	chrCnn_random	36888064..36889381	5.04173	2.03924	4.1103	1.36557e-14	2.25454e-12	1.37978e-09
BnaCnng45400D	chrCnn_random	complement(44475466..44481850)	3.15674	2.94193	7.68437	1.09143e-08	6.13822e-07	0.00110278
BnaCnng47680D	chrCnn_random	complement(47018104..47019591)	0.204487	-2.62696	-6.17724	0.000574025	0.00849685	1
BnaCnng48230D	chrCnn_random	47524733..47533355	0.0749223	-2.87002	-7.31073	2.41083e-06	7.62171e-05	0.24359
BnaCnng49610D	chrCnn_random	49039148..49040254	0.67079	3.73838	13.3464	6.09027e-06	0.000172177	0.615361
BnaCnng49890D	chrCnn_random	complement(49352584..49354248)	0.7698	-2.25079	-4.75943	3.60855e-07	1.40775e-05	0.0364607
BnaCnng51990D	chrCnn_random	complement(51500793..51501229)	0.845978	2.59987	6.0623	0.000626471	0.00914192	1
BnaCnng52230D	chrCnn_random	complement(51688600..51699299)	0.042458	-3.19238	-9.14119	0.000139563	0.00261527	1
BnaCnng54110D	chrCnn_random	53865699..53866743	126.914	4.27061	19.3011	0	0	0
BnaCnng55390D	chrCnn_random	55301689..55302907	1.81031	-2.32455	-5.00908	8.82159e-09	5.07016e-07	0.000891333
BnaCnng57000D	chrCnn_random	complement(56788572..56791540)	0.217575	-2.14017	-4.40815	0.000160535	0.00294616	1
BnaCnng57260D	chrCnn_random	57040125..57041723	1.13526	2.37238	5.17796	8.63089e-08	3.91763e-06	0.00872065
BnaCnng58130D	chrCnn_random	complement(57866358..57869330)	0.247193	-2.10196	-4.29291	2.25112e-05	0.000541039	1
BnaCnng61260D	chrCnn_random	complement(61162054..61163359)	1.2375	7.46501	176.682	4.7583e-08	2.30038e-06	0.00480779
BnaCnng62750D	chrCnn_random	complement(62526935..62527583)	1.45088	-2.02137	-4.0597	3.29177e-06	0.000100196	0.3326
BnaCnng63040D	chrCnn_random	complement(62922468..62924244)	0.243105	-2.38708	-5.23097	0.000183612	0.00329465	1
BnaCnng63960D	chrCnn_random	63717939..63720277	17.2525	2.51762	5.72635	0	0	0
BnaCnng66860D	chrCnn_random	complement(66558881..66560010)	0.525274	2.46451	5.5194	8.02502e-05	0.00164206	1
BnaCnng67450D	chrCnn_random	67173145..67174770	0.265393	-3.87353	-14.6571	1.17505e-05	0.000306549	1
BnaCnng68620D	chrCnn_random	complement(68237129..68237515)	38.298	-2.28981	-4.88992	0	0	0
BnaCnng69420D	chrCnn_random	complement(69288725..69289235)	1.01769	2.28205	4.86368	0.000515613	0.00777936	1
BnaCnng70020D	chrCnn_random	complement(70024060..70025243)	0.241828	3.66226	12.6605	0.000340874	0.0055222	1
BnaCnng70090D	chrCnn_random	70130556..70131956	0.629078	2.14264	4.4157	0.000393279	0.00621246	1
BnaCnng71660D	chrCnn_random	71910654..71911328	2.05113	-2.66149	-6.32686	5.3856e-11	4.90677e-09	5.44161e-06
BnaCnng72260D	chrCnn_random	complement(72656046..72658690)	41.5222	2.00252	4.00699	0	0	0
BnaCnng74510D	chrCnn_random	75380238..75381297	10.622	-2.03074	-4.08614	1.22125e-15	2.28933e-13	1.23395e-10
BnaCnng74790D	chrCnn_random	75696937..75697383	1.29675	-2.83598	-7.1403	8.40727e-05	0.00170611	1
BnaCnng75100D	chrCnn_random	76096900..76097850	0.342789	-2.92607	-7.60037	0.000648894	0.00942151	1
BnaCnng78360D	chrCnn_random	80009223..80009727	3.49465	2.11727	4.33871	9.0411e-09	5.17864e-07	0.000913512
BnaUnng01490D	chrUnn_random	complement(2050945..2055195)	0.34212	2.53274	5.78672	5.90585e-07	2.17466e-05	0.0596727
BnaUnng04830D	chrUnn_random	complement(7222853..7223189)	2.65133	-2.76807	-6.81197	1.76054e-08	9.48721e-07	0.00177885

## Sheet: M20-L20
Name	Chromosome	Region	Max group mean	Log₂ fold change	Fold change	P-value	FDR p-value	Bonferroni
BnaA01g00150D	chrA01	complement(48079..51257)	1.07	-2.54743	-5.84592	1.11022e-16	4.39393e-15	1.12177e-11
BnaA01g00170D	chrA01	61499..64484	3.99473	-2.53411	-5.79221	0	0	0
BnaA01g00980D	chrA01	complement(535291..540515)	0.931339	2.06224	4.17635	0	0	0
BnaA01g01000D	chrA01	554007..556307	23.5448	8.05088	265.19	0	0	0
BnaA01g01350D	chrA01	720686..722006	0.656445	2.57644	5.96467	7.21155e-08	1.03282e-06	0.00728655
BnaA01g01780D	chrA01	complement(930045..931130)	53.4636	4.0478	16.539	0	0	0
BnaA01g01790D	chrA01	931390..933692	7.62057	2.03954	4.11114	0	0	0
BnaA01g01890D	chrA01	962299..962481	3.11473	2.39477	5.25892	8.20114e-06	8.09301e-05	0.828644
BnaA01g02080D	chrA01	1033366..1033791	23.1496	-2.61389	-6.12154	0	0	0
BnaA01g02450D	chrA01	1242505..1246474	0.420284	-2.10399	-4.29897	4.46488e-05	0.000377642	1
BnaA01g02510D	chrA01	complement(1262847..1265371)	3.96779	-2.26161	-4.79526	1.63314e-13	4.79966e-12	1.65012e-08
BnaA01g03080D	chrA01	1489499..1490590	2.54036	3.18038	9.06544	0	0	0
BnaA01g03490D	chrA01	1636584..1637489	0.757674	2.24291	4.73351	7.16174e-06	7.14689e-05	0.723622
BnaA01g03520D	chrA01	complement(1651377..1653296)	22.9937	-3.12233	-8.7079	0	0	0
BnaA01g03680D	chrA01	1729353..1735454	9.48699	3.47556	11.1236	0	0	0
BnaA01g04140D	chrA01	complement(1908477..1911763)	1.44058	-2.04414	-4.12427	2.12395e-10	4.33631e-09	2.14604e-05
BnaA01g05430D	chrA01	2526680..2527222	7.76517	-2.72317	-6.60323	1.22274e-08	1.97357e-07	0.00123546
BnaA01g05620D	chrA01	2625123..2627336	0.996894	2.40597	5.29992	1.03084e-12	2.7984e-11	1.04156e-07
BnaA01g05680D	chrA01	2644673..2644888	2.57842	-2.74781	-6.71696	8.62085e-06	8.46009e-05	0.871051
BnaA01g05710D	chrA01	2652724..2653475	2.20093	-2.22636	-4.6795	4.00352e-09	6.92545e-08	0.000404516
BnaA01g05940D	chrA01	2755581..2756147	2.82255	-2.59934	-6.06009	5.35071e-09	9.11082e-08	0.000540636
BnaA01g06100D	chrA01	2823027..2825443	3.01243	2.20128	4.59886	0	0	0
BnaA01g06730D	chrA01	3123723..3124923	68.1497	-2.07389	-4.21022	0	0	0
BnaA01g06980D	chrA01	3286171..3289587	2.4671	3.38613	10.4551	0	0	0
BnaA01g07590D	chrA01	3543670..3545166	7.21458	-2.11137	-4.32102	1.11022e-16	4.39393e-15	1.12177e-11
BnaA01g07970D	chrA01	complement(3760039..3762382)	0.683712	3.87351	14.6569	3.9968e-15	1.39158e-13	4.03837e-10
BnaA01g08150D	chrA01	3861058..3864573	0.823289	-2.81539	-7.03908	5.3263e-05	0.000443704	1
BnaA01g08380D	chrA01	complement(4019132..4020464)	4.53945	2.79483	6.9395	0	0	0
BnaA01g08390D	chrA01	complement(4020716..4020979)	0.994452	3.88418	14.7657	0.000109966	0.000848487	1
BnaA01g08400D	chrA01	complement(4021283..4021694)	2.39723	4.45782	21.9755	2.62105e-11	6.03396e-10	2.64831e-06
BnaA01g08410D	chrA01	complement(4021798..4022426)	3.03048	3.04034	8.22687	6.6005e-12	1.64143e-10	6.66914e-07
BnaA01g08470D	chrA01	complement(4040670..4042890)	6.39697	3.17688	9.04346	0	0	0
BnaA01g08830D	chrA01	complement(4267127..4268299)	1.84164	-2.91637	-7.54944	4.94049e-14	1.53928e-12	4.99187e-09
BnaA01g09640D	chrA01	complement(4731337..4735093)	0.203286	-3.05809	-8.32867	1.96372e-05	0.000179236	1
BnaA01g10020D	chrA01	4995119..4998968	1.42877	-2.11993	-4.34673	0	0	0
BnaA01g10260D	chrA01	5122312..5123408	0.863958	-2.36327	-5.14534	1.77679e-06	1.9943e-05	0.179527
BnaA01g10320D	chrA01	5152360..5154921	0.191429	3.30313	9.87053	9.33998e-07	1.10596e-05	0.0943712
BnaA01g10330D	chrA01	complement(5159087..5159517)	1.48719	-2.21573	-4.64518	7.57163e-05	0.000608331	1
BnaA01g10350D	chrA01	5174235..5174855	19.8146	2.56757	5.92808	0	0	0
BnaA01g10520D	chrA01	5262868..5263653	18.6333	2.2263	4.67933	0	0	0
BnaA01g11590D	chrA01	5790098..5794239	0.0902154	-2.16564	-4.48664	0.00142183	0.00822003	1
BnaA01g11820D	chrA01	5908428..5908889	0.610162	2.85073	7.21367	0.000997508	0.00602224	1
BnaA01g11870D	chrA01	5932989..5938953	5.42428	-2.31695	-4.98277	0	0	0
BnaA01g11960D	chrA01	6001930..6002661	0.53019	-5.39403	-42.0499	9.6853e-05	0.000758195	1
BnaA01g12350D	chrA01	6170592..6171695	6.59171	2.00056	4.00154	0	0	0
BnaA01g12380D	chrA01	6184471..6187777	14.3033	2.09422	4.26995	0	0	0
BnaA01g12530D	chrA01	complement(6294325..6295940)	0.613581	-2.20424	-4.60833	1.86566e-05	0.000171012	1
BnaA01g12590D	chrA01	6311207..6313997	0.468113	3.29227	9.79651	8.78804e-10	1.6526e-08	8.87944e-05
BnaA01g12650D	chrA01	6324589..6327188	2.12275	4.89311	29.7149	0	0	0
BnaA01g12940D	chrA01	complement(6477871..6481225)	0.839177	3.78074	13.7441	0	0	0
BnaA01g12950D	chrA01	6483563..6492360	0.561913	2.48264	5.58919	0	0	0
BnaA01g12960D	chrA01	complement(6492752..6495413)	0.14944	2.41084	5.31783	0.0005942	0.00383139	1
BnaA01g13180D	chrA01	complement(6618160..6622212)	0.0938841	-2.47339	-5.55348	0.00114653	0.00681	1
BnaA01g13290D	chrA01	6724135..6724854	2.98593	3.57356	11.9055	1.11022e-16	4.39393e-15	1.12177e-11
BnaA01g13350D	chrA01	complement(6746672..6749894)	2.28953	-3.75853	-13.5341	0	0	0
BnaA01g13540D	chrA01	6884211..6886904	7.04635	2.5092	5.69303	0	0	0
BnaA01g13810D	chrA01	7030415..7031077	38.2558	2.22385	4.67139	0	0	0
BnaA01g14360D	chrA01	complement(7253990..7255844)	1.40445	-4.12271	-17.4205	0	0	0
BnaA01g14510D	chrA01	7334038..7336236	20.7114	2.22856	4.68667	0	0	0
BnaA01g14560D	chrA01	7348571..7349551	9.68813	-3.30181	-9.86152	0	0	0
BnaA01g14610D	chrA01	7375050..7375649	1.77161	-2.95393	-7.74858	1.05054e-09	1.95554e-08	0.000106147
BnaA01g14620D	chrA01	7377365..7377964	1.9048	-3.55229	-11.7313	1.58135e-11	3.75245e-10	1.59779e-06
BnaA01g14630D	chrA01	7380676..7381263	4.79705	-4.04085	-16.4595	0	0	0
BnaA01g15230D	chrA01	7769503..7771011	2.81767	2.38138	5.21033	2.22045e-16	8.63564e-15	2.24354e-11
BnaA01g15240D	chrA01	7793119..7798729	0.448709	2.35218	5.10594	2.51643e-12	6.59047e-11	2.5426e-07
BnaA01g15270D	chrA01	7809073..7811565	0.395247	2.02503	4.06999	9.72377e-07	1.14737e-05	0.098249
BnaA01g15420D	chrA01	complement(7905616..7908863)	0.230769	-2.00416	-4.01154	0.000323811	0.00222419	1
BnaA01g15460D	chrA01	complement(7927276..7927455)	6.33875	-2.00575	-4.01599	2.38141e-06	2.60521e-05	0.240617
BnaA01g16320D	chrA01	8415295..8418320	0.903666	2.55778	5.88803	2.92433e-13	8.38462e-12	2.95474e-08
BnaA01g16620D	chrA01	8681831..8682510	4.88286	2.02825	4.0791	3.15659e-12	8.15082e-11	3.18941e-07
BnaA01g16830D	chrA01	complement(8804782..8808822)	0.217712	2.36134	5.13847	3.96887e-07	5.02147e-06	0.0401015
BnaA01g16840D	chrA01	8810306..8811728	11.4662	3.84886	14.4086	0	0	0
BnaA01g17540D	chrA01	9266224..9268433	40.1333	6.35405	81.8011	0	0	0
BnaA01g18000D	chrA01	9519820..9521313	7.67303	5.5688	47.4651	0	0	0
BnaA01g18260D	chrA01	complement(9778478..9779703)	0.327424	4.11281	17.3014	3.29633e-06	3.51035e-05	0.333062
BnaA01g18440D	chrA01	9988669..9990406	0.121039	4.07513	16.8554	0.000488211	0.00321235	1
BnaA01g18450D	chrA01	9990480..9995016	81.362	4.81739	28.1955	0	0	0
BnaA01g18620D	chrA01	complement(10108405..10109951)	0.233337	3.65242	12.5744	2.00425e-05	0.000182605	1
BnaA01g19180D	chrA01	complement(10690403..10692994)	1.91739	2.97484	7.86169	0	0	0
BnaA01g19200D	chrA01	complement(10738857..10741436)	1.93334	2.07002	4.19893	7.77156e-16	2.89009e-14	7.85239e-11
BnaA01g19350D	chrA01	10880348..10883199	0.179043	-3.76542	-13.5989	0.000175501	0.00129237	1
BnaA01g19880D	chrA01	11570349..11572195	4.60982	2.26443	4.80465	0	0	0
BnaA01g20030D	chrA01	11621738..11622727	0.276894	-3.20865	-9.24484	0.000570978	0.00369771	1
BnaA01g20350D	chrA01	12191970..12194243	9.92919	2.27772	4.84911	0	0	0
BnaA01g20660D	chrA01	12506391..12514305	1.57273	3.13585	8.78989	0	0	0
BnaA01g21430D	chrA01	13301813..13303394	0.512336	2.08929	4.25539	2.38434e-05	0.000213784	1
BnaA01g21450D	chrA01	13403052..13410997	141.045	3.01966	8.10975	0	0	0
BnaA01g21620D	chrA01	complement(13889466..13891455)	4.09176	2.84432	7.18168	0	0	0
BnaA01g21670D	chrA01	13999906..14002615	0.72114	3.05515	8.31177	2.07823e-12	5.49696e-11	2.09984e-07
BnaA01g22660D	chrA01	complement(14962587..14965580)	0.0704149	4.06427	16.7288	0.000386993	0.00260904	1
BnaA01g22670D	chrA01	14967794..14969028	4.03691	-3.98442	-15.8281	8.35635e-09	1.38528e-07	0.000844325
BnaA01g22890D	chrA01	15229940..15232849	0.779986	2.18338	4.54218	2.24332e-08	3.47485e-07	0.00226665
BnaA01g23000D	chrA01	15352316..15352891	0.323875	3.89107	14.8364	0.000910026	0.00556222	1
BnaA01g23170D	chrA01	complement(15560552..15562401)	10.5703	-3.29075	-9.78622	0	0	0
BnaA01g23190D	chrA01	15588360..15589835	0.799455	2.20244	4.60257	1.50787e-07	2.05081e-06	0.0152355
BnaA01g23770D	chrA01	16151871..16154229	1.64533	2.15245	4.44581	2.55351e-15	9.03702e-14	2.58007e-10
BnaA01g24160D	chrA01	16564449..16566777	138.291	2.18999	4.56301	0	0	0
BnaA01g24560D	chrA01	16955536..16957685	0.116051	3.81659	14.0899	0.000191725	0.00139789	1
BnaA01g24780D	chrA01	complement(17148932..17160227)	2.91856	-2.64501	-6.25499	0	0	0
BnaA01g24810D	chrA01	complement(17175095..17182074)	0.922844	3.63022	12.3824	0	0	0
BnaA01g24950D	chrA01	complement(17387592..17395130)	0.0644056	5.24946	38.0404	1.52837e-06	1.7363e-05	0.154427
BnaA01g25010D	chrA01	complement(17495387..17495995)	1.60844	4.85614	28.9631	2.57694e-12	6.7402e-11	2.60374e-07
BnaA01g25400D	chrA01	17766425..17767014	2.32859	-3.56861	-11.8648	1.52072e-05	0.000142022	1
BnaA01g25520D	chrA01	17810952..17811675	1.91485	2.43444	5.40556	0.000156441	0.00116475	1
BnaA01g25940D	chrA01	complement(18102485..18105487)	0.0800872	3.36167	10.2793	0.000656896	0.00418386	1
BnaA01g25990D	chrA01	complement(18131354..18133511)	3.08453	2.38	5.20538	0	0	0
BnaA01g26120D	chrA01	18206602..18208980	5.28783	-3.7519	-13.4721	0	0	0
BnaA01g26960D	chrA01	complement(18879918..18881812)	0.454066	-2.22706	-4.68179	6.26848e-06	6.32987e-05	0.633367
BnaA01g27830D	chrA01	19405731..19407660	1.128	3.02783	8.15582	1.11022e-16	4.39393e-15	1.12177e-11
BnaA01g27970D	chrA01	complement(19493912..19494160)	0.975694	-3.9264	-15.2042	0.000900864	0.00551122	1
BnaA01g28000D	chrA01	19527542..19531272	0.0847291	-3.83759	-14.2965	0.0015003	0.00861065	1
BnaA01g28070D	chrA01	complement(19596236..19598394)	0.12069	-4.79089	-27.6823	0.00167928	0.00949704	1
BnaA01g28080D	chrA01	complement(19601025..19602969)	110.418	-2.46226	-5.51078	0	0	0
BnaA01g28180D	chrA01	19681341..19684544	0.446813	3.59081	12.0487	9.50129e-13	2.58833e-11	9.6001e-08
BnaA01g28190D	chrA01	complement(19684664..19686021)	18.4101	2.23581	4.71026	0	0	0
BnaA01g28200D	chrA01	19689068..19689950	2.05726	3.40071	10.5613	1.77636e-15	6.37595e-14	1.79483e-10
BnaA01g28600D	chrA01	19885286..19886322	1.0541	-3.95348	-15.4923	1.29394e-06	1.49297e-05	0.130739
BnaA01g28620D	chrA01	complement(19889096..19890728)	3.96765	-4.2183	-18.6138	0	0	0
BnaA01g28810D	chrA01	complement(20010789..20011806)	66.1174	2.77211	6.83106	0	0	0
BnaA01g28830D	chrA01	20013831..20014723	5.97685	2.4878	5.60921	0	0	0
BnaA01g28930D	chrA01	20053153..20054279	1.28988	2.43755	5.41722	1.35632e-09	2.4867e-08	0.000137042
BnaA01g29190D	chrA01	20200361..20203319	1.94471	2.4004	5.27951	0	0	0
BnaA01g29320D	chrA01	20277037..20279235	0.727653	-2.4524	-5.47327	6.33484e-08	9.15959e-07	0.00640072
BnaA01g29540D	chrA01	20456788..20459260	5.29418	3.80059	13.9345	0	0	0
BnaA01g30220D	chrA01	complement(20774978..20776586)	0.452077	3.14898	8.8703	2.5366e-07	3.32294e-06	0.0256298
BnaA01g30490D	chrA01	20924063..20926784	48.2004	-2.9235	-7.58685	0	0	0
BnaA01g30550D	chrA01	20941303..20942028	1.77759	-2.0655	-4.18579	1.76602e-05	0.000162824	1
BnaA01g30770D	chrA01	21016239..21021351	1.91987	2.80788	7.00253	0	0	0
BnaA01g30920D	chrA01	21078507..21080047	19.7359	2.85718	7.24595	0	0	0
BnaA01g30970D	chrA01	complement(21098094..21099042)	1.52521	-2.03678	-4.1033	8.37249e-06	8.23581e-05	0.845957
BnaA01g31080D	chrA01	21157754..21158974	13.8729	2.75878	6.76825	0	0	0
BnaA01g31140D	chrA01	complement(21177827..21178775)	1.28909	-2.09062	-4.2593	1.72593e-05	0.000159477	1
BnaA01g31680D	chrA01	complement(21495776..21496782)	1.21861	3.14923	8.87181	7.67867e-06	7.61311e-05	0.775852
BnaA01g31910D	chrA01	21590703..21592219	1.36896	-2.71438	-6.5631	2.7064e-06	2.93312e-05	0.273455
BnaA01g32160D	chrA01	complement(21698855..21700596)	0.561612	-3.1342	-8.77987	0.000126171	0.000960328	1
BnaA01g32360D	chrA01	21803269..21804673	1.1854	2.0851	4.24305	3.29543e-08	4.97564e-07	0.0033297
BnaA01g33670D	chrA01	complement(22780883..22784038)	0.195691	3.63321	12.4081	6.43639e-08	9.29578e-07	0.00650333
BnaA01g33880D	chrA01	complement(22937517..22939331)	1.19078	-5.43953	-43.3971	0	0	0
BnaA01g34300D	chrA01	23096467..23098061	0.20262	-3.84775	-14.3975	0.000202347	0.00146781	1
BnaA01g34620D	chrA01_random	complement(62563..64378)	8.69009	-2.58571	-6.0031	0	0	0
BnaA01g34710D	chrA01_random	84341..86712	7.50198	-2.42578	-5.3732	0	0	0
BnaA01g34960D	chrA01_random	complement(288297..289448)	1.87929	3.01463	8.08153	0	0	0
BnaA01g34980D	chrA01_random	304675..306686	9.12213	2.70059	6.50068	0	0	0
BnaA01g35230D	chrA01_random	494531..496074	0.877441	-3.53525	-11.5936	4.52416e-13	1.27225e-11	4.57121e-08
BnaA01g35440D	chrA01_random	623856..625895	2.68719	2.80425	6.98496	0	0	0
BnaA01g35750D	chrA01_random	complement(1011627..1013119)	1.95011	3.81351	14.0598	0	0	0
BnaA01g36020D	chrA01_random	1501185..1504886	0.23518	2.11201	4.32293	0.000108804	0.000840743	1
BnaA01g36530D	chrA01_random	complement(2075333..2076922)	0.553546	2.1138	4.32829	5.18352e-06	5.32854e-05	0.523743
BnaA01g37160D	chrA01_random	complement(2520528..2521313)	2.83729	2.81664	7.04521	1.11022e-16	4.39393e-15	1.12177e-11
BnaA01g37210D	chrA01_random	2544499..2549432	47.735	3.60677	12.1827	0	0	0
BnaA01g37390D	chrA01_random	complement(2673192..2675057)	0.614587	2.00898	4.02498	8.39011e-06	8.25048e-05	0.847737
BnaA02g00100D	chrA02	complement(30649..32966)	0.167117	-3.40109	-10.5641	0.000958614	0.00581941	1
BnaA02g00320D	chrA02	119841..121209	1.19123	-4.85184	-28.8769	6.58362e-14	2.01823e-12	6.65209e-09
BnaA02g00360D	chrA02	complement(131407..132480)	10.9625	-3.21248	-9.26943	0	0	0
BnaA02g00610D	chrA02	232578..234140	30.4595	-2.35554	-5.11787	0	0	0
BnaA02g00890D	chrA02	complement(341214..345120)	1.43414	2.06623	4.1879	1.72529e-13	5.05724e-12	1.74323e-08
BnaA02g01200D	chrA02	complement(517911..520108)	3.9903	-2.75893	-6.76894	0	0	0
BnaA02g01560D	chrA02	733426..735766	11.2745	3.41127	10.6388	0	0	0
BnaA02g02020D	chrA02	913643..915733	5.32269	-4.62485	-24.6728	0	0	0
BnaA02g02120D	chrA02	934648..935697	0.784874	-2.20502	-4.61082	2.21042e-05	0.000199564	1
BnaA02g02300D	chrA02	complement(1016247..1017399)	0.905845	-3.23693	-9.42789	8.23788e-10	1.5558e-08	8.32355e-05
BnaA02g02500D	chrA02	1102923..1104367	3.95426	2.17573	4.51814	0	0	0
BnaA02g02580D	chrA02	1154220..1156370	0.464597	3.24763	9.49807	1.72105e-08	2.71456e-07	0.00173894
BnaA02g02870D	chrA02	complement(1285969..1288750)	4.95505	2.71098	6.54767	0	0	0
BnaA02g02910D	chrA02	1297885..1298553	1.71064	-2.85463	-7.23318	1.30843e-09	2.40502e-08	0.000132204
BnaA02g03370D	chrA02	complement(1501710..1503266)	0.467174	-3.87094	-14.6308	6.91573e-08	9.93781e-07	0.00698765
BnaA02g03440D	chrA02	1531543..1532424	0.366197	-2.22191	-4.66509	0.00146542	0.00844068	1
BnaA02g03790D	chrA02	complement(1744536..1747560)	0.645668	2.44021	5.4272	2.19064e-11	5.10593e-10	2.21342e-06
BnaA02g03810D	chrA02	complement(1756046..1758017)	1.10879	5.30297	39.4778	0	0	0
BnaA02g03830D	chrA02	complement(1760133..1762119)	1.64494	7.12984	140.054	0	0	0
BnaA02g04150D	chrA02	1859083..1859490	0.470476	3.42939	10.7733	0.000983266	0.00594834	1
BnaA02g04190D	chrA02	complement(1871133..1874570)	11.6299	2.04931	4.13907	0	0	0
BnaA02g04780D	chrA02	2120005..2123058	314.097	2.22806	4.68502	0	0	0
BnaA02g04970D	chrA02	complement(2199498..2200157)	159.401	-2.10565	-4.30393	0	0	0
BnaA02g05230D	chrA02	2376801..2379378	15.8068	-3.18084	-9.06833	0	0	0
BnaA02g05240D	chrA02	2381322..2385250	2.70297	-2.36085	-5.13672	0	0	0
BnaA02g05310D	chrA02	2417157..2419486	75.4157	2.76629	6.80358	0	0	0
BnaA02g05370D	chrA02	complement(2446801..2448081)	1.16298	4.28407	19.4819	0	0	0
BnaA02g05560D	chrA02	2560525..2562521	4.54143	3.57897	11.9502	0	0	0
BnaA02g05600D	chrA02	complement(2574575..2576006)	6.27848	2.58087	5.983	0	0	0
BnaA02g05610D	chrA02	complement(2581864..2582481)	1.63499	-2.44509	-5.44561	3.89661e-07	4.93871e-06	0.0393714
BnaA02g06100D	chrA02	2818967..2820292	1.41345	2.14828	4.43299	2.24869e-07	2.97081e-06	0.0227207
BnaA02g06880D	chrA02	3265339..3267293	39.8326	2.00753	4.02095	0	0	0
BnaA02g06930D	chrA02	complement(3286338..3290380)	0.663579	4.15101	17.7655	0	0	0
BnaA02g06950D	chrA02	complement(3299006..3302614)	0.22348	2.95455	7.75191	1.09071e-07	1.51526e-06	0.0110205
BnaA02g07030D	chrA02	3333754..3335564	0.794088	2.29123	4.89472	3.38682e-09	5.91743e-08	0.000342205
BnaA02g07120D	chrA02	3392425..3393327	4.31504	-3.17741	-9.04684	5.53901e-12	1.38943e-10	5.59662e-07
BnaA02g07290D	chrA02	complement(3462526..3464062)	0.477597	3.73004	13.2695	1.30756e-09	2.40423e-08	0.000132116
BnaA02g08160D	chrA02	3869186..3874606	9.30769	2.5562	5.88158	0	0	0
BnaA02g08390D	chrA02	4044872..4045897	0.288308	-4.21697	-18.5967	0.000198272	0.00144146	1
BnaA02g08510D	chrA02	complement(4180072..4183620)	2.30327	2.21328	4.63729	0	0	0
BnaA02g08750D	chrA02	complement(4324559..4326512)	0.457578	-3.02156	-8.12046	1.5428e-08	2.44983e-07	0.00155884
BnaA02g08960D	chrA02	complement(4455479..4457450)	0.272877	2.91679	7.55166	2.86752e-06	3.09281e-05	0.289734
BnaA02g09030D	chrA02	complement(4490854..4491943)	6.77534	3.92773	15.2182	1.11022e-16	4.39393e-15	1.12177e-11
BnaA02g09040D	chrA02	complement(4494818..4495165)	9.15394	3.26989	9.64571	8.89426e-09	1.46867e-07	0.000898676
BnaA02g09370D	chrA02	complement(4623209..4626287)	5.61633	-6.25875	-76.5721	0	0	0
BnaA02g09890D	chrA02	complement(4958441..4960591)	29.2755	3.66515	12.6859	0	0	0
BnaA02g09900D	chrA02	4969040..4970021	0.623397	-2.30091	-4.92769	6.14933e-05	0.000504571	1
BnaA02g09910D	chrA02	4970757..4971599	1.09315	-2.7363	-6.66359	2.76314e-07	3.59948e-06	0.0279187
BnaA02g09960D	chrA02	complement(4984418..4986946)	7.98888	2.71044	6.54523	0	0	0
BnaA02g10020D	chrA02	5031977..5033914	0.124786	3.75068	13.4607	0.000224701	0.00161237	1
BnaA02g10400D	chrA02	5337282..5339309	5.27037	-2.99463	-7.97027	0	0	0
BnaA02g10700D	chrA02	complement(5532198..5532945)	1.92754	3.71614	13.1423	1.1835e-13	3.52537e-12	1.19581e-08
BnaA02g10710D	chrA02	complement(5539112..5539850)	9.02171	2.07893	4.22493	2.22045e-16	8.63564e-15	2.24354e-11
BnaA02g10740D	chrA02	5556990..5559984	0.190767	3.11497	8.66365	1.43577e-05	0.000134798	1
BnaA02g11310D	chrA02	5930726..5932611	0.75477	-2.03779	-4.10616	5.51565e-07	6.80632e-06	0.0557301
BnaA02g11570D	chrA02	6053223..6055079	2.33539	2.43283	5.39952	6.72795e-13	1.86347e-11	6.79792e-08
BnaA02g11780D	chrA02	complement(6162771..6163787)	5.31859	2.06505	4.18449	5.55112e-16	2.09442e-14	5.60885e-11
BnaA02g12200D	chrA02	6458345..6458884	0.476952	-3.51002	-11.3926	0.000738309	0.00463692	1
BnaA02g12600D	chrA02	6771193..6774102	9.56007	3.16544	8.97208	0	0	0
BnaA02g12660D	chrA02	complement(6814938..6821273)	0.095075	3.08953	8.51219	1.19945e-07	1.65428e-06	0.0121192
BnaA02g12730D	chrA02	6840697..6843687	0.480076	2.32297	5.0036	1.34573e-08	2.1576e-07	0.00135972
BnaA02g12740D	chrA02	6850545..6855026	1.44417	4.29969	19.694	0	0	0
BnaA02g12770D	chrA02	complement(6883362..6884519)	8.80846	2.34998	5.09818	0	0	0
BnaA02g12790D	chrA02	6914747..6917816	7.21671	2.20095	4.59784	0	0	0
BnaA02g13360D	chrA02	7346490..7347068	0.774069	2.2848	4.87296	0.000132383	0.00100254	1
BnaA02g13460D	chrA02	7411289..7412772	46.1775	3.71267	13.1107	0	0	0
BnaA02g13850D	chrA02	complement(7627996..7628409)	0.674361	3.04422	8.24901	0.000338048	0.0023099	1
BnaA02g14780D	chrA02	complement(8452393..8454564)	1.91405	-2.86959	-7.30857	0	0	0
BnaA02g14960D	chrA02	complement(8576814..8579359)	0.834836	3.37288	10.3595	0	0	0
BnaA02g15120D	chrA02	8686877..8687482	0.688409	2.27105	4.82675	0.00081479	0.00505628	1
BnaA02g15140D	chrA02	8705541..8706619	0.31156	-4.37833	-20.7974	0.000133808	0.0010128	1
BnaA02g15420D	chrA02	complement(8933445..8933993)	8.54391	-4.1745	-18.0572	0	0	0
BnaA02g15500D	chrA02	8982649..8984617	0.232882	5.98117	63.1703	7.70482e-06	7.63605e-05	0.778495
BnaA02g15610D	chrA02	complement(9020755..9022610)	0.243424	2.00237	4.00657	0.000646982	0.00412801	1
BnaA02g16190D	chrA02	9671558..9674539	1.27573	4.21505	18.5718	0	0	0
BnaA02g16250D	chrA02	complement(9698277..9699130)	1.97075	-2.14099	-4.41064	1.81372e-06	2.03327e-05	0.183259
BnaA02g16660D	chrA02	complement(9953775..9956399)	0.580553	2.59595	6.04586	8.4114e-11	1.81523e-09	8.49888e-06
BnaA02g16720D	chrA02	complement(9986420..9988343)	0.26075	7.97905	252.309	0.000918388	0.0056079	1
BnaA02g16730D	chrA02	9994728..9996946	1.06618	2.61777	6.13799	5.66214e-15	1.94593e-13	5.72102e-10
BnaA02g17320D	chrA02	complement(10482447..10483053)	0.642388	-2.79724	-6.9511	0.000213527	0.00154029	1
BnaA02g17650D	chrA02	complement(10618757..10619266)	3.44789	-3.24967	-9.51147	3.48499e-13	9.91059e-12	3.52123e-08
BnaA02g17720D	chrA02	10664117..10664701	0.623779	-2.70125	-6.50365	0.000441058	0.00293381	1
BnaA02g18150D	chrA02	10990306..10991130	1.50893	2.43657	5.41351	2.0442e-07	2.72452e-06	0.0206546
BnaA02g18290D	chrA02	complement(11089165..11090759)	0.418306	-8.05291	-265.563	0.000818264	0.00507317	1
BnaA02g18320D	chrA02	complement(11116182..11118009)	19.4272	-2.00602	-4.01674	0	0	0
BnaA02g18450D	chrA02	11177661..11179158	27.1588	-3.13945	-8.81188	0	0	0
BnaA02g18670D	chrA02	11420065..11420301	9.54837	3.90458	14.976	0	0	0
BnaA02g18730D	chrA02	11498528..11501103	0.544308	-3.09478	-8.54323	2.2788e-11	5.29554e-10	2.3025e-06
BnaA02g18760D	chrA02	11545475..11546419	3.10876	-2.02954	-4.08275	6.71818e-12	1.66865e-10	6.78805e-07
BnaA02g19100D	chrA02	complement(11833309..11833807)	1.71451	-2.15	-4.43827	9.3817e-06	9.14458e-05	0.947927
BnaA02g19440D	chrA02	12064289..12066003	1.01308	-2.75156	-6.73445	7.1112e-12	1.76107e-10	7.18516e-07
BnaA02g19610D	chrA02	complement(12181117..12181941)	0.505672	3.63211	12.3986	2.24578e-06	2.4686e-05	0.226914
BnaA02g19870D	chrA02	12288826..12290282	0.276311	-3.48502	-11.1969	6.65041e-05	0.000540329	1
BnaA02g19960D	chrA02	12336764..12336973	3.52139	2.20161	4.59994	1.01217e-05	9.7997e-05	1
BnaA02g19970D	chrA02	complement(12337272..12338438)	2.51764	5.59869	48.4591	0	0	0
BnaA02g20300D	chrA02	12561990..12563929	0.16956	-2.74074	-6.68411	0.000525345	0.00343144	1
BnaA02g20430D	chrA02	complement(12737474..12740092)	3.99471	3.28373	9.73869	0	0	0
BnaA02g20580D	chrA02	complement(12960354..12963772)	0.331344	5.0663	33.5049	1.35447e-13	4.01337e-12	1.36856e-08
BnaA02g20750D	chrA02	complement(13086038..13087370)	11.0392	2.13962	4.40644	0	0	0
BnaA02g21140D	chrA02	complement(13463781..13466087)	8.58176	2.08343	4.23814	0	0	0
BnaA02g21150D	chrA02	complement(13466155..13466408)	3.16983	2.14953	4.43684	1.72285e-05	0.000159236	1
BnaA02g21170D	chrA02	complement(13477830..13481677)	0.619402	4.59835	24.2238	0	0	0
BnaA02g21330D	chrA02	13704909..13707475	26.2701	-2.20207	-4.60139	0	0	0
BnaA02g21480D	chrA02	complement(13835724..13837853)	1.65018	2.51634	5.72131	0	0	0
BnaA02g21620D	chrA02	complement(14005687..14008686)	1.18927	-2.10247	-4.29444	1.34691e-11	3.22646e-10	1.36092e-06
BnaA02g21750D	chrA02	complement(14145771..14148687)	77.4541	-2.21102	-4.63003	0	0	0
BnaA02g21850D	chrA02	complement(14238459..14239671)	19.5828	2.24463	4.73917	0	0	0
BnaA02g22130D	chrA02	complement(14600301..14603480)	0.184232	-3.07158	-8.40693	4.96736e-06	5.11988e-05	0.501902
BnaA02g24630D	chrA02	complement(17958101..17959435)	0.167129	-3.80864	-14.0125	0.000816	0.00506255	1
BnaA02g25150D	chrA02	complement(18477420..18478068)	17.2808	2.37269	5.17907	0	0	0
BnaA02g25550D	chrA02	complement(18765882..18768969)	7.28161	4.08438	16.9637	0	0	0
BnaA02g25690D	chrA02	18832324..18834275	0.157065	4.08018	16.9144	0.000107541	0.000832065	1
BnaA02g26780D	chrA02	19774946..19775956	1.07031	2.20055	4.59653	9.02144e-08	1.27024e-06	0.00911527
BnaA02g27190D	chrA02	20057909..20058688	0.506006	2.02085	4.05822	0.000818126	0.00507288	1
BnaA02g27670D	chrA02	complement(20432380..20432889)	17.0463	2.24056	4.72581	0	0	0
BnaA02g27680D	chrA02	20444917..20446231	0.965838	2.05017	4.14154	1.46126e-05	0.00013695	1
BnaA02g27860D	chrA02	20574912..20576789	0.852094	-2.99143	-7.95263	1.71405e-05	0.000158466	1
BnaA02g28080D	chrA02	complement(20738563..20740367)	4.46238	2.93607	7.65323	0	0	0
BnaA02g28200D	chrA02	20787778..20788559	21.5705	4.95313	30.9771	0	0	0
BnaA02g28220D	chrA02	complement(20795189..20797206)	0.776337	2.34045	5.0646	2.86955e-08	4.36984e-07	0.00289939
BnaA02g28340D	chrA02	20869807..20875092	0.0889505	6.00403	64.179	7.56391e-06	7.5101e-05	0.764257
BnaA02g28370D	chrA02	20887629..20892561	0.236184	-3.39273	-10.503	3.0637e-11	6.9988e-10	3.09557e-06
BnaA02g28560D	chrA02	complement(21014057..21014331)	3.90688	2.50862	5.69077	9.58456e-08	1.34485e-06	0.00968424
BnaA02g28960D	chrA02	complement(21225976..21228392)	0.158643	3.75001	13.4544	6.92439e-06	6.93193e-05	0.69964
BnaA02g28980D	chrA02	21247053..21248778	0.125948	-4.58305	-23.9681	0.00149656	0.0085916	1
BnaA02g29010D	chrA02	21257626..21258791	4.91872	-2.68643	-6.4372	1.47545e-07	2.01024e-06	0.0149079
BnaA02g29270D	chrA02	complement(21393298..21398552)	0.158763	3.174	9.02545	1.79865e-08	2.83078e-07	0.00181736
BnaA02g29340D	chrA02	21461373..21462923	12.2201	3.67787	12.7982	0	0	0
BnaA02g29530D	chrA02	complement(21554286..21555410)	0.717727	-2.08896	-4.25441	0.000118699	0.000909208	1
BnaA02g29940D	chrA02	complement(21742125..21745507)	0.217248	2.4981	5.64942	7.63392e-07	9.18033e-06	0.0771331
BnaA02g29990D	chrA02	complement(21786632..21787683)	0.679874	3.44947	10.9243	1.03807e-08	1.69637e-07	0.00104887
BnaA02g30040D	chrA02	complement(21813455..21815860)	0.607942	2.13015	4.37762	1.18165e-06	1.37345e-05	0.119394
BnaA02g30130D	chrA02	21866289..21869207	0.0913174	2.76734	6.80849	0.00109239	0.00652721	1
BnaA02g30740D	chrA02	complement(22180981..22185890)	10.9838	2.52471	5.75457	2.0961e-13	6.09117e-12	2.1179e-08
BnaA02g31140D	chrA02	22528452..22529600	10.5474	2.87975	7.36024	0	0	0
BnaA02g31430D	chrA02	complement(22672061..22675205)	6.31557	3.65963	12.6374	0	0	0
BnaA02g31900D	chrA02	23001728..23004056	2.78244	-2.33095	-5.03136	0.000115524	0.000887171	1
BnaA02g31920D	chrA02	23010896..23012241	10.9362	4.00211	16.0234	0	0	0
BnaA02g31980D	chrA02	complement(23032205..23034711)	0.994309	-2.00065	-4.00181	5.63458e-09	9.56033e-08	0.000569318
BnaA02g32070D	chrA02	complement(23096768..23098821)	0.669689	3.54317	11.6573	4.64073e-14	1.44856e-12	4.689e-09
BnaA02g32090D	chrA02	complement(23102560..23104631)	0.398952	2.26441	4.80458	1.72432e-06	1.9395e-05	0.174225
BnaA02g32390D	chrA02	23296925..23297518	0.995588	-4.33345	-20.1604	3.48012e-07	4.45497e-06	0.0351631
BnaA02g32750D	chrA02	23515203..23515825	0.552163	-2.44579	-5.44825	0.000993857	0.00600384	1
BnaA02g33040D	chrA02	complement(23669067..23672177)	0.865558	-5.02344	-32.5241	0	0	0
BnaA02g33140D	chrA02	23726362..23727999	0.397148	-2.96042	-7.78348	1.24505e-06	1.44035e-05	0.1258
BnaA02g33160D	chrA02	23730985..23732622	0.431649	-3.33818	-10.1133	2.87387e-07	3.73377e-06	0.0290375
BnaA02g33390D	chrA02	23943973..23945835	3.70686	-2.26911	-4.82027	1.68754e-14	5.50206e-13	1.70509e-09
BnaA02g33460D	chrA02	complement(23995755..23996408)	7.51527	2.57027	5.93921	0	0	0
BnaA02g33470D	chrA02	complement(23996686..23999820)	0.313896	2.56529	5.91876	6.9437e-09	1.16505e-07	0.000701591
BnaA02g33480D	chrA02	24000200..24001647	4.86648	3.20066	9.19376	0	0	0
BnaA02g33780D	chrA02	complement(24212157..24215565)	13.0073	-2.29424	-4.90497	0	0	0
BnaA02g33800D	chrA02	complement(24217813..24219687)	14.5757	-4.52445	-23.0142	0	0	0
BnaA02g33930D	chrA02	24279364..24281759	2.79456	2.09204	4.26352	0	0	0
BnaA02g34030D	chrA02	complement(24329964..24330853)	0.615231	2.48942	5.61551	3.63962e-05	0.000314233	1
BnaA02g34070D	chrA02	complement(24366886..24368798)	6.52008	2.29955	4.92306	0	0	0
BnaA02g34220D	chrA02	complement(24440829..24441668)	0.550728	2.02452	4.06855	0.000635554	0.00406253	1
BnaA02g34550D	chrA02	24597395..24607407	0.0994957	-2.02521	-4.0705	3.36053e-06	3.57269e-05	0.339548
BnaA02g34590D	chrA02	complement(24647507..24648457)	0.392796	2.18884	4.55938	0.000988897	0.00597668	1
BnaA02g34760D	chrA02	complement(24745120..24746821)	3.55185	-2.54148	-5.82187	4.14584e-05	0.000352835	1
BnaA02g34870D	chrA02	complement(24776252..24778440)	3.69479	3.13078	8.75907	0	0	0
BnaA02g34950D	chrA02_random	complement(7584..10989)	8.92042	-2.81713	-7.04759	0	0	0
BnaA02g35160D	chrA02_random	complement(85558..86775)	1.9202	2.29641	4.91234	3.9581e-08	5.9021e-07	0.00399926
BnaA02g35220D	chrA02_random	complement(144793..146012)	0.159931	4.76194	27.1322	0.000788968	0.00491566	1
BnaA02g35470D	chrA02_random	complement(268674..269636)	1.81347	-2.81303	-7.02757	1.12039e-09	2.07905e-08	0.000113205
BnaA02g35540D	chrA02_random	336346..337720	0.432544	-2.83807	-7.15065	2.26245e-05	0.000203813	1
BnaA02g35750D	chrA02_random	complement(512765..514555)	15.417	2.14658	4.42778	0	0	0
BnaA02g35760D	chrA02_random	complement(518292..519116)	2.18171	2.69378	6.47005	5.95208e-10	1.14508e-08	6.01398e-05
BnaA02g35900D	chrA02_random	603236..604664	2.33697	2.7928	6.92976	0	0	0
BnaA02g36150D	chrA02_random	732318..733856	0.270949	-3.06615	-8.37536	3.93366e-05	0.000337085	1
BnaA02g36290D	chrA02_random	complement(828760..830397)	0.902349	-2.44224	-5.43484	5.1234e-09	8.74587e-08	0.000517668
BnaA02g36970D	chrA02_random	1521784..1524058	0.308802	-2.35337	-5.11016	2.48552e-05	0.000221931	1
BnaA02g37020D	chrA02_random	complement(1541702..1547395)	0.190037	-2.05191	-4.14654	0.00130703	0.00763717	1
BnaA03g00550D	chrA03	255490..256203	6.59648	3.23311	9.40292	0	0	0
BnaA03g00570D	chrA03	263340..264769	0.477469	2.88734	7.39905	3.78633e-07	4.81403e-06	0.0382571
BnaA03g00640D	chrA03	291351..293518	0.248497	-2.19568	-4.58106	0.000496137	0.0032592	1
BnaA03g00800D	chrA03	345044..345860	16.4158	2.53932	5.81316	0	0	0
BnaA03g01010D	chrA03	432018..434746	0.104742	-2.7559	-6.75474	0.00104328	0.00626887	1
BnaA03g01440D	chrA03	657605..660444	4.76371	2.93101	7.62645	0	0	0
BnaA03g01800D	chrA03	complement(842077..846631)	0.0995676	-3.02434	-8.13609	8.54889e-05	0.000678379	1
BnaA03g02050D	chrA03	complement(945732..946630)	3.4484	-2.98267	-7.9045	0	0	0
BnaA03g02060D	chrA03	complement(947461..948294)	0.91322	-2.04455	-4.12543	6.38739e-05	0.000521984	1
BnaA03g02240D	chrA03	complement(1031530..1032951)	0.534556	-2.15928	-4.46692	2.63526e-05	0.000234142	1
BnaA03g02400D	chrA03	complement(1101988..1102881)	10.3881	2.05974	4.16911	0	0	0
BnaA03g02540D	chrA03	complement(1192541..1196485)	18.2028	2.09059	4.25924	0	0	0
BnaA03g03400D	chrA03	complement(1634559..1637504)	34.9942	2.14205	4.4139	0	0	0
BnaA03g03520D	chrA03	1693874..1695219	0.175423	-3.88385	-14.7623	0.000670875	0.00426168	1
BnaA03g03670D	chrA03	1734639..1740920	1.53258	3.10911	8.62851	0	0	0
BnaA03g03740D	chrA03	complement(1763006..1763470)	50.4801	-3.22821	-9.37105	0	0	0
BnaA03g04160D	chrA03	complement(1933276..1934457)	9.79366	4.71525	26.2683	0	0	0
BnaA03g04280D	chrA03	2002066..2004226	7.49003	2.93495	7.64728	0	0	0
BnaA03g04290D	chrA03	2006247..2008955	2.32118	2.47122	5.54514	0	0	0
BnaA03g04440D	chrA03	complement(2074644..2080271)	0.643863	-2.09496	-4.27213	2.30913e-05	0.000207612	1
BnaA03g04470D	chrA03	2094214..2097558	4.70583	3.33635	10.1005	0	0	0
BnaA03g04660D	chrA03	complement(2172240..2174406)	2.47125	-2.18839	-4.55796	0	0	0
BnaA03g04860D	chrA03	2249398..2251652	0.150039	-3.52987	-11.5504	0.000249685	0.00176779	1
BnaA03g05980D	chrA03	complement(2717513..2719168)	40.6226	2.08084	4.23053	0	0	0
BnaA03g06190D	chrA03	2788119..2790124	0.493889	2.66141	6.32652	2.77689e-09	4.90004e-08	0.000280577
BnaA03g06450D	chrA03	complement(2865427..2868052)	1.25095	2.56031	5.89833	4.27436e-14	1.33875e-12	4.31881e-09
BnaA03g06910D	chrA03	3058781..3060614	11.837	2.03045	4.08531	0	0	0
BnaA03g07800D	chrA03	3460909..3461609	3.75503	-2.37475	-5.18648	3.07898e-12	7.96264e-11	3.111e-07
BnaA03g07930D	chrA03	3535776..3536934	8.76159	-2.35403	-5.11251	0	0	0
BnaA03g08080D	chrA03	complement(3643396..3644192)	0.582877	-2.74376	-6.69816	6.37225e-05	0.000520958	1
BnaA03g08510D	chrA03	complement(3850758..3852191)	3.947	2.36463	5.15019	0	0	0
BnaA03g08560D	chrA03	complement(3874944..3876847)	1.09676	2.01603	4.04468	1.31669e-06	1.51698e-05	0.133039
BnaA03g08710D	chrA03	complement(3943445..3946555)	0.463688	3.20705	9.23462	1.23568e-13	3.67431e-12	1.24853e-08
BnaA03g08720D	chrA03	3952994..3955305	91.5735	2.76958	6.81908	0	0	0
BnaA03g09150D	chrA03	4122660..4124952	1.86612	2.01132	4.0315	1.11022e-16	4.39393e-15	1.12177e-11
BnaA03g09560D	chrA03	4278763..4281093	167.781	3.22927	9.3779	0	0	0
BnaA03g09600D	chrA03	complement(4290060..4293190)	1.74757	-2.58226	-5.98877	0	0	0
BnaA03g09610D	chrA03	complement(4295243..4296212)	15.3493	3.17181	9.01177	0	0	0
BnaA03g09900D	chrA03	complement(4464809..4469788)	0.173445	-2.65056	-6.27912	2.91061e-07	3.77617e-06	0.0294088
BnaA03g10160D	chrA03	4563308..4565921	1.74444	3.13889	8.80844	0	0	0
BnaA03g10550D	chrA03	complement(4749177..4751359)	68.9157	4.64283	24.9822	0	0	0
BnaA03g10890D	chrA03	complement(4877812..4879802)	14.3412	5.39678	42.13	0	0	0
BnaA03g10950D	chrA03	complement(4918842..4921376)	0.779894	2.5644	5.9151	1.96698e-12	5.2153e-11	1.98744e-07
BnaA03g11620D	chrA03	complement(5215367..5217615)	2.52842	-2.0615	-4.1742	1.00097e-09	1.86877e-08	0.000101138
BnaA03g12220D	chrA03	complement(5500014..5503740)	0.126882	2.072	4.2047	0.000354107	0.00240822	1
BnaA03g12520D	chrA03	complement(5721551..5722331)	46.7677	2.87472	7.3346	0	0	0
BnaA03g12950D	chrA03	complement(5885083..5887349)	0.273044	-3.83762	-14.2968	5.28089e-07	6.5422e-06	0.0533581
BnaA03g13060D	chrA03	complement(5946062..5946703)	26.1042	3.34261	10.1444	0	0	0
BnaA03g13620D	chrA03	6228388..6229128	0.524268	4.00358	16.0398	7.41443e-05	0.000596746	1
BnaA03g14190D	chrA03	6511242..6513303	1.08027	-2.10297	-4.29593	6.54493e-10	1.25294e-08	6.61299e-05
BnaA03g14280D	chrA03	6558722..6558964	1.11973	-2.93718	-7.65914	0.00131647	0.00768302	1
BnaA03g15610D	chrA03	complement(7218727..7219609)	379.69	5.76097	54.228	0	0	0
BnaA03g15830D	chrA03	complement(7332749..7334101)	8.76987	-3.20299	-9.20866	2.22045e-09	3.97368e-08	0.000224354
BnaA03g16400D	chrA03	complement(7652136..7652663)	1.42864	2.32299	5.00368	5.92018e-06	6.00879e-05	0.598175
BnaA03g16500D	chrA03	complement(7712442..7714700)	0.228253	2.86389	7.27977	1.49884e-05	0.000140186	1
BnaA03g17230D	chrA03	complement(8080461..8083809)	0.196322	-4.46982	-22.159	4.23651e-06	4.42391e-05	0.428057
BnaA03g18320D	chrA03	complement(8591916..8594362)	2.40197	-3.52891	-11.5427	0	0	0
BnaA03g18540D	chrA03	complement(8725871..8728057)	6.68066	-3.97048	-15.6759	5.67811e-10	1.09509e-08	5.73716e-05
BnaA03g18710D	chrA03	complement(8804180..8806829)	2.01238	-2.06429	-4.18227	4.40226e-06	4.58136e-05	0.444804
BnaA03g19450D	chrA03	complement(9205146..9206559)	10.6306	2.4645	5.51934	0	0	0
BnaA03g19460D	chrA03	complement(9209720..9212245)	7.17416	2.38839	5.23574	0	0	0
BnaA03g19490D	chrA03	complement(9220484..9221883)	62.8158	-2.19116	-4.56673	0	0	0
BnaA03g20290D	chrA03	complement(9648039..9649318)	36.8767	2.99487	7.97158	0	0	0
BnaA03g20310D	chrA03	complement(9663327..9664876)	7.26872	3.46913	11.0742	0	0	0
BnaA03g20320D	chrA03	complement(9678956..9680269)	4.61221	-2.71315	-6.55752	0	0	0
BnaA03g20800D	chrA03	complement(9860634..9862609)	0.320493	-2.15115	-4.44182	0.000605322	0.00389243	1
BnaA03g21090D	chrA03	9986572..9987768	30.8023	2.06254	4.17721	0	0	0
BnaA03g21140D	chrA03	complement(10019481..10021709)	3.63061	2.80346	6.98115	0	0	0
BnaA03g21210D	chrA03	10085704..10087242	31.0763	-2.15538	-4.45485	0	0	0
BnaA03g21260D	chrA03	complement(10101218..10103128)	1.5254	2.68597	6.43513	6.20615e-14	1.90947e-12	6.27069e-09
BnaA03g21360D	chrA03	10142885..10147791	15.9469	-2.98694	-7.9279	0	0	0
BnaA03g21970D	chrA03	10398676..10399604	14.8557	-2.18144	-4.53607	0	0	0
BnaA03g22280D	chrA03	10588336..10589249	0.390968	2.32451	5.00896	0.00112901	0.00671981	1
BnaA03g22340D	chrA03	complement(10610861..10612772)	0.292754	-3.95104	-15.4661	4.38901e-07	5.51368e-06	0.0443465
BnaA03g22580D	chrA03	complement(10734153..10735568)	0.763159	-2.30978	-4.95809	1.00867e-07	1.40982e-06	0.0101916
BnaA03g22690D	chrA03	complement(10788136..10790129)	1.00276	2.70658	6.52772	2.08722e-14	6.76589e-13	2.10893e-09
BnaA03g22890D	chrA03	10896133..10898064	5.59656	-3.67743	-12.7943	0	0	0
BnaA03g22920D	chrA03	10914219..10916678	0.187245	-2.06569	-4.18635	0.00127726	0.00748616	1
BnaA03g22970D	chrA03	complement(10949357..10950324)	1.77582	2.45825	5.49551	4.53989e-09	7.80252e-08	0.00045871
BnaA03g22980D	chrA03	complement(10951269..10962501)	2.67285	4.56223	23.6248	0	0	0
BnaA03g23090D	chrA03	complement(11005651..11008282)	3.88902	6.70467	104.306	0	0	0
BnaA03g23930D	chrA03	11475756..11476775	0.576448	2.58855	6.01492	1.64816e-06	1.86129e-05	0.16653
BnaA03g24090D	chrA03	complement(11586453..11587157)	2.37799	-2.88134	-7.36833	3.15405e-05	0.000275703	1
BnaA03g24280D	chrA03	11671263..11671856	0.796468	-3.96034	-15.5662	2.61901e-05	0.000232821	1
BnaA03g24330D	chrA03	11689713..11690696	0.379041	-5.30818	-39.6205	0.000345929	0.00235721	1
BnaA03g24350D	chrA03	11703030..11704689	1.34085	-2.3722	-5.17731	5.11669e-05	0.000427547	1
BnaA03g24580D	chrA03	complement(11832200..11833105)	1.36818	3.03238	8.18156	1.36274e-06	1.56414e-05	0.137692
BnaA03g24770D	chrA03	11956401..11957329	0.551116	2.38984	5.241	4.9767e-05	0.000416746	1
BnaA03g24790D	chrA03	11959704..11963272	0.763977	3.17125	9.00827	0	0	0
BnaA03g24810D	chrA03	11963934..11965392	1.54083	2.53325	5.78873	1.369e-11	3.2755e-10	1.38324e-06
BnaA03g24820D	chrA03	11965859..11969921	0.307041	4.02365	16.2644	4.32987e-14	1.35446e-12	4.3749e-09
BnaA03g24870D	chrA03	complement(12005353..12010699)	0.185283	2.28562	4.87574	1.94325e-06	2.1655e-05	0.196346
BnaA03g24880D	chrA03	complement(12021326..12024839)	0.211453	3.61171	12.2246	4.04714e-08	6.02331e-07	0.00408923
BnaA03g24890D	chrA03	12026381..12028226	0.550594	2.65537	6.30008	1.09616e-08	1.78351e-07	0.00110756
BnaA03g24950D	chrA03	12055629..12057502	0.430192	-5.1533	-35.5876	8.17666e-09	1.35905e-07	0.000826169
BnaA03g25030D	chrA03	complement(12078163..12080411)	0.222854	4.42735	21.5162	3.4346e-07	4.40396e-06	0.0347032
BnaA03g25140D	chrA03	complement(12155056..12155457)	36.9027	-2.63487	-6.21121	0	0	0
BnaA03g25150D	chrA03	complement(12162334..12162735)	98.6917	-2.1895	-4.56149	0	0	0
BnaA03g25450D	chrA03	12297279..12298484	0.830021	3.8126	14.051	9.01388e-11	1.93738e-09	9.10762e-06
BnaA03g25460D	chrA03	12306334..12311276	0.081315	2.38318	5.21686	0.000663826	0.00422294	1
BnaA03g25500D	chrA03	12367481..12370311	0.372522	2.96101	7.78668	1.33972e-09	2.4585e-08	0.000135365
BnaA03g25510D	chrA03	12372496..12375210	0.220057	3.04005	8.22522	4.98847e-06	5.14112e-05	0.504035
BnaA03g25540D	chrA03	complement(12398351..12399935)	0.526809	-2.98904	-7.93946	0.000193904	0.00141173	1
BnaA03g25710D	chrA03	complement(12540907..12542333)	1.0065	-2.98377	-7.91048	4.54585e-06	4.71864e-05	0.459313
BnaA03g26000D	chrA03	12683935..12685063	3.84395	-2.48813	-5.61049	0	0	0
BnaA03g26130D	chrA03	12791395..12792736	70.6777	3.09472	8.54284	0	0	0
BnaA03g26140D	chrA03	12794809..12796123	6.90671	2.56527	5.91867	0	0	0
BnaA03g26330D	chrA03	12888937..12890809	98.9959	3.14839	8.86667	0	0	0
BnaA03g26620D	chrA03	complement(13059102..13061258)	5.23433	2.51257	5.70634	0	0	0
BnaA03g26740D	chrA03	complement(13146863..13148728)	0.231608	-4.76283	-27.149	1.35381e-05	0.000127721	1
BnaA03g27030D	chrA03	complement(13342051..13345324)	9.87739	2.42018	5.35236	0	0	0
BnaA03g27520D	chrA03	13548614..13550053	184.243	4.39238	21.001	0	0	0
BnaA03g27660D	chrA03	complement(13592790..13595043)	0.303724	2.45006	5.4644	1.78534e-05	0.000164395	1
BnaA03g27910D	chrA03	13682418..13683091	1.46849	-8.60706	-389.926	0.000635433	0.00406201	1
BnaA03g28020D	chrA03	13713881..13719785	0.503182	2.17352	4.51123	1.58873e-13	4.67595e-12	1.60525e-08
BnaA03g28160D	chrA03	complement(13756659..13760895)	2.01901	-2.06557	-4.18599	0	0	0
BnaA03g28350D	chrA03	complement(13819406..13821347)	2.21512	4.86107	29.0622	0	0	0
BnaA03g29010D	chrA03	complement(14109594..14112332)	0.168329	-3.22079	-9.32298	3.6472e-05	0.00031485	1
BnaA03g29150D	chrA03	complement(14179292..14181517)	0.146222	4.1857	18.1979	3.39993e-05	0.000295255	1
BnaA03g29310D	chrA03	complement(14243186..14246113)	0.789339	2.06902	4.19602	9.9291e-10	1.85407e-08	0.000100324
BnaA03g29580D	chrA03	complement(14408258..14412938)	0.535556	2.02233	4.0624	1.20752e-10	2.54927e-09	1.22008e-05
BnaA03g29620D	chrA03	complement(14425349..14427527)	0.426264	-2.6347	-6.21044	3.64827e-06	3.85264e-05	0.368621
BnaA03g29700D	chrA03	complement(14446864..14449405)	82.2462	3.7163	13.1437	0	0	0
BnaA03g29910D	chrA03	14547249..14548740	2.24127	2.35912	5.13057	2.22045e-16	8.63564e-15	2.24354e-11
BnaA03g30100D	chrA03	complement(14614430..14615175)	2.82319	4.50644	22.7286	0	0	0
BnaA03g30130D	chrA03	14627811..14630472	0.384861	2.17514	4.51629	3.86805e-07	4.90743e-06	0.0390828
BnaA03g30330D	chrA03	complement(14723085..14728205)	0.309884	-2.18067	-4.53363	2.18889e-07	2.90129e-06	0.0221165
BnaA03g30470D	chrA03	complement(14789065..14790510)	0.40569	2.44711	5.45324	7.74618e-05	0.000620924	1
BnaA03g32320D	chrA03	complement(15595155..15597674)	90.3182	-2.33225	-5.0359	0	0	0
BnaA03g32840D	chrA03	15872923..15876012	1.21093	-2.59367	-6.03631	0	0	0
BnaA03g32960D	chrA03	15959893..15963760	0.0672817	4.3833	20.8691	0.00017882	0.00131442	1
BnaA03g33380D	chrA03	16144407..16146802	0.216331	-2.52804	-5.76789	0.00100735	0.00607548	1
BnaA03g33640D	chrA03	16296098..16301133	19.3455	-2.26645	-4.81139	0	0	0
BnaA03g33660D	chrA03	16305868..16308364	13.6171	2.02861	4.08012	0	0	0
BnaA03g33890D	chrA03	16409029..16410113	3.92759	2.00346	4.00959	1.09024e-13	3.25911e-12	1.10158e-08
BnaA03g33970D	chrA03	complement(16504578..16505412)	9.73981	2.27291	4.83297	0	0	0
BnaA03g33980D	chrA03	complement(16509718..16510857)	0.882159	2.15383	4.45007	5.55741e-07	6.84949e-06	0.0561521
BnaA03g34050D	chrA03	complement(16553612..16554193)	5.83899	-2.34522	-5.0814	3.47722e-12	8.93308e-11	3.51338e-07
BnaA03g34290D	chrA03	16709049..16710190	10.1797	2.39325	5.2534	0	0	0
BnaA03g34330D	chrA03	complement(16731353..16732221)	4.90813	-2.18079	-4.534	1.42109e-14	4.67556e-13	1.43586e-09
BnaA03g34700D	chrA03	16872203..16875542	2.01455	4.6022	24.2886	0	0	0
BnaA03g34710D	chrA03	complement(16877548..16878669)	2.08205	-2.58991	-6.02062	3.24185e-14	1.02844e-12	3.27557e-09
BnaA03g35030D	chrA03	complement(17102915..17104467)	0.96407	-3.60773	-12.1908	1.61884e-09	2.94716e-08	0.000163568
BnaA03g35040D	chrA03	complement(17107276..17108846)	0.659525	-2.22158	-4.66404	0.00060856	0.0039106	1
BnaA03g35400D	chrA03	complement(17272166..17274784)	2.865	-6.74514	-107.273	0	0	0
BnaA03g35580D	chrA03	17375027..17376862	1.0228	2.28632	4.87809	8.34456e-09	1.38378e-07	0.000843134
BnaA03g36010D	chrA03	complement(17609081..17609643)	1.43556	-2.75578	-6.75417	0.00106114	0.00636269	1
BnaA03g36250D	chrA03	17727211..17727710	0.845057	4.55969	23.5832	2.07545e-06	2.30064e-05	0.209703
BnaA03g36320D	chrA03	complement(17753753..17757085)	6.3267	3.19819	9.17804	0	0	0
BnaA03g36440D	chrA03	17848210..17849676	0.766115	2.46616	5.52572	5.05741e-08	7.4101e-07	0.00511
BnaA03g36540D	chrA03	complement(17925272..17933870)	0.0804064	3.28604	9.75433	1.76239e-08	2.77761e-07	0.00178072
BnaA03g37730D	chrA03	18780062..18780739	2.92873	2.16112	4.47263	1.44994e-09	2.64971e-08	0.000146502
BnaA03g38050D	chrA03	complement(18912551..18913766)	62.6319	-2.10512	-4.30233	6.91223e-05	0.000559445	1
BnaA03g38380D	chrA03	complement(19071685..19073692)	26.9523	2.94622	7.70725	0	0	0
BnaA03g38440D	chrA03	19109547..19113476	0.483016	5.23623	37.6931	0	0	0
BnaA03g38510D	chrA03	complement(19138485..19141638)	0.521323	2.91305	7.53211	8.36153e-12	2.0516e-10	8.44849e-07
BnaA03g38600D	chrA03	complement(19178587..19181216)	1.05177	-2.14411	-4.4202	1.96295e-09	3.5373e-08	0.000198337
BnaA03g38670D	chrA03	19218960..19220654	17.4084	-2.56708	-5.92607	0	0	0
BnaA03g38800D	chrA03	19280096..19280910	4.51164	2.06719	4.1907	2.72943e-10	5.48928e-09	2.75781e-05
BnaA03g38880D	chrA03	19334026..19334223	1.39173	2.47412	5.5563	0.00107093	0.00641379	1
BnaA03g38920D	chrA03	complement(19349859..19353150)	6.55694	3.68328	12.8463	0	0	0
BnaA03g38940D	chrA03	19360374..19360896	44.1008	2.06038	4.17097	6.32827e-15	2.16309e-13	6.39409e-10
BnaA03g39170D	chrA03	complement(19521747..19525177)	9.58937	-2.26742	-4.81461	0	0	0
BnaA03g39450D	chrA03	19678552..19679859	2.27118	2.19692	4.58499	2.92492e-11	6.706e-10	2.95533e-06
BnaA03g39470D	chrA03	19684611..19685384	0.870378	-2.08996	-4.25735	0.000154956	0.00115469	1
BnaA03g39520D	chrA03	19715186..19717164	0.17173	3.12732	8.73811	4.06748e-05	0.000347022	1
BnaA03g39660D	chrA03	19790800..19795041	19.3041	3.08887	8.50831	0	0	0
BnaA03g39680D	chrA03	complement(19797571..19799745)	12.9675	-5.41939	-42.7957	0	0	0
BnaA03g39710D	chrA03	complement(19802712..19807843)	0.436026	-6.65615	-100.856	1.85618e-12	4.93289e-11	1.87549e-07
BnaA03g39720D	chrA03	complement(19819315..19822416)	0.54247	-5.08839	-34.0218	1.9984e-15	7.15009e-14	2.01918e-10
BnaA03g39800D	chrA03	complement(19869669..19873655)	2.06586	2.21498	4.64274	1.4988e-14	4.92004e-13	1.51439e-09
BnaA03g39820D	chrA03	complement(19891183..19894092)	0.464361	2.28003	4.85688	3.20182e-09	5.60874e-08	0.000323512
BnaA03g40090D	chrA03	20032202..20035412	1.32783	-2.17133	-4.50438	1.43219e-14	4.70749e-13	1.44708e-09
BnaA03g40100D	chrA03	20036901..20039783	2.53706	-2.08887	-4.25415	0	0	0
BnaA03g40160D	chrA03	20054770..20057312	9.59163	2.15379	4.44997	0	0	0
BnaA03g40330D	chrA03	20168512..20172114	3.68724	2.73422	6.65398	0	0	0
BnaA03g40450D	chrA03	complement(20212550..20213234)	0.848615	2.41851	5.34619	1.55662e-05	0.000145134	1
BnaA03g40590D	chrA03	complement(20290216..20291527)	6.3235	2.20263	4.60319	0	0	0
BnaA03g40900D	chrA03	complement(20466121..20467020)	0.255966	-4.63559	-24.8572	0.00087416	0.0053765	1
BnaA03g41010D	chrA03	20570996..20572178	0.262762	-4.27133	-19.3108	0.000148477	0.00111094	1
BnaA03g41070D	chrA03	20608821..20610329	4.13835	2.29529	4.90854	0	0	0
BnaA03g41230D	chrA03	complement(20664663..20665607)	0.203121	3.42946	10.7738	0.000828109	0.00512759	1
BnaA03g41300D	chrA03	complement(20680547..20683462)	2.97553	2.7321	6.64421	0	0	0
BnaA03g41520D	chrA03	complement(20841558..20842997)	7.54759	2.22504	4.67525	0	0	0
BnaA03g41890D	chrA03	21040513..21042155	3.1793	2.25552	4.77505	0	0	0
BnaA03g41900D	chrA03	21050092..21054520	1.10401	-2.90398	-7.4849	3.02708e-06	3.24542e-05	0.305856
BnaA03g41960D	chrA03	complement(21074016..21079798)	0.956513	2.97428	7.85862	0	0	0
BnaA03g42010D	chrA03	21102900..21104829	9.63056	3.26991	9.64583	0	0	0
BnaA03g42050D	chrA03	21123874..21124182	1.81134	2.83366	7.12879	0.000154964	0.00115469	1
BnaA03g42210D	chrA03	complement(21174276..21177809)	0.274151	-2.10784	-4.31046	8.2055e-06	8.09573e-05	0.829084
BnaA03g42860D	chrA03	21523689..21525221	5.36609	3.95536	15.5125	0	0	0
BnaA03g42880D	chrA03	complement(21530112..21530987)	47.0355	3.4582	10.9906	0	0	0
BnaA03g43720D	chrA03	complement(22020109..22023615)	0.3402	3.26734	9.62869	1.88283e-12	5.00107e-11	1.90241e-07
BnaA03g44480D	chrA03	22571194..22573931	1.55368	2.28938	4.88846	1.11022e-16	4.39393e-15	1.12177e-11
BnaA03g44960D	chrA03	complement(22834015..22837489)	1.57031	3.17518	9.03284	0	0	0
BnaA03g45690D	chrA03	23288595..23290136	0.427949	2.53638	5.80131	1.30013e-06	1.49943e-05	0.131365
BnaA03g45820D	chrA03	23387328..23391137	0.655789	5.18158	36.292	6.55032e-15	2.23747e-13	6.61844e-10
BnaA03g45860D	chrA03	complement(23414215..23417005)	1.15248	3.14216	8.82847	0	0	0
BnaA03g45870D	chrA03	23418741..23421662	0.131532	4.04707	16.5306	4.36095e-06	4.54071e-05	0.44063
BnaA03g45980D	chrA03	complement(23457488..23458412)	2.43285	2.0364	4.10222	1.44422e-10	3.01807e-09	1.45924e-05
BnaA03g46070D	chrA03	23563598..23566110	21.2494	3.05809	8.32871	0	0	0
BnaA03g46200D	chrA03	complement(23666077..23668891)	1.50572	2.00946	4.02632	3.33067e-16	1.28105e-14	3.36531e-11
BnaA03g46280D	chrA03	complement(23721405..23722575)	12.6108	2.46674	5.52792	0	0	0
BnaA03g46430D	chrA03	23830267..23833011	15.9011	4.67845	25.6067	0	0	0
BnaA03g46500D	chrA03	complement(23878892..23880202)	11.9889	2.57185	5.94573	0	0	0
BnaA03g46710D	chrA03	23970381..23974832	7.51588	-3.30161	-9.86016	0	0	0
BnaA03g46810D	chrA03	complement(24004741..24009902)	0.311588	-2.04758	-4.13411	1.27082e-07	1.74794e-06	0.0128403
BnaA03g46830D	chrA03	complement(24021420..24024850)	46.2862	-2.07512	-4.21378	0	0	0
BnaA03g47110D	chrA03	24158255..24159781	0.679714	2.20155	4.59974	4.7414e-06	4.90249e-05	0.479071
BnaA03g47240D	chrA03	24212781..24213380	0.551854	-2.74082	-6.68452	0.000593637	0.00382825	1
BnaA03g47250D	chrA03	complement(24215056..24216041)	8.13951	-2.64644	-6.26119	0	0	0
BnaA03g47260D	chrA03	complement(24216806..24220055)	0.342147	-2.21648	-4.64758	1.08688e-06	1.27075e-05	0.109818
BnaA03g47730D	chrA03	24515233..24516556	4.75438	2.19571	4.58114	0	0	0
BnaA03g47880D	chrA03	24633222..24634916	1.02217	2.3199	4.99297	8.17535e-10	1.54544e-08	8.26037e-05
BnaA03g47910D	chrA03	24653638..24656658	49.189	2.40655	5.30206	0	0	0
BnaA03g49420D	chrA03	25509394..25509995	1.13189	-2.32071	-4.99579	6.72845e-06	6.75318e-05	0.679842
BnaA03g49660D	chrA03	25641300..25644280	0.348088	-2.70074	-6.50136	1.43131e-07	1.9522e-06	0.0144619
BnaA03g50070D	chrA03	complement(25946482..25947824)	247.708	-2.83487	-7.13476	0	0	0
BnaA03g50360D	chrA03	26152851..26157959	0.467081	-3.27402	-9.67341	0	0	0
BnaA03g50450D	chrA03	26176546..26177727	0.835951	2.42061	5.35397	2.05888e-07	2.74301e-06	0.020803
BnaA03g50570D	chrA03	26247700..26249113	0.807197	4.68547	25.7317	1.11855e-12	3.0235e-11	1.13018e-07
BnaA03g51410D	chrA03	complement(26683103..26683675)	3.6272	-2.98152	-7.8982	2.6199e-12	6.84195e-11	2.64715e-07
BnaA03g51520D	chrA03	complement(26776176..26776721)	2.88716	-2.10519	-4.30254	9.55775e-08	1.34127e-06	0.00965715
BnaA03g51820D	chrA03	26980815..26983255	3.49032	-2.0747	-4.21257	0	0	0
BnaA03g52640D	chrA03	27453028..27456208	0.429744	2.56465	5.91612	2.15555e-10	4.39638e-09	2.17797e-05
BnaA03g52740D	chrA03	27525075..27525563	52.6832	9.00311	513.106	0	0	0
BnaA03g52880D	chrA03	27609728..27610559	1.51069	4.37673	20.7743	4.66294e-15	1.61516e-13	4.71143e-10
BnaA03g53470D	chrA03	complement(28066254..28067973)	16.1143	2.06466	4.18335	0	0	0
BnaA03g53690D	chrA03	28251602..28254120	7.50868	-2.59391	-6.03732	0	0	0
BnaA03g53700D	chrA03	28266729..28269356	2.06273	2.15663	4.45871	3.91276e-12	9.97339e-11	3.95345e-07
BnaA03g53730D	chrA03	28287608..28289684	3.19885	4.18287	18.1622	0	0	0
BnaA03g54400D	chrA03	complement(29033902..29035789)	28.8083	-2.18605	-4.55058	0	0	0
BnaA03g55040D	chrA03_random	116235..119099	0.163621	-2.49518	-5.63798	9.66659e-05	0.000757024	1
BnaA03g55400D	chrA03_random	complement(272453..276168)	3.70726	2.50361	5.67104	0	0	0
BnaA03g55610D	chrA03_random	complement(350249..351449)	5.00999	-2.86232	-7.27185	1.11022e-16	4.39393e-15	1.12177e-11
BnaA03g56000D	chrA03_random	506940..508183	40.5583	-2.78179	-6.87703	0	0	0
BnaA03g56140D	chrA03_random	complement(573665..575145)	2.01216	2.68137	6.41463	0	0	0
BnaA03g56430D	chrA03_random	711494..712848	10.7726	4.06062	16.6866	0	0	0
BnaA03g56480D	chrA03_random	complement(736865..737317)	1.08054	3.32288	10.0066	5.51441e-06	5.64e-05	0.557176
BnaA03g56490D	chrA03_random	complement(737987..740570)	43.0397	2.81448	7.03464	0	0	0
BnaA03g56500D	chrA03_random	745703..747308	1.22788	2.20692	4.61689	1.68873e-10	3.50153e-09	1.7063e-05
BnaA03g56630D	chrA03_random	complement(790698..793065)	1.45486	-4.10011	-17.1497	0	0	0
BnaA03g56750D	chrA03_random	858909..859882	0.679351	3.72554	13.2282	5.57791e-09	9.47214e-08	0.000563592
BnaA03g56840D	chrA03_random	887030..889181	2.49292	2.80547	6.99084	2.22045e-16	8.63564e-15	2.24354e-11
BnaA03g56970D	chrA03_random	complement(933249..933857)	2.45569	2.40435	5.29399	5.62001e-09	9.53881e-08	0.000567845
BnaA03g57010D	chrA03_random	complement(962420..963885)	33.0479	2.01351	4.03763	0	0	0
BnaA03g57190D	chrA03_random	1038925..1040745	1.84001	2.81	7.01285	0	0	0
BnaA03g57280D	chrA03_random	1075701..1076991	44.7603	2.69887	6.49293	0	0	0
BnaA03g57380D	chrA03_random	complement(1124048..1124857)	40.1505	-3.33911	-10.1198	0	0	0
BnaA03g57470D	chrA03_random	1179182..1180920	1.16574	-2.0983	-4.28205	9.47703e-09	1.55777e-07	0.000957559
BnaA03g57590D	chrA03_random	complement(1230906..1235503)	0.183615	2.59718	6.05104	6.8005e-08	9.78947e-07	0.00687123
BnaA03g57720D	chrA03_random	1290368..1291533	16.3587	-2.65288	-6.28923	0	0	0
BnaA03g58000D	chrA03_random	complement(1426525..1427949)	6.29916	2.15716	4.46036	0	0	0
BnaA03g58050D	chrA03_random	complement(1464783..1467148)	0.750458	-2.7434	-6.69645	6.73284e-07	8.1618e-06	0.0680286
BnaA03g58220D	chrA03_random	1586071..1587333	0.381242	2.73664	6.66517	0.000123381	0.00094138	1
BnaA03g58610D	chrA03_random	1767073..1768650	85.7555	2.44903	5.46048	0	0	0
BnaA03g59140D	chrA03_random	2192475..2193317	0.75859	-2.83196	-7.12041	2.53443e-06	2.76155e-05	0.256079
BnaA03g59850D	chrA03_random	complement(3998667..3999909)	0.562561	-2.56475	-5.9165	1.88974e-05	0.000173062	1
BnaA03g59960D	chrA03_random	complement(4140222..4150777)	0.577337	2.91823	7.55921	0	0	0
BnaA04g00250D	chrA04	complement(179456..180044)	3.28427	2.80202	6.97418	1.89815e-12	5.03912e-11	1.91789e-07
BnaA04g00510D	chrA04	386326..388352	1.62947	-2.65729	-6.30846	0	0	0
BnaA04g00730D	chrA04	complement(529929..531384)	0.270122	4.46254	22.0475	5.71494e-06	5.82271e-05	0.577438
BnaA04g00950D	chrA04	638152..640524	0.307677	3.04613	8.25991	3.04718e-07	3.94171e-06	0.0307887
BnaA04g00960D	chrA04	650045..652518	1.08469	3.42295	10.7254	3.81317e-12	9.72445e-11	3.85283e-07
BnaA04g01190D	chrA04	764706..766494	0.595269	4.01725	16.1925	7.8737e-13	2.16067e-11	7.95559e-08
BnaA04g01360D	chrA04	complement(837264..841073)	0.330245	2.56466	5.91614	1.37346e-07	1.87914e-06	0.0138774
BnaA04g01400D	chrA04	complement(874321..874761)	0.717665	2.82883	7.10496	0.000394913	0.0026573	1
BnaA04g02170D	chrA04	1353195..1355479	0.356364	-2.24356	-4.73565	3.64909e-05	0.00031497	1
BnaA04g02250D	chrA04	complement(1459974..1460990)	0.397397	2.88779	7.40134	5.5194e-05	0.000457977	1
BnaA04g02370D	chrA04	1547839..1554245	1.58581	2.03532	4.09914	0	0	0
BnaA04g02560D	chrA04	complement(1713874..1715343)	8.25914	4.93294	30.5467	0	0	0
BnaA04g02730D	chrA04	complement(1828315..1828779)	1.3197	2.80568	6.99189	2.39814e-06	2.62125e-05	0.242308
BnaA04g02890D	chrA04	complement(1899569..1900727)	0.864613	-2.86199	-7.27018	1.69985e-08	2.68196e-07	0.00171753
BnaA04g02900D	chrA04	complement(1902447..1903282)	1.02039	-2.55562	-5.87918	7.89255e-07	9.45982e-06	0.0797463
BnaA04g02910D	chrA04	complement(1912259..1919472)	0.0403275	-2.54592	-5.83979	0.00171388	0.00966085	1
BnaA04g03320D	chrA04	2165997..2170296	0.282573	2.91011	7.51673	1.94956e-10	4.00048e-09	1.96983e-05
BnaA04g03460D	chrA04	2353764..2358406	38.3624	2.17132	4.50436	0	0	0
BnaA04g03550D	chrA04	complement(2427875..2429565)	3.98976	2.98132	7.8971	0	0	0
BnaA04g04190D	chrA04	3072739..3075521	1.06562	3.78675	13.8014	0	0	0
BnaA04g04360D	chrA04	3216364..3218043	4.47137	3.16186	8.94982	0	0	0
BnaA04g04370D	chrA04	3225220..3226928	2.76718	3.32996	10.0558	0	0	0
BnaA04g04650D	chrA04	complement(3405897..3406964)	2.09526	2.12502	4.36209	1.26596e-09	2.33161e-08	0.000127912
BnaA04g05090D	chrA04	3752125..3758815	0.604903	-2.77356	-6.83793	0	0	0
BnaA04g05180D	chrA04	complement(3867013..3872317)	3.64418	4.83654	28.5721	0	0	0
BnaA04g05190D	chrA04	complement(3872404..3873165)	1.89189	5.4177	42.7455	8.88178e-16	3.28483e-14	8.97415e-11
BnaA04g05960D	chrA04	4586089..4586921	9.50738	3.99286	15.921	0	0	0
BnaA04g06100D	chrA04	complement(4658791..4659677)	24.1549	2.0262	4.0733	0	0	0
BnaA04g06300D	chrA04	4873463..4875731	0.127977	-4.99479	-31.8846	0.000490898	0.00322814	1
BnaA04g06360D	chrA04	4912744..4915061	0.59549	-3.01281	-8.07136	9.86436e-11	2.10896e-09	9.96695e-06
BnaA04g06510D	chrA04	complement(5100535..5102352)	3.77429	-2.33509	-5.04583	1.5874e-08	2.51515e-07	0.00160391
BnaA04g06630D	chrA04	5277893..5279719	5.4891	-4.16154	-17.8957	0	0	0
BnaA04g06820D	chrA04	5449526..5454868	0.266319	-2.22014	-4.65939	1.48562e-07	2.02355e-06	0.0150107
BnaA04g06900D	chrA04	5534583..5546265	0.0843534	-4.54025	-23.2676	2.9986e-06	3.22078e-05	0.302978
BnaA04g06990D	chrA04	5703746..5706602	1.56666	2.19848	4.58994	6.21725e-15	2.12946e-13	6.28191e-10
BnaA04g07250D	chrA04	complement(5995497..5996906)	4.00661	-4.4014	-21.1326	1.0705e-09	1.99122e-08	0.000108163
BnaA04g07800D	chrA04	6858349..6861921	4.44435	2.68009	6.40897	0	0	0
BnaA04g08450D	chrA04	7535765..7538070	1.97486	-2.5689	-5.93356	1.11022e-16	4.39393e-15	1.12177e-11
BnaA04g08490D	chrA04	7556036..7557355	0.42571	3.65159	12.5672	2.89503e-07	3.75788e-06	0.0292514
BnaA04g08640D	chrA04	complement(7625853..7627148)	24.619	-4.77602	-27.3984	5.48947e-10	1.06195e-08	5.54656e-05
BnaA04g08650D	chrA04	complement(7644986..7649864)	0.563596	-4.18007	-18.1271	0	0	0
BnaA04g08790D	chrA04	complement(7808158..7809504)	22.606	-2.07928	-4.22598	0	0	0
BnaA04g08980D	chrA04	8042800..8045298	0.382104	4.78914	27.6487	9.27407e-11	1.98992e-09	9.37052e-06
BnaA04g09020D	chrA04	complement(8082855..8083745)	16.1697	2.64735	6.26513	0	0	0
BnaA04g09360D	chrA04	8396003..8401541	0.135723	-6.33727	-80.8555	2.0146e-06	2.23761e-05	0.203555
BnaA04g09400D	chrA04	complement(8420299..8421690)	0.588084	3.76158	13.5628	8.58025e-10	1.61533e-08	8.66949e-05
BnaA04g09410D	chrA04	complement(8422341..8423815)	1.53279	2.57285	5.94982	1.03496e-10	2.20523e-09	1.04572e-05
BnaA04g09790D	chrA04	complement(8765559..8767673)	1.68809	-3.25722	-9.56139	0	0	0
BnaA04g09800D	chrA04	complement(8767774..8768311)	4.34901	-4.16156	-17.896	0	0	0
BnaA04g09880D	chrA04	8818648..8821293	2.2068	2.29889	4.92078	0	0	0
BnaA04g10190D	chrA04	8997152..8999910	0.148943	-3.04494	-8.25313	8.6619e-05	0.00068629	1
BnaA04g11840D	chrA04	complement(10141289..10142461)	0.550676	4.25411	19.0816	1.02543e-08	1.67735e-07	0.0010361
BnaA04g11900D	chrA04	complement(10197983..10198938)	97.7528	2.58091	5.98316	0	0	0
BnaA04g12430D	chrA04	complement(10515945..10517289)	0.230946	2.65229	6.28663	0.00076348	0.00477423	1
BnaA04g12630D	chrA04	10657175..10657399	13.0134	-2.15276	-4.44676	1.64174e-08	2.59514e-07	0.00165882
BnaA04g13420D	chrA04	complement(11329692..11332324)	4.27855	2.61493	6.12593	0	0	0
BnaA04g13530D	chrA04	11425855..11426115	9.5628	3.11276	8.65035	0	0	0
BnaA04g13760D	chrA04	complement(11618154..11621058)	0.155676	2.79049	6.91867	5.52877e-05	0.000458605	1
BnaA04g13800D	chrA04	complement(11639174..11642415)	1.24108	-4.28697	-19.5212	0	0	0
BnaA04g14360D	chrA04	complement(12090734..12091264)	0.505257	-3.5812	-11.9687	0.000301905	0.00209264	1
BnaA04g14480D	chrA04	complement(12171032..12171664)	0.472277	2.31338	4.97047	0.00109271	0.00652837	1
BnaA04g14880D	chrA04	12471493..12475936	9.83196	2.49286	5.62892	0	0	0
BnaA04g15730D	chrA04	12996512..12997229	0.391913	2.68252	6.41977	0.00110545	0.00659435	1
BnaA04g16450D	chrA04	complement(13452063..13455376)	0.468785	2.7876	6.90479	1.09338e-10	2.32286e-09	1.10475e-05
BnaA04g16490D	chrA04	13480148..13480381	1.316	3.73795	13.3424	6.563e-05	0.000534176	1
BnaA04g17120D	chrA04	13961721..13963191	0.204471	3.13718	8.798	0.000346382	0.00235998	1
BnaA04g17700D	chrA04	14306591..14311223	19.0492	2.17723	4.52285	0	0	0
BnaA04g18150D	chrA04	complement(14621151..14622976)	0.799089	2.15597	4.45668	1.09873e-08	1.78712e-07	0.00111016
BnaA04g18490D	chrA04	14758006..14759593	0.726058	4.11642	17.3446	3.47344e-12	8.92566e-11	3.50957e-07
BnaA04g18500D	chrA04	14759677..14760782	0.581174	8.33088	321.991	0.000538986	0.00351055	1
BnaA04g18560D	chrA04	complement(14782093..14784845)	3.07401	3.33696	10.1047	0	0	0
BnaA04g18970D	chrA04	complement(15093545..15096205)	0.398699	3.16038	8.94066	9.47374e-11	2.03104e-09	9.57227e-06
BnaA04g18980D	chrA04	complement(15097830..15099206)	1.6406	-2.1412	-4.41129	4.63724e-05	0.000390912	1
BnaA04g19140D	chrA04	15183801..15186805	1.10618	-2.2008	-4.59734	9.73266e-12	2.36847e-10	9.83388e-07
BnaA04g19170D	chrA04	complement(15198241..15200257)	0.221524	3.29663	9.82617	4.38482e-05	0.0003714	1
BnaA04g19780D	chrA04	complement(15444592..15445968)	23.3776	-3.83829	-14.3034	0	0	0
BnaA04g19930D	chrA04	complement(15489370..15492922)	1.29315	2.6237	6.16329	9.88098e-15	3.30697e-13	9.98375e-10
BnaA04g19950D	chrA04	complement(15496951..15497582)	0.74959	-2.38998	-5.24149	0.000397034	0.00267015	1
BnaA04g20150D	chrA04	complement(15583474..15584422)	34.2886	-3.19906	-9.1836	1.14642e-06	1.33449e-05	0.115834
BnaA04g21060D	chrA04	16088274..16090760	0.129244	2.30298	4.93476	0.00162758	0.00924298	1
BnaA04g21090D	chrA04	complement(16104239..16105726)	4.75136	2.61319	6.11854	0	0	0
BnaA04g21270D	chrA04	16208767..16210237	1.16861	3.07114	8.40438	7.70495e-14	2.34067e-12	7.78508e-09
BnaA04g21440D	chrA04	complement(16353208..16355923)	25.3226	8.83187	455.678	0	0	0
BnaA04g21450D	chrA04	complement(16362995..16364924)	116.806	2.38946	5.2396	0	0	0
BnaA04g21600D	chrA04	16467736..16467995	1.8431	4.06989	16.7942	5.94391e-07	7.28392e-06	0.0600573
BnaA04g21610D	chrA04	complement(16468862..16469461)	13.6627	5.85761	57.9849	0	0	0
BnaA04g21640D	chrA04	16478682..16478975	0.610102	3.84426	14.3627	0.00106386	0.00637712	1
BnaA04g22000D	chrA04	16678423..16680000	175.57	5.90061	59.7394	0	0	0
BnaA04g22080D	chrA04	16715992..16717237	1.65701	-2.14954	-4.43685	4.23303e-05	0.000359568	1
BnaA04g22230D	chrA04	16771444..16772430	3.81316	2.94283	7.68921	0	0	0
BnaA04g22360D	chrA04	complement(16846857..16850197)	0.82088	-2.20317	-4.60492	4.15878e-12	1.05552e-10	4.20204e-07
BnaA04g22640D	chrA04	17004614..17005280	4.0963	2.60402	6.0798	1.55431e-15	5.60684e-14	1.57048e-10
BnaA04g22760D	chrA04	complement(17044963..17053833)	0.0791464	2.57061	5.94062	2.22294e-06	2.44569e-05	0.224606
BnaA04g22970D	chrA04	17166788..17168166	2.07359	2.11877	4.34324	3.94573e-13	1.11549e-11	3.98677e-08
BnaA04g23180D	chrA04	17260391..17263054	43.1653	-2.02433	-4.06804	0	0	0
BnaA04g23470D	chrA04	17434744..17435608	0.331048	2.88136	7.36843	0.000371484	0.00251675	1
BnaA04g23480D	chrA04	complement(17437095..17438999)	9.84163	2.73596	6.66204	0	0	0
BnaA04g23720D	chrA04	17524627..17527198	2.19012	2.34252	5.07189	0	0	0
BnaA04g23730D	chrA04	complement(17527261..17530159)	20.8827	2.17674	4.52129	0	0	0
BnaA04g23760D	chrA04	complement(17552902..17553168)	1.28644	2.50963	5.69473	0.00041698	0.00279184	1
BnaA04g24070D	chrA04	complement(17725056..17726641)	7.77854	-2.87192	-7.32038	0	0	0
BnaA04g24170D	chrA04	17779721..17782050	0.190723	-2.53472	-5.79465	0.000333299	0.00228165	1
BnaA04g24590D	chrA04	complement(17927550..17929969)	9.94695	-2.99673	-7.98187	0	0	0
BnaA04g24700D	chrA04	complement(17987807..17989129)	4.58378	-3.49904	-11.3062	0	0	0
BnaA04g25150D	chrA04	18212135..18212825	1.7614	-2.00005	-4.00013	1.05081e-06	1.23286e-05	0.106174
BnaA04g25220D	chrA04	complement(18233599..18234851)	0.96047	2.314	4.97261	1.46034e-08	2.32697e-07	0.00147553
BnaA04g25230D	chrA04	complement(18235520..18236868)	109.892	3.2688	9.63844	0	0	0
BnaA04g25450D	chrA04	18299515..18301038	4.38314	-5.02287	-32.5113	0	0	0
BnaA04g25460D	chrA04	18303289..18304762	0.604683	-4.65936	-25.2702	1.99725e-08	3.12001e-07	0.00201802
BnaA04g25680D	chrA04	complement(18379511..18380245)	23.8435	4.24042	18.9014	0	0	0
BnaA04g25690D	chrA04	complement(18381265..18382008)	2.49723	4.81236	28.0973	0	0	0
BnaA04g25700D	chrA04	complement(18382915..18383682)	7.31915	2.74268	6.69313	0	0	0
BnaA04g25830D	chrA04	complement(18447981..18449123)	4.82702	-2.00504	-4.014	3.33067e-16	1.28105e-14	3.36531e-11
BnaA04g26000D	chrA04	18550548..18556350	0.131121	-2.27787	-4.84961	3.10148e-05	0.000271696	1
BnaA04g26080D	chrA04	18580766..18581496	0.388022	3.9863	15.8488	9.28513e-05	0.000730605	1
BnaA04g26140D	chrA04	18623341..18624100	3.42289	3.51372	11.4218	0	0	0
BnaA04g26200D	chrA04	complement(18695161..18695610)	6.41267	2.15523	4.4544	1.37779e-13	4.07528e-12	1.39212e-08
BnaA04g26280D	chrA04	complement(18715027..18718686)	0.0750424	2.64305	6.24651	0.00115445	0.00685182	1
BnaA04g26480D	chrA04	complement(18780555..18782668)	1.10124	4.02048	16.2288	2.22045e-16	8.63564e-15	2.24354e-11
BnaA04g26530D	chrA04	18798189..18799438	0.290937	2.36766	5.16105	0.000437143	0.00291217	1
BnaA04g26770D	chrA04	18950176..18951496	0.252517	2.7509	6.73139	0.000177198	0.00130373	1
BnaA04g26930D	chrA04	complement(19029593..19030985)	1.81539	-3.0593	-8.33569	9.99201e-16	3.68464e-14	1.00959e-10
BnaA04g26990D	chrA04	19060731..19061503	13.3733	2.52601	5.75975	0	0	0
BnaA04g27260D	chrA04_random	13562..14962	0.733496	2.19471	4.57798	3.74843e-07	4.77004e-06	0.0378741
BnaA04g27530D	chrA04_random	complement(142232..143675)	0.990971	4.30966	19.8306	1.29896e-14	4.28912e-13	1.31247e-09
BnaA04g28170D	chrA04_random	complement(691945..696023)	0.240247	5.39545	42.0914	2.72289e-11	6.25986e-10	2.75121e-06
BnaA04g29010D	chrA04_random	1135747..1137613	1.40684	-2.13493	-4.39215	0.00121858	0.00718342	1
BnaA04g29020D	chrA04_random	complement(1140048..1141940)	0.393243	3.00753	8.04186	1.90466e-07	2.55132e-06	0.0192446
BnaA04g29140D	chrA04_random	complement(1182546..1186923)	0.714363	-6.72339	-105.668	2.95456e-11	6.77243e-10	2.98529e-06
BnaA04g29180D	chrA04_random	1229494..1230922	0.15462	-3.80842	-14.0104	0.00104721	0.00628961	1
BnaA04g29310D	chrA04_random	complement(1309684..1311488)	6.02755	2.36849	5.16402	0	0	0
BnaA04g29360D	chrA04_random	1342481..1344706	34.9813	2.68776	6.44312	0	0	0
BnaA05g00090D	chrA05	39253..41669	4.40132	-3.26459	-9.61034	0	0	0
BnaA05g00710D	chrA05	complement(393189..394128)	11.257	2.1705	4.50181	0	0	0
BnaA05g00720D	chrA05	400739..402104	5.64366	-2.45219	-5.47247	0	0	0
BnaA05g01110D	chrA05	615007..616920	0.422795	2.05274	4.14895	2.8929e-05	0.000255016	1
BnaA05g01130D	chrA05	636024..638540	23.3664	4.02038	16.2276	0	0	0
BnaA05g01140D	chrA05	640606..647849	0.719486	2.31083	4.96168	0	0	0
BnaA05g01380D	chrA05	complement(808631..812078)	8.89598	3.06044	8.34228	0	0	0
BnaA05g01410D	chrA05	824937..826041	31.0303	2.86639	7.2924	0	0	0
BnaA05g01750D	chrA05	1001905..1002210	0.628711	4.73343	26.6014	0.000882153	0.00541742	1
BnaA05g01920D	chrA05	complement(1072743..1075171)	1.5134	-2.03793	-4.10656	3.75489e-12	9.58549e-11	3.79394e-07
BnaA05g02040D	chrA05	1147898..1148384	1.28225	2.08356	4.23852	0.000123519	0.000942269	1
BnaA05g02120D	chrA05	complement(1189758..1192282)	0.147821	-2.72838	-6.6271	0.000277808	0.00194442	1
BnaA05g02140D	chrA05	1203159..1204144	2.13551	-2.16413	-4.48195	2.11548e-09	3.79525e-08	0.000213748
BnaA05g02430D	chrA05	complement(1348921..1349681)	3.87906	-3.12908	-8.74874	0	0	0
BnaA05g02440D	chrA05	complement(1350017..1354157)	1.31189	-3.14086	-8.82052	0	0	0
BnaA05g02750D	chrA05	1467248..1470235	8.24586	-2.28641	-4.87842	0	0	0
BnaA05g02980D	chrA05	1615395..1617067	0.23151	-4.59326	-24.1384	2.37235e-05	0.000212861	1
BnaA05g03080D	chrA05	1677499..1678748	0.496234	3.87987	14.7217	1.05298e-06	1.23488e-05	0.106393
BnaA05g03290D	chrA05	1840395..1843897	36.8797	3.42974	10.7759	0	0	0
BnaA05g03430D	chrA05	complement(1893397..1894609)	17.3388	3.08667	8.49531	0	0	0
BnaA05g03600D	chrA05	1961677..1963184	1.0515	-3.06806	-8.38644	4.09895e-09	7.07963e-08	0.000414158
BnaA05g03690D	chrA05	1991332..1991634	5.39436	2.44569	5.44787	6.23803e-11	1.3702e-09	6.30291e-06
BnaA05g03920D	chrA05	2066137..2068379	0.526933	4.37701	20.7784	1.94229e-11	4.56818e-10	1.96249e-06
BnaA05g03940D	chrA05	2121829..2122584	1.1268	4.43866	21.6855	6.6424e-11	1.45459e-09	6.71148e-06
BnaA05g04860D	chrA05	2565463..2567114	48.6659	3.37952	10.4072	0	0	0
BnaA05g04870D	chrA05	complement(2567467..2568180)	1.05964	2.37043	5.17096	9.95456e-06	9.65639e-05	1
BnaA05g05540D	chrA05	complement(2900837..2902424)	1.99678	-5.25041	-38.0656	7.89402e-12	1.94492e-10	7.97612e-07
BnaA05g05840D	chrA05	3055586..3058329	0.098275	-3.55962	-11.7911	0.0011108	0.00662349	1
BnaA05g06310D	chrA05	3354546..3355160	6.48027	2.27709	4.84699	2.58349e-13	7.44328e-12	2.61036e-08
BnaA05g06330D	chrA05	3363395..3363859	1.95846	2.13285	4.38584	2.46735e-05	0.000220504	1
BnaA05g06370D	chrA05	complement(3375046..3377804)	0.949976	-3.95726	-15.5329	3.07273e-08	4.66238e-07	0.00310468
BnaA05g06490D	chrA05	3527476..3531350	0.4572	-2.35587	-5.11902	1.01471e-07	1.41747e-06	0.0102526
BnaA05g06680D	chrA05	complement(3633671..3634456)	4.11597	-2.10863	-4.31281	3.14648e-12	8.13096e-11	3.17921e-07
BnaA05g06730D	chrA05	3656615..3659338	2.389	3.41712	10.682	0	0	0
BnaA05g06810D	chrA05	complement(3680579..3682087)	0.166574	-4.76422	-27.1751	0.00137526	0.00797913	1
BnaA05g06870D	chrA05	3726759..3728906	2.743	2.30357	4.93676	1.11022e-16	4.39393e-15	1.12177e-11
BnaA05g06900D	chrA05	complement(3744935..3747468)	0.915233	4.82829	28.4092	0	0	0
BnaA05g07140D	chrA05	complement(3851385..3855519)	0.0830584	4.2341	18.8188	6.53876e-05	0.00053246	1
BnaA05g07600D	chrA05	complement(4127526..4129016)	0.298175	7.7972	222.429	0.00123872	0.00728823	1
BnaA05g08020D	chrA05	4413679..4416365	26.1318	2.27002	4.82329	0	0	0
BnaA05g09190D	chrA05	complement(5117680..5118504)	0.640722	2.68833	6.44565	1.84534e-05	0.000169287	1
BnaA05g09400D	chrA05	complement(5203770..5204885)	2.00961	-3.18187	-9.07485	3.56806e-06	3.77346e-05	0.360516
BnaA05g09410D	chrA05	5205392..5206471	5.32078	-2.88749	-7.39984	0.000108103	0.000835967	1
BnaA05g09830D	chrA05	5422850..5423730	323.427	4.42356	21.4597	0	0	0
BnaA05g09870D	chrA05	5435236..5435838	1.21146	3.06211	8.35193	1.04627e-07	1.45834e-06	0.0105715
BnaA05g10480D	chrA05	5737014..5740161	105.974	2.2803	4.85778	0	0	0
BnaA05g10510D	chrA05	complement(5748029..5752871)	0.512696	3.43922	10.847	0	0	0
BnaA05g10890D	chrA05	5976927..5979278	1.53074	3.07358	8.41862	1.11022e-16	4.39393e-15	1.12177e-11
BnaA05g11040D	chrA05	complement(6155622..6155915)	7.31781	2.40681	5.303	1.54077e-11	3.66132e-10	1.55679e-06
BnaA05g11360D	chrA05	complement(6358782..6360047)	67.8453	-3.57625	-11.9277	0	0	0
BnaA05g12590D	chrA05	complement(7301876..7305176)	0.341942	5.05315	33.2008	1.04916e-13	3.14468e-12	1.06007e-08
BnaA05g12600D	chrA05	7313789..7315829	1.27699	2.52677	5.76282	6.50439e-11	1.42591e-09	6.57203e-06
BnaA05g12700D	chrA05	7375985..7377856	0.326112	2.32995	5.02789	9.90046e-05	0.000773242	1
BnaA05g12930D	chrA05	complement(7597967..7606113)	3.53762	2.20036	4.59593	0	0	0
BnaA05g13030D	chrA05	complement(7682497..7687032)	0.191366	2.74419	6.70015	7.04319e-08	1.01057e-06	0.00711644
BnaA05g13600D	chrA05	8260009..8260518	0.883279	3.73261	13.2932	2.73568e-06	2.96263e-05	0.276413
BnaA05g13640D	chrA05	8282313..8283033	2.08402	-2.92009	-7.56893	4.17254e-06	4.36116e-05	0.421594
BnaA05g13800D	chrA05	8393482..8393661	48.8248	-2.06072	-4.17196	2.22045e-16	8.63564e-15	2.24354e-11
BnaA05g13980D	chrA05	8502429..8512537	0.534026	-2.85436	-7.2318	0	0	0
BnaA05g14080D	chrA05	8607006..8611226	7.81042	-2.00601	-4.0167	0	0	0
BnaA05g14140D	chrA05	complement(8672307..8673254)	3.43744	2.69624	6.4811	0	0	0
BnaA05g14300D	chrA05	8749369..8749635	2.15322	5.50603	45.4444	2.76338e-07	3.59948e-06	0.0279211
BnaA05g14350D	chrA05	8815887..8816252	1.65095	8.22455	299.113	0.000654442	0.00417033	1
BnaA05g14880D	chrA05	complement(9338320..9342384)	1.888	-4.27463	-19.3549	1.069e-11	2.58972e-10	1.08012e-06
BnaA05g15070D	chrA05	9499147..9500795	9.20807	-2.20065	-4.59688	0	0	0
BnaA05g15130D	chrA05	complement(9523563..9524073)	2.41048	3.16534	8.97144	2.67527e-10	5.39217e-09	2.70309e-05
BnaA05g15180D	chrA05	9605855..9609835	1.41522	4.1021	17.1733	0	0	0
BnaA05g15220D	chrA05	complement(9682517..9685063)	5.45692	2.78504	6.89257	0	0	0
BnaA05g15380D	chrA05	complement(9820098..9825165)	3.9258	2.01408	4.03923	0	0	0
BnaA05g15660D	chrA05	10175426..10176560	14.0537	-2.28552	-4.87541	0	0	0
BnaA05g16400D	chrA05	11087559..11091636	0.380387	2.10825	4.31168	3.21255e-07	4.14132e-06	0.0324597
BnaA05g16640D	chrA05	11292471..11297829	3.42125	2.45814	5.49507	0	0	0
BnaA05g16650D	chrA05	11297883..11298032	3.14687	2.2604	4.79124	0.000299486	0.00207787	1
BnaA05g17400D	chrA05	complement(12151811..12155026)	0.0936908	-2.59267	-6.03216	0.00166008	0.00940323	1
BnaA05g17480D	chrA05	12365962..12366274	1.45184	2.79627	6.9464	3.14867e-05	0.000275304	1
BnaA05g17780D	chrA05	complement(12755308..12762267)	0.304921	2.37896	5.20163	8.33777e-13	2.27874e-11	8.42449e-08
BnaA05g17920D	chrA05	complement(13028637..13028873)	2.05992	2.11296	4.32577	0.00015532	0.00115717	1
BnaA05g18690D	chrA05	complement(14183931..14185850)	10.3521	-4.51256	-22.8252	0	0	0
BnaA05g19170D	chrA05	complement(14479621..14482273)	1.02813	3.85385	14.4586	0	0	0
BnaA05g19400D	chrA05	14792149..14793248	0.349415	3.47114	11.0897	6.39753e-05	0.000522563	1
BnaA05g19530D	chrA05	14888468..14892181	3.74532	4.33833	20.2287	0	0	0
BnaA05g20100D	chrA05	complement(15559975..15562212)	0.186812	3.23093	9.38873	9.25536e-06	9.03014e-05	0.935161
BnaA05g20190D	chrA05	15624459..15627114	0.0854758	3.67454	12.7687	0.000298258	0.00207049	1
BnaA05g20330D	chrA05	complement(15760854..15761370)	7.60464	4.79878	27.834	0	0	0
BnaA05g20720D	chrA05	complement(16066390..16068107)	0.253372	-3.85506	-14.4706	3.83449e-05	0.000329369	1
BnaA05g20950D	chrA05	complement(16253525..16254709)	0.223811	3.21437	9.28158	0.000279883	0.00195719	1
BnaA05g21110D	chrA05	16364027..16365663	19.327	2.604	6.07969	0	0	0
BnaA05g21450D	chrA05	16548087..16549445	12.9997	2.07883	4.22465	0	0	0
BnaA05g21630D	chrA05	16635993..16637835	1.95129	2.65714	6.30781	0	0	0
BnaA05g22260D	chrA05	complement(17019286..17022644)	8.23536	-2.69773	-6.4878	0	0	0
BnaA05g22480D	chrA05	17127773..17132163	14.2615	2.49991	5.65649	0	0	0
BnaA05g22550D	chrA05	complement(17157632..17161030)	1.2591	2.7506	6.72997	0	0	0
BnaA05g23350D	chrA05	17683715..17684062	0.925341	-4.32965	-20.1073	0.000237156	0.00168938	1
BnaA05g23380D	chrA05	complement(17719786..17720409)	1.5582	-2.16512	-4.48504	1.221e-05	0.000116233	1
BnaA05g23530D	chrA05	complement(17784192..17785719)	85.7346	2.74781	6.71697	0	0	0
BnaA05g23550D	chrA05	17800086..17801094	2.43016	-2.55392	-5.87227	1.89785e-05	0.000173742	1
BnaA05g23670D	chrA05	complement(17875337..17876795)	0.405891	6.27161	77.2576	1.60593e-05	0.000149262	1
BnaA05g23860D	chrA05	17980893..17981752	1.94547	-2.82024	-7.06282	4.65084e-08	6.86116e-07	0.00469921
BnaA05g24040D	chrA05	complement(18085825..18087733)	0.680338	3.42974	10.7759	2.71994e-12	7.09036e-11	2.74822e-07
BnaA05g24050D	chrA05	complement(18117397..18118764)	18.5618	2.78779	6.9057	0	0	0
BnaA05g24230D	chrA05	18182259..18183184	688.36	2.38336	5.21751	0	0	0
BnaA05g24540D	chrA05	complement(18315828..18318442)	45.9851	3.03213	8.18015	0	0	0
BnaA05g24610D	chrA05	complement(18363085..18368202)	8.87931	-2.69087	-6.457	0	0	0
BnaA05g24790D	chrA05	18487161..18489107	2.15878	3.96381	15.6036	0	0	0
BnaA05g24900D	chrA05	complement(18527109..18529258)	1.82387	2.39541	5.26127	4.08407e-12	1.03786e-10	4.12654e-07
BnaA05g25240D	chrA05	complement(18719135..18721165)	19.3758	-4.59028	-24.0887	1.52267e-12	4.07228e-11	1.53851e-07
BnaA05g25660D	chrA05	complement(18928637..18933598)	33.0296	2.27942	4.85484	0	0	0
BnaA05g26000D	chrA05	19150011..19151080	1.70198	5.04074	32.9165	0	0	0
BnaA05g26660D	chrA05	19454042..19455202	1.08029	3.16333	8.95893	3.98792e-13	1.12647e-11	4.0294e-08
BnaA05g28120D	chrA05	20067717..20068743	3.03851	2.13527	4.39319	7.19425e-14	2.19609e-12	7.26907e-09
BnaA05g28390D	chrA05	complement(20169391..20172100)	12.1806	2.81544	7.03933	0	0	0
BnaA05g29000D	chrA05	20412217..20414573	0.313943	2.19661	4.58402	5.31906e-06	5.45567e-05	0.537438
BnaA05g29170D	chrA05	20475705..20479975	9.77974	2.92337	7.58615	0	0	0
BnaA05g29190D	chrA05	20482564..20483295	4.26997	2.19094	4.56601	1.14353e-14	3.79948e-13	1.15542e-09
BnaA05g32630D	chrA05	complement(22349422..22350115)	1.79611	3.98648	15.8508	7.76188e-11	1.68296e-09	7.8426e-06
BnaA05g33670D	chrA05	complement(22729850..22732008)	2.5024	2.85813	7.25075	0	0	0
BnaA05g33810D	chrA05	22816708..22820614	0.196384	-8.24623	-303.642	0.00110782	0.00660769	1
BnaA05g33820D	chrA05	22823882..22826375	0.284245	2.38887	5.23747	2.53573e-06	2.76242e-05	0.25621
BnaA05g33860D	chrA05	complement(22846990..22848059)	2.88216	2.77228	6.83188	0	0	0
BnaA05g33880D	chrA05	22860114..22864718	162.102	3.97949	15.7742	0	0	0
BnaA05g34000D	chrA05	22906391..22907853	23.889	3.10153	8.58331	0	0	0
BnaA05g34400D	chrA05_random	110532..112578	3.34938	-2.07677	-4.21863	0	0	0
BnaA05g34460D	chrA05_random	134636..135499	20.0067	-3.77964	-13.7336	0	0	0
BnaA05g34650D	chrA05_random	complement(262278..263661)	1.15498	2.17466	4.51478	1.62542e-07	2.20032e-06	0.0164232
BnaA05g34670D	chrA05_random	complement(266693..268726)	5.65922	3.18341	9.08453	0	0	0
BnaA05g35750D	chrA05_random	complement(1163080..1165568)	2.79539	-2.72921	-6.63093	0	0	0
BnaA05g35900D	chrA05_random	complement(1379886..1384035)	3.28262	2.13003	4.37726	0	0	0
BnaA05g36020D	chrA05_random	complement(1498240..1501051)	3.62022	-2.03629	-4.1019	0	0	0
BnaA05g36630D	chrA05_random	complement(2573200..2573838)	3.64268	3.03484	8.19554	0	0	0
BnaA05g36800D	chrA05_random	2701212..2703949	4.22366	-7.11297	-138.426	0	0	0
BnaA06g00460D	chrA06	248995..249564	1.18536	-2.04939	-4.1393	4.5847e-05	0.000386999	1
BnaA06g00810D	chrA06	588783..589082	4.61073	3.60377	12.1575	2.66454e-15	9.42333e-14	2.69225e-10
BnaA06g01000D	chrA06	669853..671262	2.05354	2.75006	6.72747	0	0	0
BnaA06g01010D	chrA06	671349..672726	2.81144	2.52207	5.74407	0	0	0
BnaA06g01160D	chrA06	complement(752204..753049)	10.9471	2.20733	4.61819	0	0	0
BnaA06g01430D	chrA06	890299..892911	45.855	-2.38351	-5.21805	1.56871e-10	3.26204e-09	1.58502e-05
BnaA06g01470D	chrA06	complement(916683..918730)	0.256635	4.45843	21.9847	1.7638e-06	1.98081e-05	0.178214
BnaA06g01680D	chrA06	complement(1012469..1013322)	2.20288	-3.4757	-11.1247	1.90371e-05	0.000174247	1
BnaA06g01730D	chrA06	1022713..1024006	307.909	2.10852	4.31248	0	0	0
BnaA06g01760D	chrA06	1036285..1036978	0.275949	4.72187	26.389	0.000886829	0.00544084	1
BnaA06g02060D	chrA06	1204851..1209286	2.38384	2.90924	7.51223	0	0	0
BnaA06g02370D	chrA06	1367737..1368177	0.978645	-3.35981	-10.266	0.000148323	0.00110987	1
BnaA06g02440D	chrA06	complement(1392500..1393888)	5.30732	4.39233	21.0002	0	0	0
BnaA06g02600D	chrA06	complement(1472117..1481805)	0.0625417	2.21766	4.6514	7.09102e-05	0.000572724	1
BnaA06g03190D	chrA06	complement(1944647..1946083)	5.55514	2.18546	4.54872	0	0	0
BnaA06g03270D	chrA06	2022765..2023097	3.36141	2.07937	4.22624	4.43391e-06	4.6105e-05	0.448002
BnaA06g03360D	chrA06	2056984..2057403	4.93401	2.07566	4.21536	1.09686e-09	2.03763e-08	0.000110826
BnaA06g03370D	chrA06	complement(2059111..2061705)	0.318198	3.93931	15.3408	3.47354e-09	6.05951e-08	0.000350967
BnaA06g03590D	chrA06	2206173..2208092	0.108539	-3.72918	-13.2616	0.0011728	0.00694522	1
BnaA06g03670D	chrA06	complement(2249119..2252696)	38.72	-2.13138	-4.38137	0	0	0
BnaA06g04040D	chrA06	complement(2431329..2434179)	0.443594	-2.45007	-5.46442	2.11939e-08	3.29451e-07	0.00214143
BnaA06g04750D	chrA06	2771260..2772919	4.01273	2.42201	5.35918	0	0	0
BnaA06g04820D	chrA06	complement(2793368..2794297)	1.2452	-2.62975	-6.18919	0.000260861	0.00183714	1
BnaA06g05000D	chrA06	complement(2878321..2880155)	122.313	6.80486	111.807	0	0	0
BnaA06g05360D	chrA06	3053860..3054691	3.42165	-6.61518	-98.032	2.60192e-12	6.7985e-11	2.62898e-07
BnaA06g05390D	chrA06	3059505..3062413	0.228772	-3.95645	-15.5242	1.49021e-05	0.000139456	1
BnaA06g06020D	chrA06	3312872..3313507	4.6896	2.94422	7.6966	0	0	0
BnaA06g06160D	chrA06	complement(3364737..3365881)	24.9017	-2.64344	-6.24822	0	0	0
BnaA06g06290D	chrA06	3429849..3433824	9.38058	-2.33133	-5.03269	0	0	0
BnaA06g06690D	chrA06	complement(3587085..3590541)	1.3795	2.27223	4.83071	1.11022e-16	4.39393e-15	1.12177e-11
BnaA06g07620D	chrA06	complement(4087696..4089359)	16.9044	2.98578	7.92154	0	0	0
BnaA06g07790D	chrA06	4161459..4163308	3.92382	-2.68427	-6.42756	2.08334e-05	0.000189163	1
BnaA06g08330D	chrA06	complement(4453151..4454709)	1.02077	4.7105	26.1819	1.11022e-16	4.39393e-15	1.12177e-11
BnaA06g08460D	chrA06	complement(4591080..4593132)	6.04774	-2.28108	-4.86043	0	0	0
BnaA06g08940D	chrA06	4849816..4853946	24.6236	2.46581	5.52437	0	0	0
BnaA06g09180D	chrA06	4969575..4971575	7.97373	2.3899	5.24122	0	0	0
BnaA06g09600D	chrA06	complement(5134289..5137990)	19.5194	2.58354	5.99407	0	0	0
BnaA06g09660D	chrA06	complement(5166418..5167502)	3.80148	3.43623	10.8245	4.44089e-16	1.69068e-14	4.48708e-11
BnaA06g09840D	chrA06	5253023..5255486	3.16933	2.44872	5.45932	0	0	0
BnaA06g10730D	chrA06	complement(5644636..5646192)	27.016	-2.17704	-4.52224	0	0	0
BnaA06g10740D	chrA06	complement(5646264..5646579)	16.1873	-2.12167	-4.35198	2.22045e-16	8.63564e-15	2.24354e-11
BnaA06g11010D	chrA06	5753484..5755863	7.89832	-6.28784	-78.1321	0	0	0
BnaA06g11850D	chrA06	6119728..6121362	0.658506	6.40971	85.0189	2.77034e-10	5.56492e-09	2.79915e-05
BnaA06g12200D	chrA06	6314406..6325966	0.389336	3.32594	10.0278	0	0	0
BnaA06g12220D	chrA06	6344290..6346827	0.185276	2.4988	5.65217	0.000429405	0.002868	1
BnaA06g12420D	chrA06	complement(6439973..6449829)	26.7694	2.16019	4.46973	0	0	0
BnaA06g12430D	chrA06	6450430..6451379	0.687558	2.66443	6.33975	9.72097e-07	1.14717e-05	0.0982206
BnaA06g13050D	chrA06	6831165..6832134	0.686354	2.38486	5.22294	0.000146219	0.0010955	1
BnaA06g13060D	chrA06	6834799..6839182	2.18377	-2.85195	-7.21973	0	0	0
BnaA06g13070D	chrA06	6840939..6843113	2.00274	-2.1995	-4.59321	0	0	0
BnaA06g13160D	chrA06	complement(6892485..6893129)	1.96835	2.52922	5.77258	3.68673e-08	5.51699e-07	0.00372507
BnaA06g13270D	chrA06	complement(6954349..6955319)	0.699052	2.272	4.82991	8.57511e-06	8.41766e-05	0.866429
BnaA06g13540D	chrA06	complement(7097217..7101062)	0.843869	3.61299	12.2354	0	0	0
BnaA06g13740D	chrA06	7320822..7321968	240.074	2.81244	7.02474	0	0	0
BnaA06g13800D	chrA06	complement(7343605..7346351)	0.216715	-2.3306	-5.03013	0.000230867	0.00165075	1
BnaA06g13830D	chrA06	complement(7362040..7363619)	3.94506	-2.44213	-5.43443	6.00255e-08	8.70279e-07	0.00606497
BnaA06g13880D	chrA06	complement(7375552..7377785)	23.9537	-3.60707	-12.1853	0	0	0
BnaA06g13920D	chrA06	7385236..7386714	8.25238	2.339	5.0595	0	0	0
BnaA06g14110D	chrA06	complement(7615913..7617430)	0.541615	-2.65157	-6.28349	1.48373e-06	1.69034e-05	0.149916
BnaA06g14590D	chrA06	7901811..7903036	12.293	2.10719	4.30852	0	0	0
BnaA06g14660D	chrA06	7955864..7956556	32.9854	-2.74628	-6.70987	0	0	0
BnaA06g14680D	chrA06	complement(7967792..7971040)	77.1493	3.77989	13.736	0	0	0
BnaA06g15000D	chrA06	8214270..8217025	0.585014	2.80772	7.00177	4.21146e-08	6.24946e-07	0.00425526
BnaA06g15010D	chrA06	8218505..8220988	0.487769	2.78273	6.88151	9.95584e-09	1.6309e-07	0.00100594
BnaA06g15140D	chrA06	8295885..8299010	40.5807	4.10142	17.1653	0	0	0
BnaA06g15160D	chrA06	complement(8302830..8304808)	3.51485	-2.33742	-5.05399	0	0	0
BnaA06g15280D	chrA06	complement(8382966..8383757)	1.60804	2.98528	7.91881	5.90816e-12	1.47836e-10	5.96961e-07
BnaA06g15320D	chrA06	complement(8399404..8402982)	0.644109	2.11592	4.33467	7.7281e-10	1.4661e-08	7.80847e-05
BnaA06g15800D	chrA06	8679855..8680345	3.64329	-3.4381	-10.8386	9.27036e-14	2.79188e-12	9.36677e-09
BnaA06g16130D	chrA06	8953036..8955185	0.122523	-4.83984	-28.6375	0.000552337	0.00358894	1
BnaA06g16210D	chrA06	9013249..9017631	30.5376	2.05053	4.14257	0	0	0
BnaA06g16220D	chrA06	9017770..9019174	1.67359	2.15626	4.45759	8.95561e-12	2.19045e-10	9.04875e-07
BnaA06g16420D	chrA06	9223546..9224734	2.29237	2.85507	7.23536	0	0	0
BnaA06g16580D	chrA06	complement(9344027..9346016)	0.208596	-5.46221	-44.0847	0.00021034	0.00151914	1
BnaA06g16600D	chrA06	9358066..9360080	3.06684	3.39231	10.5	0	0	0
BnaA06g17510D	chrA06	9988584..9991859	51.5435	4.70491	26.0807	0	0	0
BnaA06g17530D	chrA06	10004547..10006537	7.72648	2.11644	4.33623	0	0	0
BnaA06g18090D	chrA06	10330390..10336799	0.142715	2.34919	5.09538	3.5729e-06	3.77819e-05	0.361006
BnaA06g18210D	chrA06	10460380..10460958	0.889762	2.7955	6.9427	8.9957e-05	0.000710098	1
BnaA06g18420D	chrA06	complement(10581162..10583079)	0.357123	-4.54061	-23.2734	2.3667e-08	3.65421e-07	0.00239132
BnaA06g19110D	chrA06	complement(11411589..11413722)	1.27587	2.18161	4.5366	1.22677e-11	2.95479e-10	1.23953e-06
BnaA06g19490D	chrA06	complement(11920942..11922607)	1.12449	-3.17986	-9.06219	3.40463e-06	3.615e-05	0.344003
BnaA06g20370D	chrA06	complement(13531413..13533562)	0.904446	-2.20091	-4.59769	1.28607e-09	2.36565e-08	0.000129945
BnaA06g20480D	chrA06	complement(13981155..13982653)	3.23168	2.04727	4.13324	6.66134e-15	2.27155e-13	6.73062e-10
BnaA06g20500D	chrA06	complement(14007831..14010633)	0.233997	3.8876	14.8008	3.58903e-09	6.2448e-08	0.000362635
BnaA06g20570D	chrA06	complement(14152616..14153222)	0.397006	5.04534	33.0217	0.000432223	0.00288468	1
BnaA06g20870D	chrA06	14477576..14479196	0.980624	-3.10888	-8.62714	4.30544e-13	1.21345e-11	4.35022e-08
BnaA06g21490D	chrA06	14924705..14925727	1.00362	-3.87749	-14.6974	1.90391e-09	3.43581e-08	0.000192371
BnaA06g22040D	chrA06	complement(15404627..15408127)	42.8375	2.3458	5.08341	0	0	0
BnaA06g22550D	chrA06	15767520..15771155	0.860364	2.35924	5.131	0	0	0
BnaA06g22600D	chrA06	15798869..15802986	25.4253	2.09611	4.27555	0	0	0
BnaA06g22730D	chrA06	15940969..15944392	1.14485	3.02744	8.15361	0	0	0
BnaA06g22800D	chrA06	complement(15985554..15987282)	4.09462	-2.32685	-5.01709	0	0	0
BnaA06g22920D	chrA06	16037688..16040413	4.20171	-2.13305	-4.38644	0	0	0
BnaA06g23190D	chrA06	complement(16154241..16155258)	6.37836	2.72221	6.59882	1.52355e-10	3.17336e-09	1.5394e-05
BnaA06g23270D	chrA06	complement(16202589..16204023)	14.7352	2.90072	7.468	0	0	0
BnaA06g23500D	chrA06	16304597..16306749	2.72882	-2.09991	-4.28684	0	0	0
BnaA06g23510D	chrA06	16323216..16324847	1.46979	3.41175	10.6424	0	0	0
BnaA06g23750D	chrA06	16477353..16478646	26.0627	2.24459	4.73901	0	0	0
BnaA06g24280D	chrA06	complement(16847306..16850760)	0.590302	2.30547	4.94328	1.0093e-12	2.74435e-11	1.0198e-07
BnaA06g24600D	chrA06	17117707..17120661	290.616	2.83524	7.13663	0	0	0
BnaA06g24610D	chrA06	17120748..17122604	3.33641	2.71903	6.58429	0	0	0
BnaA06g24820D	chrA06	17244309..17245018	3.00399	-2.18144	-4.53606	2.23348e-11	5.19859e-10	2.25671e-06
BnaA06g24910D	chrA06	17273917..17275145	12.7062	-2.26157	-4.79513	0	0	0
BnaA06g25130D	chrA06	complement(17367533..17368637)	6.40971	2.58921	6.01769	0	0	0
BnaA06g26060D	chrA06	complement(17985595..17986233)	3.21495	-2.77973	-6.86722	6.73905e-14	2.064e-12	6.80914e-09
BnaA06g26560D	chrA06	complement(18248867..18253970)	4.56524	-4.15472	-17.8112	0	0	0
BnaA06g26600D	chrA06	complement(18286107..18287832)	0.54406	-2.2875	-4.8821	1.35888e-06	1.56042e-05	0.137301
BnaA06g26980D	chrA06	complement(18515920..18519844)	1.47916	2.76547	6.79972	0	0	0
BnaA06g27350D	chrA06	complement(18768020..18771669)	0.600684	-2.45407	-5.47958	1.02789e-11	2.49359e-10	1.03858e-06
BnaA06g27900D	chrA06	complement(19187207..19188258)	12.1857	-2.63786	-6.22409	0	0	0
BnaA06g27950D	chrA06	19219712..19221058	30.6556	2.52365	5.75034	0	0	0
BnaA06g28100D	chrA06	complement(19305082..19306183)	1.449	2.50588	5.67997	9.45615e-09	1.55484e-07	0.00095545
BnaA06g28230D	chrA06	19423843..19424688	54.288	2.83987	7.15955	0	0	0
BnaA06g28540D	chrA06	19612412..19613567	0.208417	3.75704	13.5202	0.000221425	0.00159112	1
BnaA06g29050D	chrA06	complement(19840197..19843797)	90.4701	2.07293	4.20741	0	0	0
BnaA06g29500D	chrA06	20096022..20096581	67.3449	2.08835	4.2526	0	0	0
BnaA06g30120D	chrA06	20406896..20409892	7.6571	-3.02346	-8.13117	0	0	0
BnaA06g30230D	chrA06	complement(20469671..20473140)	3.11335	2.65541	6.30025	0	0	0
BnaA06g30290D	chrA06	complement(20495920..20497983)	0.381132	-2.0322	-4.09029	2.90092e-05	0.000255588	1
BnaA06g30390D	chrA06	20534569..20537671	17.5671	2.27334	4.83442	0	0	0
BnaA06g30400D	chrA06	20542427..20542888	0.348359	4.48233	22.3519	0.00171159	0.00965008	1
BnaA06g30410D	chrA06	20546076..20548307	6.15767	2.19341	4.57385	0	0	0
BnaA06g30440D	chrA06	complement(20556281..20560496)	0.171129	2.30455	4.94014	3.85965e-06	4.06186e-05	0.389979
BnaA06g30980D	chrA06	complement(20869879..20871240)	38.6317	2.73179	6.64277	0	0	0
BnaA06g30990D	chrA06	20877095..20878985	7.12193	-2.08023	-4.22873	0	0	0
BnaA06g31080D	chrA06	complement(20903890..20905358)	3.73236	2.38933	5.23915	0	0	0
BnaA06g31110D	chrA06	20926675..20929102	0.280814	-3.41682	-10.6799	3.55177e-06	3.75844e-05	0.358871
BnaA06g31230D	chrA06	complement(21005875..21007525)	0.535524	4.54744	23.3838	2.2668e-07	2.992e-06	0.0229038
BnaA06g31330D	chrA06	21079939..21087071	0.0705537	-4.96936	-31.3274	3.59267e-05	0.000310525	1
BnaA06g31400D	chrA06	complement(21114785..21116290)	1.97094	3.51285	11.4149	1.33227e-15	4.84566e-14	1.34612e-10
BnaA06g31440D	chrA06	complement(21130774..21132351)	4.02793	2.81734	7.04862	0	0	0
BnaA06g31910D	chrA06	complement(21354069..21355315)	0.800738	-3.35669	-10.2439	1.98984e-05	0.000181358	1
BnaA06g32160D	chrA06	complement(21497614..21500627)	0.282482	2.83768	7.14868	9.37353e-09	1.54276e-07	0.000947102
BnaA06g32450D	chrA06	21630520..21630729	6.26176	2.47336	5.55336	1.40893e-09	2.57848e-08	0.000142358
BnaA06g32780D	chrA06	complement(21745411..21749416)	0.0719964	-4.95647	-31.0489	0.00038678	0.00260796	1
BnaA06g33220D	chrA06	21993123..21994049	0.824274	-2.19762	-4.58723	0.000151343	0.00113054	1
BnaA06g33280D	chrA06	22019808..22020462	11.3335	2.39422	5.25693	0	0	0
BnaA06g33410D	chrA06	complement(22115496..22116492)	12.6934	-2.6346	-6.21001	0	0	0
BnaA06g33600D	chrA06	complement(22305654..22307830)	0.44693	-2.29844	-4.91927	6.12701e-07	7.48758e-06	0.0619073
BnaA06g35450D	chrA06	23298821..23301586	2.74168	3.2817	9.72504	0	0	0
BnaA06g35760D	chrA06	23455862..23456197	4.27921	-2.40475	-5.29545	5.2559e-07	6.51283e-06	0.0531056
BnaA06g35770D	chrA06	23458229..23458564	21.1771	-2.3441	-5.07742	1.11022e-16	4.39393e-15	1.12177e-11
BnaA06g35780D	chrA06	23460526..23461140	5.6813	-2.46098	-5.50592	1.88738e-15	6.76244e-14	1.90701e-10
BnaA06g35790D	chrA06	23466404..23467017	0.688353	-2.76275	-6.7869	0.000194127	0.00141316	1
BnaA06g35870D	chrA06	complement(23499593..23501383)	1.61311	-2.22021	-4.65961	7.04668e-10	1.3439e-08	7.11997e-05
BnaA06g36140D	chrA06	23721726..23724282	13.1258	2.06755	4.19175	0	0	0
BnaA06g36220D	chrA06	23749074..23750536	0.170645	-2.77721	-6.85526	0.00162588	0.00923432	1
BnaA06g36250D	chrA06	complement(23764967..23767356)	1.06323	3.14637	8.85424	1.34242e-11	3.21721e-10	1.35638e-06
BnaA06g36650D	chrA06	complement(23974571..23975611)	0.900795	3.21318	9.27392	4.379e-07	5.50179e-06	0.0442454
BnaA06g36820D	chrA06	24064337..24065471	12.3631	-3.03038	-8.17023	0	0	0
BnaA06g36830D	chrA06	24067503..24068060	6.42803	-2.3337	-5.04097	1.09912e-14	3.65794e-13	1.11055e-09
BnaA06g36920D	chrA06	24100825..24103246	322.458	2.00096	4.00266	0	0	0
BnaA06g37010D	chrA06	complement(24144775..24146238)	3.53577	2.99752	7.98625	0	0	0
BnaA06g37070D	chrA06	complement(24180231..24182084)	0.692994	2.80417	6.98458	2.64805e-10	5.3405e-09	2.67559e-05
BnaA06g37230D	chrA06	24313888..24316293	1.08921	-3.753	-13.4823	6.17321e-09	1.0427e-07	0.000623741
BnaA06g37360D	chrA06	24369246..24370018	17.9544	-3.52882	-11.542	0	0	0
BnaA06g37500D	chrA06_random	complement(26710..30589)	2.14208	-2.34313	-5.07404	0.000263928	0.00185615	1
BnaA06g37750D	chrA06_random	156304..156921	0.795025	-2.44803	-5.45671	0.000251324	0.00177802	1
BnaA06g37960D	chrA06_random	complement(237369..240369)	56.955	5.03019	32.6768	0	0	0
BnaA06g38150D	chrA06_random	359393..362960	0.798417	2.37398	5.18368	3.33067e-15	1.16932e-13	3.36531e-10
BnaA06g38400D	chrA06_random	533650..534671	0.27212	-4.1622	-17.9039	0.00127167	0.00745645	1
BnaA06g38480D	chrA06_random	561634..562836	0.333688	4.99378	31.8622	4.11922e-06	4.31034e-05	0.416206
BnaA06g38500D	chrA06_random	complement(569123..573311)	2.09269	4.06326	16.7172	0	0	0
BnaA06g38620D	chrA06_random	661606..665718	0.661676	2.49869	5.6517	4.10783e-15	1.42925e-13	4.15055e-10
BnaA06g38630D	chrA06_random	complement(665782..666006)	2.38536	2.81387	7.03169	5.46388e-06	5.59342e-05	0.55207
BnaA06g38800D	chrA06_random	complement(891724..894665)	9.39672	2.07831	4.22312	0	0	0
BnaA06g38860D	chrA06_random	941499..942862	0.43633	3.17381	9.02427	1.85301e-07	2.48808e-06	0.0187228
BnaA06g39010D	chrA06_random	complement(1158639..1162127)	1.11504	3.99625	15.9585	0	0	0
BnaA06g39330D	chrA06_random	1494245..1495745	0.81614	-2.35283	-5.10826	1.61764e-07	2.19127e-06	0.0163447
BnaA06g39340D	chrA06_random	complement(1500760..1503080)	1.47973	-4.38502	-20.894	1.2672e-11	3.04779e-10	1.28038e-06
BnaA06g39740D	chrA06_random	complement(1716429..1716981)	2.91324	-2.16496	-4.48456	4.21314e-07	5.30991e-06	0.0425695
BnaA06g40660D	chrA06_random	complement(2148799..2150528)	0.590635	-2.81899	-7.05668	1.68088e-08	2.65494e-07	0.00169837
BnaA06g40810D	chrA06_random	complement(2189341..2190951)	2.37427	2.22099	4.66213	2.44249e-15	8.66535e-14	2.46789e-10
BnaA06g40960D	chrA06_random	2264332..2266734	1.27862	2.79098	6.921	0	0	0
BnaA07g01520D	chrA07	1212366..1213121	1.25881	3.74241	13.3837	6.31494e-11	1.38649e-09	6.38061e-06
BnaA07g01850D	chrA07	complement(1538211..1539089)	24.9633	2.62709	6.17779	7.77156e-16	2.89009e-14	7.85239e-11
BnaA07g02400D	chrA07	complement(2010320..2011061)	0.736273	-2.40176	-5.28448	0.000127966	0.000972959	1
BnaA07g02670D	chrA07	2353635..2355800	0.289087	-3.23059	-9.3865	6.22454e-06	6.29116e-05	0.628927
BnaA07g03430D	chrA07	complement(3082376..3083741)	2.75085	-2.68341	-6.4237	1.72529e-13	5.05724e-12	1.74323e-08
BnaA07g03470D	chrA07	3106899..3108920	1.8836	3.03295	8.18484	0	0	0
BnaA07g03670D	chrA07	3317010..3317908	0.285524	-3.99836	-15.9818	0.000461598	0.00305715	1
BnaA07g04430D	chrA07	4768484..4769511	1.08539	2.96792	7.82408	5.09981e-08	7.46357e-07	0.00515285
BnaA07g04440D	chrA07	4809016..4811634	0.54274	2.2475	4.74858	1.71347e-08	2.70304e-07	0.00173129
BnaA07g05590D	chrA07	complement(5888346..5892526)	0.412866	2.49728	5.64621	1.60298e-11	3.8029e-10	1.61966e-06
BnaA07g05600D	chrA07	complement(5901075..5901680)	5.44454	-2.71202	-6.55237	0	0	0
BnaA07g06490D	chrA07	complement(6791781..6793989)	0.763352	-2.18191	-4.53753	2.28492e-05	0.0002056	1
BnaA07g07050D	chrA07	7388284..7393921	9.66284	3.03979	8.22369	0	0	0
BnaA07g07450D	chrA07	complement(7693265..7694129)	0.742745	2.12668	4.36712	0.00021469	0.00154768	1
BnaA07g07560D	chrA07	complement(7848572..7849375)	29.0667	-4.35493	-20.4628	9.17311e-09	1.51199e-07	0.000926851
BnaA07g07570D	chrA07	7849876..7852244	1.43587	-4.7802	-27.4778	1.10304e-11	2.67013e-10	1.11451e-06
BnaA07g07790D	chrA07	complement(8068538..8070692)	0.411553	-2.7853	-6.8938	3.11801e-05	0.000272931	1
BnaA07g08210D	chrA07	complement(8348782..8351472)	0.867211	-3.02949	-8.16518	2.05305e-10	4.20089e-09	2.0744e-05
BnaA07g08450D	chrA07	complement(8557969..8558505)	1.22048	3.43349	10.804	4.34073e-08	6.43008e-07	0.00438587
BnaA07g08780D	chrA07	complement(8883628..8885212)	0.891387	2.31987	4.99289	1.10734e-08	1.79995e-07	0.00111885
BnaA07g08990D	chrA07	complement(8951933..8956621)	6.05703	2.56626	5.92272	0	0	0
BnaA07g09130D	chrA07	complement(9019669..9022174)	0.728948	-2.66856	-6.35796	6.68597e-11	1.4635e-09	6.75551e-06
BnaA07g10140D	chrA07	9669879..9675826	0.566141	2.18832	4.55774	0.000129844	0.000985386	1
BnaA07g11020D	chrA07	complement(10389641..10392054)	4.20275	2.50797	5.68819	0	0	0
BnaA07g11030D	chrA07	complement(10393268..10393774)	1.35299	3.16131	8.94643	5.51291e-08	8.02629e-07	0.00557024
BnaA07g11040D	chrA07	complement(10393840..10395721)	1.15036	3.13389	8.778	4.44089e-16	1.69068e-14	4.48708e-11
BnaA07g11070D	chrA07	10420377..10421893	36.3675	2.29679	4.91362	0	0	0
BnaA07g11220D	chrA07	10529715..10531272	0.772387	2.89725	7.45004	2.57367e-11	5.93437e-10	2.60044e-06
BnaA07g11230D	chrA07	10534163..10535616	0.405998	-2.09692	-4.27796	0.00048076	0.00317055	1
BnaA07g11360D	chrA07	complement(10601209..10604165)	67.897	2.58756	6.0108	0	0	0
BnaA07g11580D	chrA07	10683820..10686715	0.919576	2.0945	4.27078	3.75433e-12	9.58549e-11	3.79338e-07
BnaA07g11870D	chrA07	10992201..10994865	0.831733	2.21843	4.65385	2.99413e-11	6.8538e-10	3.02527e-06
BnaA07g12080D	chrA07	11109346..11110665	4.26888	2.38632	5.22821	0	0	0
BnaA07g12210D	chrA07	complement(11180884..11181221)	15.7588	-2.66721	-6.35198	0	0	0
BnaA07g12400D	chrA07	11266321..11270061	1.92169	2.77081	6.8249	0	0	0
BnaA07g12870D	chrA07	11531131..11531655	0.548971	-4.18138	-18.1435	0.00020039	0.00145529	1
BnaA07g13290D	chrA07	11803722..11805674	0.230721	-3.90308	-14.9604	5.31e-05	0.000442456	1
BnaA07g13480D	chrA07	complement(11941345..11943048)	0.852883	-2.96786	-7.82377	1.3713e-11	3.28022e-10	1.38556e-06
BnaA07g13760D	chrA07	12144138..12147369	1.85413	-2.21259	-4.63508	0	0	0
BnaA07g14420D	chrA07	complement(12744547..12745568)	0.510978	-5.78358	-55.0846	0.000105972	0.000821497	1
BnaA07g14730D	chrA07	12926112..12927342	1.02982	2.88103	7.36674	1.45838e-11	3.47698e-10	1.47354e-06
BnaA07g14750D	chrA07	12951529..12952119	2.1959	2.1288	4.37352	1.90444e-07	2.55132e-06	0.0192425
BnaA07g14910D	chrA07	complement(13040507..13041285)	3.25182	2.47775	5.57028	3.9968e-14	1.25454e-12	4.03837e-09
BnaA07g15040D	chrA07	13125910..13130091	0.0940403	-2.7971	-6.95044	0.000229979	0.00164545	1
BnaA07g15050D	chrA07	complement(13131487..13132188)	4.20928	4.13468	17.5656	0	0	0
BnaA07g16130D	chrA07	13759652..13761095	0.377	4.92646	30.4097	1.23812e-07	1.70459e-06	0.01251
BnaA07g16200D	chrA07	complement(13786180..13787818)	49.781	2.34489	5.08023	0	0	0
BnaA07g16440D	chrA07	13909187..13912117	12.1744	-4.10101	-17.1604	0	0	0
BnaA07g16530D	chrA07	complement(13974871..13976634)	2.4026	-2.67541	-6.3882	3.18506e-05	0.000278269	1
BnaA07g16670D	chrA07	14120616..14122053	1.59874	2.09798	4.28108	4.94923e-11	1.10051e-09	5.0007e-06
BnaA07g16720D	chrA07	complement(14141467..14143876)	0.305203	-2.04662	-4.13138	5.0356e-05	0.000421225	1
BnaA07g16750D	chrA07	14157967..14160917	4.65659	2.17149	4.50487	0	0	0
BnaA07g16790D	chrA07	complement(14177184..14180772)	0.13692	-3.75536	-13.5045	2.92721e-06	3.15046e-05	0.295766
BnaA07g16940D	chrA07	complement(14306428..14308968)	0.406384	-3.74121	-13.3727	1.33179e-10	2.79527e-09	1.34564e-05
BnaA07g17040D	chrA07	14348439..14350906	2.13254	-2.28707	-4.88065	0.000582985	0.00376725	1
BnaA07g17130D	chrA07	complement(14395333..14397256)	9.46972	-2.32109	-4.99711	3.27516e-14	1.03802e-12	3.30922e-09
BnaA07g17230D	chrA07	complement(14444406..14445758)	3.18464	2.56011	5.89751	8.51714e-08	1.20393e-06	0.00860572
BnaA07g17630D	chrA07	complement(14705083..14708986)	0.157752	2.74072	6.68402	9.18911e-07	1.08937e-05	0.0928467
BnaA07g17770D	chrA07	14756957..14757986	0.821056	-2.53441	-5.79339	4.41711e-06	4.59539e-05	0.446304
BnaA07g18460D	chrA07	15050338..15052009	0.363798	-2.37389	-5.18337	3.4295e-05	0.000297618	1
BnaA07g18690D	chrA07	15162973..15163704	1.03559	-3.19531	-9.15973	2.65117e-07	3.46538e-06	0.0267874
BnaA07g18760D	chrA07	15214914..15215964	0.294293	2.99173	7.95428	0.000329601	0.00225905	1
BnaA07g18950D	chrA07	15269291..15273212	0.240418	-2.47789	-5.57082	7.98426e-06	7.89595e-05	0.80673
BnaA07g19600D	chrA07	complement(15618498..15622489)	1.0904	-6.70455	-104.297	2.87093e-12	7.4647e-11	2.90078e-07
BnaA07g20220D	chrA07	15912743..15915383	0.3583	3.26208	9.59367	8.23418e-09	1.36682e-07	0.000831982
BnaA07g20590D	chrA07	16091977..16093318	0.304347	-2.49967	-5.65555	0.00117492	0.00695573	1
BnaA07g21830D	chrA07	16852507..16855200	9.10836	2.00762	4.02119	0	0	0
BnaA07g21910D	chrA07	complement(16882803..16883707)	1.23992	2.00621	4.01726	1.41149e-06	1.61587e-05	0.142617
BnaA07g22150D	chrA07	17004814..17005959	0.387594	7.79592	222.232	0.00128274	0.00751305	1
BnaA07g22370D	chrA07	17098987..17101947	0.0801663	2.62019	6.14833	0.00109048	0.00651808	1
BnaA07g22390D	chrA07	17103048..17106136	0.182938	2.70722	6.53064	3.52761e-06	3.73538e-05	0.35643
BnaA07g22510D	chrA07	17152394..17156060	1.17409	2.29132	4.89503	0	0	0
BnaA07g22620D	chrA07	complement(17216972..17221981)	60.3319	-4.33314	-20.156	0	0	0
BnaA07g22750D	chrA07	17280759..17281367	22.1423	4.2106	18.5148	0	0	0
BnaA07g23160D	chrA07	complement(17475070..17479173)	3.08934	2.39697	5.26695	0	0	0
BnaA07g23490D	chrA07	complement(17681939..17683274)	0.334854	3.31352	9.94192	4.96816e-05	0.0004161	1
BnaA07g23740D	chrA07	17811233..17815174	0.509724	-2.60956	-6.10318	6.32032e-09	1.06594e-07	0.000638605
BnaA07g23890D	chrA07	17875718..17878286	0.0948217	-3.43665	-10.8276	0.00120315	0.00710293	1
BnaA07g24070D	chrA07	complement(17980667..17981501)	0.845128	-3.63573	-12.4298	6.38076e-06	6.43169e-05	0.644712
BnaA07g24220D	chrA07	complement(18088750..18090258)	1.84515	-2.37046	-5.17107	1.46193e-11	3.48463e-10	1.47713e-06
BnaA07g24270D	chrA07	complement(18152148..18153317)	20.9681	2.13754	4.4001	1.11022e-16	4.39393e-15	1.12177e-11
BnaA07g24380D	chrA07	complement(18241698..18241970)	12.6413	2.05322	4.15031	3.31175e-11	7.52461e-10	3.34619e-06
BnaA07g24740D	chrA07	18496005..18496611	0.846501	2.97079	7.83967	2.44775e-06	2.67171e-05	0.247321
BnaA07g24750D	chrA07	18496722..18497033	2.80078	2.21162	4.63194	1.5323e-06	1.74057e-05	0.154824
BnaA07g24860D	chrA07	18554804..18560044	2.33573	-3.93756	-15.3223	4.48201e-10	8.77301e-09	4.52863e-05
BnaA07g25540D	chrA07	complement(18954151..18955140)	9.94752	-3.0639	-8.3623	0	0	0
BnaA07g25960D	chrA07	complement(19147959..19149269)	0.328559	2.93196	7.63147	0.000371615	0.00251747	1
BnaA07g26070D	chrA07	complement(19227166..19227671)	7.44583	-2.23349	-4.70271	7.34968e-14	2.24015e-12	7.42611e-09
BnaA07g26160D	chrA07	complement(19272333..19278854)	0.539266	2.67997	6.40844	0	0	0
BnaA07g26270D	chrA07	complement(19340095..19341150)	0.468239	-4.4469	-21.8097	3.03265e-06	3.25079e-05	0.306419
BnaA07g26400D	chrA07	19432624..19435439	136.745	2.26245	4.79807	0	0	0
BnaA07g26510D	chrA07	complement(19464590..19466201)	1.20446	-2.44863	-5.45897	3.02239e-09	5.31099e-08	0.000305382
BnaA07g26680D	chrA07	complement(19539318..19540150)	0.911263	-3.74	-13.3614	1.24765e-05	0.000118536	1
BnaA07g26790D	chrA07	19594428..19597231	32.1	-2.34668	-5.08653	0	0	0
BnaA07g26980D	chrA07	19667442..19668822	0.475218	3.09873	8.56664	4.72932e-07	5.91107e-06	0.0477851
BnaA07g28040D	chrA07	20287894..20289719	140.185	-4.02446	-16.2735	0	0	0
BnaA07g28050D	chrA07	20297382..20299108	99.2772	-4.43632	-21.6504	0	0	0
BnaA07g28170D	chrA07	20369513..20370208	5.74163	4.18544	18.1946	0	0	0
BnaA07g28410D	chrA07	complement(20527605..20529015)	0.149101	3.17605	9.03826	0.00150869	0.00865486	1
BnaA07g28420D	chrA07	complement(20530683..20531277)	7.18378	4.37814	20.7947	0	0	0
BnaA07g28430D	chrA07	complement(20536952..20537797)	34.6141	2.35848	5.12829	0	0	0
BnaA07g28450D	chrA07	complement(20545450..20546583)	43.5301	2.03194	4.08956	0	0	0
BnaA07g28740D	chrA07	complement(20719653..20722164)	9.6707	-4.96904	-31.3207	0	0	0
BnaA07g28800D	chrA07	20758886..20760132	27.981	2.18328	4.54185	0	0	0
BnaA07g29310D	chrA07	21017507..21024789	0.230744	2.62588	6.17261	2.38348e-09	4.2444e-08	0.000240827
BnaA07g29810D	chrA07	21256250..21257516	27.69	2.0435	4.12244	0	0	0
BnaA07g30040D	chrA07	21363403..21364910	2.08094	-2.38912	-5.23839	2.91246e-05	0.000256516	1
BnaA07g30510D	chrA07	21593312..21595366	0.540098	2.67887	6.40355	2.12737e-09	3.81387e-08	0.00021495
BnaA07g30540D	chrA07	complement(21606396..21608058)	5.91607	-2.69802	-6.48911	0	0	0
BnaA07g30670D	chrA07	21667197..21669345	9.82329	-2.12658	-4.36681	0	0	0
BnaA07g30710D	chrA07	complement(21677898..21678506)	213.978	3.91226	15.0559	0	0	0
BnaA07g32110D	chrA07	22307836..22308231	3.49977	2.65805	6.31179	2.70555e-11	6.2214e-10	2.73368e-06
BnaA07g32130D	chrA07	22325087..22325665	0.515864	-4.22119	-18.6511	0.00151354	0.00867736	1
BnaA07g32150D	chrA07	22331042..22331660	1.87164	-8.83957	-458.116	0.000452036	0.00299952	1
BnaA07g32320D	chrA07	complement(22442840..22443845)	0.666916	-2.9319	-7.63115	0.000144919	0.00108705	1
BnaA07g32740D	chrA07	complement(22596590..22601439)	0.13309	2.20363	4.60638	5.08437e-05	0.000425023	1
BnaA07g32900D	chrA07	22667616..22669219	3.51285	3.76234	13.57	0	0	0
BnaA07g33240D	chrA07	22858145..22860490	0.641753	2.18341	4.54227	1.03093e-08	1.68607e-07	0.00104165
BnaA07g33280D	chrA07	complement(22867415..22868997)	0.258437	3.21143	9.2627	1.52764e-05	0.000142655	1
BnaA07g33350D	chrA07	complement(22898703..22899715)	0.78763	2.55703	5.88497	1.08751e-06	1.27134e-05	0.109882
BnaA07g33390D	chrA07	complement(22916991..22920856)	0.144645	3.33797	10.1118	5.66039e-07	6.96706e-06	0.0571926
BnaA07g33410D	chrA07	complement(22925566..22927410)	2.24301	3.52793	11.5349	0	0	0
BnaA07g33510D	chrA07	complement(22977510..22980109)	20.7902	3.64502	12.5101	0	0	0
BnaA07g33580D	chrA07	23000475..23002224	3.49453	2.75958	6.77198	0	0	0
BnaA07g33650D	chrA07	23031729..23032992	3.17605	3.38159	10.4222	0	0	0
BnaA07g33680D	chrA07	complement(23043877..23044951)	52.2466	-2.7474	-6.71505	0	0	0
BnaA07g33690D	chrA07	complement(23045205..23047394)	30.5287	-2.58255	-5.98996	0	0	0
BnaA07g33850D	chrA07	complement(23123084..23133770)	0.931898	-2.16796	-4.49388	0	0	0
BnaA07g33960D	chrA07	23203167..23205791	5.83115	-4.0055	-16.0611	0	0	0
BnaA07g34420D	chrA07	complement(23401248..23403057)	765.382	3.29972	9.84727	0	0	0
BnaA07g34560D	chrA07	complement(23465360..23467042)	1.80078	2.78841	6.90868	0	0	0
BnaA07g35130D	chrA07	complement(23727755..23730811)	2.80922	2.63432	6.20884	0	0	0
BnaA07g35330D	chrA07	23794278..23795974	11.1405	-2.96073	-7.78518	0	0	0
BnaA07g35590D	chrA07	23874841..23875071	2.70296	2.09867	4.28315	6.69125e-05	0.000543295	1
BnaA07g35600D	chrA07	complement(23875213..23878468)	685.164	3.20104	9.19624	0	0	0
BnaA07g35670D	chrA07	complement(23907434..23910024)	1.28439	2.49189	5.62515	1.56541e-13	4.60867e-12	1.58169e-08
BnaA07g36500D	chrA07_random	492149..492707	1.54567	2.44837	5.45798	1.14689e-05	0.000109861	1
BnaA07g36630D	chrA07_random	588362..589559	0.281825	2.49312	5.62993	0.000427982	0.00286001	1
BnaA07g36720D	chrA07_random	635028..635273	14.2015	-2.08009	-4.22832	1.47993e-13	4.36717e-12	1.49532e-08
BnaA07g37270D	chrA07_random	complement(973900..975988)	8.90459	2.04832	4.13625	0	0	0
BnaA07g37320D	chrA07_random	1006633..1007337	1.52963	2.32366	5.00602	5.49038e-08	7.99579e-07	0.00554748
BnaA07g37400D	chrA07_random	complement(1068546..1069434)	0.269509	-3.91043	-15.0368	0.000731343	0.00459803	1
BnaA07g37560D	chrA07_random	1184317..1185790	0.296135	2.62333	6.16169	0.000173731	0.00128055	1
BnaA07g38000D	chrA07_random	1406643..1408048	5.93948	2.49866	5.65162	0	0	0
BnaA07g38250D	chrA07_random	complement(1534392..1540794)	0.292965	-2.2373	-4.71515	0.000231178	0.00165274	1
BnaA07g38340D	chrA07_random	complement(1584126..1585649)	4.87121	-3.25651	-9.55669	0	0	0
BnaA07g38390D	chrA07_random	complement(1607710..1609068)	4.02925	-2.26421	-4.80393	1.53433e-13	4.51978e-12	1.55029e-08
BnaA07g38540D	chrA07_random	1693427..1695554	0.412401	-4.17491	-18.0623	5.40061e-07	6.68149e-06	0.0545677
BnaA07g38550D	chrA07_random	1701487..1705439	1.59111	-3.90143	-14.9433	1.52274e-11	3.62188e-10	1.53857e-06
BnaA07g38650D	chrA07_random	complement(1763133..1767000)	0.0554363	3.22679	9.36185	0.00106022	0.00635832	1
BnaA07g39200D	chrA07_random	2021686..2023412	0.32835	-2.29507	-4.90777	0.00148461	0.00853512	1
BnaA08g00380D	chrA08	250702..251463	2.36969	-2.85543	-7.23718	1.12161e-06	1.30833e-05	0.113327
BnaA08g00430D	chrA08	complement(283540..285813)	60.0448	3.11549	8.66673	0	0	0
BnaA08g00900D	chrA08	630306..633770	180.055	3.75801	13.5293	0	0	0
BnaA08g00950D	chrA08	645830..646769	9.41538	-2.31202	-4.96578	0	0	0
BnaA08g00970D	chrA08	complement(691965..693868)	6.52872	3.19675	9.16892	0	0	0
BnaA08g01090D	chrA08	complement(851225..854580)	0.710165	-2.01002	-4.02786	6.42443e-08	9.27984e-07	0.00649125
BnaA08g01450D	chrA08	1172227..1174431	0.154189	-3.90688	-14.9998	9.39222e-05	0.000738138	1
BnaA08g01710D	chrA08	1410706..1414494	9.04214	-3.79543	-13.8848	1.13278e-08	1.83895e-07	0.00114456
BnaA08g02530D	chrA08	complement(1963902..1966083)	18.4495	2.63918	6.22979	7.77156e-16	2.89009e-14	7.85239e-11
BnaA08g02670D	chrA08	complement(2111494..2112393)	4.6959	-3.56873	-11.8657	0	0	0
BnaA08g03170D	chrA08	complement(2588087..2590159)	0.264273	-3.27968	-9.71142	6.1966e-06	6.26544e-05	0.626105
BnaA08g04230D	chrA08	complement(3574883..3579754)	0.369826	-2.24188	-4.73013	1.26424e-05	0.00011992	1
BnaA08g04420D	chrA08	complement(3861958..3863476)	2.35234	-5.29791	-39.3397	3.46523e-12	8.90908e-11	3.50127e-07
BnaA08g04610D	chrA08	4361919..4364683	2.34953	-3.46291	-11.0266	8.52215e-10	1.60559e-08	8.61078e-05
BnaA08g04820D	chrA08	4620518..4622030	2.40551	-4.49039	-22.4771	5.29091e-09	9.01506e-08	0.000534593
BnaA08g05520D	chrA08	5434291..5436706	16.2745	-2.44309	-5.43804	0	0	0
BnaA08g05610D	chrA08	5524599..5525512	0.373122	-3.24986	-9.51272	0.00156029	0.00891031	1
BnaA08g05760D	chrA08	5674596..5675263	0.50732	-2.76893	-6.81604	0.00060439	0.00388718	1
BnaA08g05780D	chrA08	complement(5695072..5695743)	0.994691	3.59702	12.1007	1.24727e-08	2.01155e-07	0.00126024
BnaA08g05800D	chrA08	complement(5696084..5696418)	0.896375	2.44738	5.45425	0.000664709	0.00422749	1
BnaA08g05860D	chrA08	5764716..5765462	2.04731	-2.04898	-4.13813	1.33864e-06	1.53928e-05	0.135256
BnaA08g06460D	chrA08	6406871..6407474	0.51203	4.07724	16.88	0.000222791	0.00160025	1
BnaA08g07000D	chrA08	complement(7052818..7054948)	0.619366	-2.35836	-5.12787	8.7711e-05	0.000694213	1
BnaA08g07040D	chrA08	complement(7086971..7088526)	0.530083	2.45259	5.47397	1.32562e-06	1.52552e-05	0.133941
BnaA08g07200D	chrA08	7202875..7207071	0.167293	-2.58435	-5.99746	7.82931e-05	0.000626791	1
BnaA08g07250D	chrA08	complement(7252490..7253272)	2.3953	2.56787	5.92933	1.303e-11	3.12944e-10	1.31655e-06
BnaA08g07580D	chrA08	complement(7544499..7547006)	1.98732	-2.0721	-4.20498	2.06323e-10	4.21916e-09	2.08469e-05
BnaA08g07690D	chrA08	complement(7603179..7608170)	4.08713	3.10952	8.63096	0	0	0
BnaA08g07940D	chrA08	complement(7788868..7789810)	1.06775	-3.08763	-8.501	7.27489e-07	8.77993e-06	0.0735055
BnaA08g08070D	chrA08	complement(7937442..7940849)	1.05667	-2.05278	-4.14904	1.33227e-14	4.39622e-13	1.34612e-09
BnaA08g08140D	chrA08	8027827..8029872	0.222805	2.13223	4.38394	0.00104041	0.00625326	1
BnaA08g08440D	chrA08	complement(8279229..8281146)	1.5987	2.23181	4.69722	4.31877e-14	1.35182e-12	4.36368e-09
BnaA08g08780D	chrA08	complement(8535860..8536702)	3.89868	2.49812	5.64947	0	0	0
BnaA08g08890D	chrA08	8613719..8614952	4.55262	3.92867	15.2282	0	0	0
BnaA08g09000D	chrA08	8705546..8707078	0.57797	4.1519	17.7765	1.65898e-10	3.44266e-09	1.67623e-05
BnaA08g09290D	chrA08	complement(8929312..8932059)	0.324856	-3.19985	-9.18865	1.45914e-08	2.32579e-07	0.00147432
BnaA08g09430D	chrA08	9039669..9042820	15.4562	-2.60008	-6.06322	0	0	0
BnaA08g09770D	chrA08	complement(9253480..9254487)	1.03531	-2.09137	-4.26153	9.35396e-07	1.10748e-05	0.0945124
BnaA08g09990D	chrA08	9372442..9374898	4.33353	2.87269	7.32427	0	0	0
BnaA08g10040D	chrA08	complement(9412351..9413565)	11.3391	-2.3626	-5.14296	0	0	0
BnaA08g10060D	chrA08	complement(9426925..9427419)	2.19981	-3.5881	-12.0261	5.13613e-09	8.76465e-08	0.000518955
BnaA08g10180D	chrA08	9516197..9517906	30.9196	2.55121	5.86127	0	0	0
BnaA08g10270D	chrA08	complement(9543477..9544458)	0.299371	3.36743	10.3204	0.000103135	0.000801596	1
BnaA08g10380D	chrA08	9654342..9655231	1.70546	-2.84239	-7.17205	8.19477e-10	1.54824e-08	8.27999e-05
BnaA08g10600D	chrA08	complement(9817985..9824479)	0.401271	2.32017	4.99391	1.21549e-09	2.24522e-08	0.000122813
BnaA08g10660D	chrA08	9898610..9900309	1.61383	4.52371	23.0024	0	0	0
BnaA08g10800D	chrA08	complement(9998953..9999711)	0.329347	-3.95697	-15.5299	0.000505294	0.00331375	1
BnaA08g11460D	chrA08	complement(10431945..10432695)	0.312426	3.72972	13.2666	0.000465691	0.00308082	1
BnaA08g11650D	chrA08	complement(10512857..10515956)	86.8073	3.47692	11.1342	0	0	0
BnaA08g11660D	chrA08	10516712..10517813	0.580889	5.15911	35.7311	1.08232e-08	1.7627e-07	0.00109358
BnaA08g11690D	chrA08	10531354..10533031	1.66306	3.37949	10.4071	0	0	0
BnaA08g11700D	chrA08	10533746..10535728	0.17613	2.52756	5.76597	0.000238244	0.00169678	1
BnaA08g11960D	chrA08	10700550..10702418	0.236196	2.53886	5.81131	5.72997e-05	0.000473739	1
BnaA08g12010D	chrA08	complement(10767039..10767731)	3.84808	-2.1253	-4.36294	2.45171e-10	4.96334e-09	2.4772e-05
BnaA08g12250D	chrA08	complement(10924226..10927059)	0.753942	2.23719	4.71478	6.42053e-12	1.59904e-10	6.4873e-07
BnaA08g12970D	chrA08	complement(11353496..11355059)	0.969781	2.77917	6.86457	2.4198e-11	5.60257e-10	2.44496e-06
BnaA08g13110D	chrA08	11421881..11422917	1.59985	-3.99931	-15.9924	8.99281e-15	3.02474e-13	9.08633e-10
BnaA08g13350D	chrA08	complement(11603342..11604676)	0.537431	4.19635	18.3328	1.71146e-09	3.10962e-08	0.000172926
BnaA08g14080D	chrA08	12049613..12052622	0.156816	5.23006	37.5323	8.78933e-07	1.04418e-05	0.0888074
BnaA08g14100D	chrA08	12056311..12057628	68.9993	6.40908	84.9818	0	0	0
BnaA08g14500D	chrA08	complement(12259786..12261069)	0.333443	-2.76094	-6.77838	0.000161988	0.00120259	1
BnaA08g14560D	chrA08	12294666..12296567	0.138782	-4.05301	-16.5988	0.000392604	0.00264264	1
BnaA08g14650D	chrA08	complement(12329513..12332566)	3.0563	3.29361	9.80561	0	0	0
BnaA08g14810D	chrA08	complement(12419161..12419475)	0.533721	3.74609	13.4179	0.00149234	0.00857276	1
BnaA08g14830D	chrA08	12443170..12445186	6.66591	-2.25683	-4.77939	0	0	0
BnaA08g15080D	chrA08	complement(12609332..12612940)	0.297089	2.28495	4.87348	3.23676e-07	4.16826e-06	0.0327042
BnaA08g15450D	chrA08	12850348..12855102	0.503637	2.30345	4.93635	6.84275e-12	1.69708e-10	6.91391e-07
BnaA08g15470D	chrA08	complement(12876979..12878265)	0.853311	2.4542	5.48008	3.45973e-08	5.2008e-07	0.00349571
BnaA08g15530D	chrA08	complement(12898617..12902671)	0.520145	2.86749	7.29796	6.76237e-13	1.87248e-11	6.8327e-08
BnaA08g15680D	chrA08	complement(13020219..13021907)	7.87426	2.18694	4.55338	0	0	0
BnaA08g15860D	chrA08	complement(13144407..13147534)	1.27802	2.40614	5.30053	0	0	0
BnaA08g15890D	chrA08	complement(13152412..13154384)	1.10175	-3.83884	-14.3089	2.94155e-07	3.81338e-06	0.0297215
BnaA08g15920D	chrA08	13196238..13198949	1.56004	-4.00378	-16.0419	1.03272e-09	1.92521e-08	0.000104346
BnaA08g15930D	chrA08	13200359..13203830	1.30419	-4.56306	-23.6383	0	0	0
BnaA08g16040D	chrA08	13233975..13234713	0.34916	2.9342	7.64331	0.000477127	0.00314844	1
BnaA08g16110D	chrA08	complement(13261309..13262552)	2.12302	-2.06597	-4.18714	3.15252e-11	7.18707e-10	3.18531e-06
BnaA08g16820D	chrA08	13562367..13564668	1.16695	-2.6329	-6.20272	1.03188e-05	9.9743e-05	1
BnaA08g17040D	chrA08	complement(13665627..13667353)	0.72774	2.28418	4.87086	3.84384e-07	4.88101e-06	0.0388382
BnaA08g17660D	chrA08	complement(14029317..14030426)	4.91318	-4.18471	-18.1854	4.04931e-11	9.08598e-10	4.09142e-06
BnaA08g18450D	chrA08	14436650..14440032	4.04392	2.17526	4.51668	0	0	0
BnaA08g18660D	chrA08	complement(14535430..14538908)	5.35708	2.03137	4.08792	0	0	0
BnaA08g19030D	chrA08	14713226..14714470	0.509098	2.53325	5.78873	2.72395e-05	0.00024115	1
BnaA08g19680D	chrA08	15065041..15068287	53.254	4.22521	18.7032	0	0	0
BnaA08g20040D	chrA08	15243859..15246107	0.7885	3.11742	8.67837	5.83977e-14	1.80333e-12	5.90051e-09
BnaA08g20060D	chrA08	15254038..15256438	14.9164	-2.38653	-5.22896	0	0	0
BnaA08g20100D	chrA08	complement(15266992..15270283)	30.7278	6.77167	109.264	0	0	0
BnaA08g21390D	chrA08	complement(15849121..15851623)	1.2994	6.14759	70.894	0	0	0
BnaA08g21400D	chrA08	complement(15855866..15861632)	0.0856746	2.6682	6.35637	6.60782e-05	0.000537304	1
BnaA08g21450D	chrA08	15882392..15883701	14.6318	3.21788	9.30417	0	0	0
BnaA08g21470D	chrA08	15887541..15888917	23.9464	3.06218	8.35231	0	0	0
BnaA08g21620D	chrA08	complement(15956981..15957574)	0.864502	-2.85161	-7.21804	7.39758e-05	0.000595626	1
BnaA08g21730D	chrA08	complement(15997601..16001163)	60.2433	3.71112	13.0966	0	0	0
BnaA08g21900D	chrA08	16045486..16046795	0.648372	-2.93728	-7.65965	6.29518e-08	9.10746e-07	0.00636065
BnaA08g21950D	chrA08	16105497..16111134	8.11843	-3.00063	-8.00348	0	0	0
BnaA08g21970D	chrA08	16120813..16123396	0.218449	-5.11718	-34.7077	5.12002e-06	5.26702e-05	0.517327
BnaA08g22020D	chrA08	16140150..16141431	0.974189	-2.17978	-4.53083	0.00101404	0.00610966	1
BnaA08g22130D	chrA08	16191743..16194172	0.461917	3.9763	15.7394	7.38853e-13	2.03638e-11	7.46537e-08
BnaA08g22160D	chrA08	16210758..16211288	16.3648	2.73601	6.66227	0	0	0
BnaA08g22340D	chrA08	complement(16268445..16272341)	2.49318	4.36608	20.6215	0	0	0
BnaA08g22350D	chrA08	complement(16273213..16275827)	0.230686	2.09376	4.26858	0.000117449	0.000900379	1
BnaA08g23630D	chrA08	16758407..16760482	0.166319	2.93194	7.63137	0.000521049	0.00340646	1
BnaA08g24060D	chrA08	16949080..16950063	1.3523	2.77607	6.84985	2.22246e-10	4.52555e-09	2.24558e-05
BnaA08g24230D	chrA08	17008723..17009432	3.97763	2.18	4.53153	7.20202e-13	1.98769e-11	7.27692e-08
BnaA08g24250D	chrA08	17013167..17014601	3.17625	3.89063	14.8319	0	0	0
BnaA08g24260D	chrA08	17015604..17017603	0.248123	2.80237	6.97587	1.10469e-05	0.000106151	1
BnaA08g24330D	chrA08	17051779..17053990	0.12905	3.33685	10.104	0.000169985	0.00125542	1
BnaA08g24370D	chrA08	complement(17074834..17076642)	0.877221	2.65847	6.31365	9.56812e-12	2.33108e-10	9.66763e-07
BnaA08g24600D	chrA08	17150257..17152482	70.0613	3.20471	9.21962	0	0	0
BnaA08g24860D	chrA08	complement(17259187..17261926)	0.248574	2.64294	6.24605	1.04883e-05	0.000101207	1
BnaA08g24910D	chrA08	complement(17288662..17289066)	7.91239	-2.79245	-6.92807	0	0	0
BnaA08g25690D	chrA08	17614067..17616064	0.357303	-2.31217	-4.9663	7.38005e-05	0.00059431	1
BnaA08g25820D	chrA08	17673306..17675585	0.407943	2.57983	5.9787	1.39933e-08	2.23539e-07	0.00141389
BnaA08g26000D	chrA08	complement(17730021..17732067)	124.371	4.71431	26.2512	0	0	0
BnaA08g26350D	chrA08	complement(17869341..17870686)	16.3744	2.69224	6.46317	0	0	0
BnaA08g26490D	chrA08	complement(17915644..17916153)	2.39975	-3.48814	-11.2211	4.52625e-06	4.69878e-05	0.457333
BnaA08g26700D	chrA08	complement(17993084..17996532)	0.411869	2.04362	4.1228	2.21937e-07	2.93591e-06	0.0224245
BnaA08g26840D	chrA08	18060710..18062775	0.392977	2.76788	6.81106	5.28135e-08	7.70916e-07	0.00533628
BnaA08g26920D	chrA08	complement(18091254..18092629)	0.270154	-2.28713	-4.88085	0.00115903	0.00687576	1
BnaA08g26970D	chrA08	complement(18122644..18124866)	0.827074	-2.91525	-7.54358	4.7896e-11	1.06689e-09	4.83941e-06
BnaA08g27180D	chrA08	complement(18194735..18198115)	0.869399	3.39538	10.5223	0	0	0
BnaA08g27240D	chrA08	18221013..18227581	0.0773948	3.07496	8.42663	7.90503e-06	7.82219e-05	0.798724
BnaA08g27690D	chrA08	complement(18374013..18375351)	22.716	-2.62191	-6.15564	0	0	0
BnaA08g28160D	chrA08	complement(18563715..18566066)	1.36169	3.16602	8.9757	0	0	0
BnaA08g28300D	chrA08	complement(18644091..18645578)	9.56452	2.96134	7.78847	0	0	0
BnaA08g28360D	chrA08	complement(18666988..18669025)	0.44021	-3.6802	-12.8189	3.98812e-09	6.90118e-08	0.00040296
BnaA08g29510D	chrA08_random	306293..307663	0.323274	-2.98287	-7.90558	3.94515e-05	0.000337898	1
BnaA08g29560D	chrA08_random	357275..360089	0.159207	-2.12682	-4.36754	0.00129623	0.00758113	1
BnaA08g29810D	chrA08_random	886465..888839	72.4991	3.11725	8.67731	0	0	0
BnaA08g29920D	chrA08_random	1029022..1029652	1.82121	-4.22305	-18.6752	1.83179e-08	2.87889e-07	0.00185084
BnaA08g30120D	chrA08_random	complement(1289256..1289997)	22.3295	3.17866	9.05464	0	0	0
BnaA08g30360D	chrA08_random	complement(1427437..1428771)	5.51373	3.29018	9.78236	0	0	0
BnaA08g30910D	chrA08_random	complement(1768075..1768896)	0.640945	2.43365	5.40257	7.53972e-05	0.000605864	1
BnaA08g31090D	chrA08_random	complement(1846504..1848196)	1.90301	2.42842	5.38303	0	0	0
BnaA08g31180D	chrA08_random	complement(1877660..1879954)	0.202064	-3.40755	-10.6115	0.000286353	0.00199676	1
BnaA08g31430D	chrA08_random	complement(1993076..1995560)	2.13456	-2.56135	-5.90259	1.59835e-10	3.32095e-09	1.61498e-05
BnaA09g00050D	chrA09	complement(17488..19794)	37.8688	3.01578	8.08799	0	0	0
BnaA09g00530D	chrA09	complement(256365..258618)	0.200438	2.27513	4.8404	0.00106135	0.00636358	1
BnaA09g00610D	chrA09	325085..331052	2.77201	2.89243	7.42519	0	0	0
BnaA09g00780D	chrA09	complement(491394..493454)	1.23372	3.85683	14.4884	0	0	0
BnaA09g01470D	chrA09	775323..777242	1.31783	-3.4281	-10.7637	5.86734e-07	7.20073e-06	0.0592836
BnaA09g01840D	chrA09	944443..945146	17.2639	2.06579	4.18664	0	0	0
BnaA09g01950D	chrA09	complement(976760..978740)	0.525098	3.24526	9.48244	6.31975e-10	1.21236e-08	6.38548e-05
BnaA09g02120D	chrA09	1043223..1044364	4.90883	-4.14171	-17.6514	3.73139e-10	7.37518e-09	3.77019e-05
BnaA09g02160D	chrA09	1066945..1067627	0.672051	-2.71254	-6.55474	0.00011254	0.000866434	1
BnaA09g02360D	chrA09	1200449..1201711	4.86157	2.15151	4.44292	1.11022e-15	4.06585e-14	1.12177e-10
BnaA09g02500D	chrA09	1287703..1290359	1.52923	4.47365	22.2178	0	0	0
BnaA09g02580D	chrA09	1323425..1325085	8.32529	4.01449	16.1616	0	0	0
BnaA09g02800D	chrA09	complement(1431135..1433415)	2.01046	2.76519	6.79836	0	0	0
BnaA09g02980D	chrA09	1517971..1521181	0.308675	3.91697	15.1052	8.05327e-11	1.74427e-09	8.13702e-06
BnaA09g03000D	chrA09	1525100..1528658	2.20439	2.77515	6.84548	0	0	0
BnaA09g03020D	chrA09	complement(1538332..1539543)	24.9943	3.41011	10.6303	0	0	0
BnaA09g03330D	chrA09	1709378..1709797	5.32907	3.38411	10.4404	0	0	0
BnaA09g03720D	chrA09	1872007..1873198	3.23501	2.61884	6.14256	2.72782e-13	7.83676e-12	2.75619e-08
BnaA09g03750D	chrA09	1890172..1895914	1.51656	2.84215	7.17087	0	0	0
BnaA09g03780D	chrA09	complement(1900556..1902262)	2.84017	2.05169	4.14591	0	0	0
BnaA09g04030D	chrA09	complement(2008517..2011052)	0.224527	-2.56208	-5.90559	9.99044e-06	9.68561e-05	1
BnaA09g04090D	chrA09	2042193..2044162	1.22404	2.80529	6.98997	3.66374e-15	1.2818e-13	3.70184e-10
BnaA09g04980D	chrA09	2452882..2456963	0.15144	-3.83765	-14.2971	1.26018e-05	0.000119579	1
BnaA09g05090D	chrA09	2503228..2504116	11.7396	2.32057	4.99529	0	0	0
BnaA09g05710D	chrA09	complement(2794240..2795081)	0.76457	2.09037	4.25858	3.80607e-05	0.000327122	1
BnaA09g06690D	chrA09	complement(3275956..3276926)	25.8978	2.24786	4.74978	0	0	0
BnaA09g06870D	chrA09	3343385..3345267	9.67352	2.70955	6.54118	0	0	0
BnaA09g07000D	chrA09	3435322..3437124	0.418114	-4.68345	-25.6957	1.34663e-08	2.15871e-07	0.00136064
BnaA09g07010D	chrA09	3439581..3440588	0.451786	2.9146	7.54018	8.83074e-05	0.000698331	1
BnaA09g07080D	chrA09	complement(3456151..3459561)	15.1615	3.41815	10.6897	0	0	0
BnaA09g07320D	chrA09	complement(3615602..3616491)	2.3593	2.7328	6.64744	3.33067e-16	1.28105e-14	3.36531e-11
BnaA09g07360D	chrA09	3648522..3649609	0.488331	2.16008	4.46941	0.000102564	0.000797831	1
BnaA09g07720D	chrA09	3770576..3772469	0.393448	3.21276	9.27125	7.43366e-07	8.95976e-06	0.0751097
BnaA09g07820D	chrA09	complement(3811095..3811830)	0.937876	-2.52704	-5.76387	0.000105458	0.000817954	1
BnaA09g07830D	chrA09	complement(3813000..3813467)	0.534156	-3.98955	-15.8845	0.000434356	0.00289686	1
BnaA09g07840D	chrA09	complement(3815455..3817267)	2.13458	-3.83349	-14.2559	6.82693e-08	9.82331e-07	0.00689793
BnaA09g08290D	chrA09	complement(4054993..4057194)	111.33	3.26006	9.58023	0	0	0
BnaA09g08370D	chrA09	4103056..4107140	43.4247	2.06196	4.17552	0	0	0
BnaA09g08650D	chrA09	complement(4336272..4339329)	1.01078	-2.73408	-6.65335	1.11022e-16	4.39393e-15	1.12177e-11
BnaA09g08940D	chrA09	4447426..4448496	6.82476	2.57058	5.94048	0	0	0
BnaA09g09270D	chrA09	4628650..4631616	0.186057	4.01928	16.2153	1.67866e-07	2.26573e-06	0.0169612
BnaA09g09290D	chrA09	4636960..4640136	0.396663	2.64991	6.27627	2.45907e-07	3.22807e-06	0.0248464
BnaA09g09300D	chrA09	4641766..4642679	2.14196	2.89533	7.44012	9.54792e-14	2.8712e-12	9.64722e-09
BnaA09g09460D	chrA09	4735396..4736384	149.469	2.55217	5.86517	0	0	0
BnaA09g09710D	chrA09	4883321..4884280	1.19173	2.48569	5.60101	2.63253e-08	4.02956e-07	0.00265991
BnaA09g10460D	chrA09	complement(5339964..5341391)	9.5922	-5.67898	-51.2323	0	0	0
BnaA09g10850D	chrA09	complement(5568754..5570950)	0.287905	2.9443	7.69702	3.8756e-07	4.91392e-06	0.039159
BnaA09g11060D	chrA09	5698075..5700200	3.16293	2.41189	5.32169	0	0	0
BnaA09g11620D	chrA09	5959436..5960300	65.0073	3.00612	8.03401	0	0	0
BnaA09g11740D	chrA09	complement(6078779..6082345)	0.120985	3.67273	12.7527	3.74576e-06	3.94941e-05	0.378472
BnaA09g12330D	chrA09	6487066..6487630	24.1143	2.30948	4.95704	0	0	0
BnaA09g13340D	chrA09	7453228..7457969	0.586433	3.06111	8.34617	0	0	0
BnaA09g13380D	chrA09	7538765..7540123	2.10649	-3.08992	-8.51451	1.66533e-15	5.99236e-14	1.68265e-10
BnaA09g14180D	chrA09	8110757..8112355	0.731784	2.71746	6.57714	1.72142e-10	3.56418e-09	1.73932e-05
BnaA09g14480D	chrA09	8313614..8314429	5.12118	-2.02928	-4.08202	6.1916e-12	1.54431e-10	6.256e-07
BnaA09g14660D	chrA09	complement(8438187..8438717)	3.07735	2.8228	7.07533	3.68221e-11	8.32514e-10	3.72051e-06
BnaA09g14680D	chrA09	8454964..8458410	0.138996	-3.27782	-9.69889	0.00049349	0.00324349	1
BnaA09g14770D	chrA09	8571134..8572275	3.7156	6.57121	95.0895	0	0	0
BnaA09g14780D	chrA09	8572810..8573594	0.811522	6.42663	86.0217	1.38747e-06	1.59036e-05	0.14019
BnaA09g15440D	chrA09	8979421..8980691	106.377	2.11225	4.32367	5.66214e-15	1.94593e-13	5.72102e-10
BnaA09g15710D	chrA09	complement(9168391..9170185)	2.52685	-3.05563	-8.31452	0	0	0
BnaA09g15810D	chrA09	9244653..9245839	3.23144	-2.16788	-4.49362	2.77556e-15	9.7954e-14	2.80442e-10
BnaA09g16360D	chrA09	complement(9741448..9742669)	0.161133	3.09884	8.56729	0.00127257	0.00746088	1
BnaA09g16440D	chrA09	complement(9793366..9795321)	5.55569	2.10392	4.29875	0	0	0
BnaA09g16800D	chrA09	complement(10101530..10102055)	0.549396	-3.00596	-8.03314	0.000753233	0.00471718	1
BnaA09g17530D	chrA09	complement(10676150..10680515)	9.14658	2.3646	5.1501	0	0	0
BnaA09g17640D	chrA09	complement(10790850..10796508)	0.846889	-2.19359	-4.57443	2.38698e-14	7.69561e-13	2.4118e-09
BnaA09g17910D	chrA09	complement(11019232..11023037)	0.212849	3.21499	9.28556	1.47174e-08	2.34254e-07	0.00148704
BnaA09g18030D	chrA09	11134256..11143774	0.385011	2.32815	5.02161	1.83298e-12	4.8731e-11	1.85204e-07
BnaA09g18180D	chrA09	complement(11287759..11293371)	0.398727	-2.07416	-4.211	9.0145e-10	1.6933e-08	9.10825e-05
BnaA09g18360D	chrA09	complement(11429982..11434217)	6.25773	4.06364	16.7216	0	0	0
BnaA09g18420D	chrA09	11452614..11453343	0.529012	2.43627	5.41242	0.000421736	0.00282181	1
BnaA09g18440D	chrA09	11456933..11459686	24.5588	2.81651	7.04455	0	0	0
BnaA09g18650D	chrA09	complement(11586790..11588242)	0.259884	2.03459	4.09705	0.000886243	0.00543824	1
BnaA09g18770D	chrA09	complement(11707760..11709533)	39.1529	2.31958	4.99187	0	0	0
BnaA09g19060D	chrA09	11969086..11970803	1.92716	3.29144	9.79088	0	0	0
BnaA09g19550D	chrA09	12621458..12622372	5.01246	-2.47408	-5.55613	2.24936e-08	3.48369e-07	0.00227276
BnaA09g19780D	chrA09	12785403..12787621	1.35854	2.76346	6.79021	0	0	0
BnaA09g19850D	chrA09	12810216..12812980	0.0629148	3.79789	13.9085	0.0013899	0.00805436	1
BnaA09g20010D	chrA09	complement(12994107..12995255)	2.24814	4.09367	17.0733	0	0	0
BnaA09g20040D	chrA09	complement(13031227..13031676)	3.10196	2.31238	4.96702	1.61956e-08	2.56289e-07	0.00163641
BnaA09g20300D	chrA09	13213328..13215781	2.78396	2.24914	4.754	0	0	0
BnaA09g20420D	chrA09	13323616..13326198	0.103907	5.19301	36.5808	0.000189798	0.00138602	1
BnaA09g20440D	chrA09	complement(13341634..13342839)	0.439442	2.02379	4.0665	0.000522525	0.00341478	1
BnaA09g20840D	chrA09	13580371..13581196	0.300804	-3.95541	-15.513	0.000463347	0.00306733	1
BnaA09g20880D	chrA09	complement(13643823..13644212)	13.1719	-3.16426	-8.96474	0	0	0
BnaA09g21160D	chrA09	complement(13875764..13876758)	0.599239	-5.21953	-37.2592	6.68371e-07	8.111e-06	0.0675322
BnaA09g21170D	chrA09	complement(13876818..13877853)	0.528179	-5.10423	-34.3974	2.02721e-06	2.25063e-05	0.204829
BnaA09g21530D	chrA09	complement(14200646..14202059)	1.30221	3.88753	14.8001	0	0	0
BnaA09g21690D	chrA09	14315410..14317920	0.833564	2.37511	5.18774	2.11886e-12	5.59858e-11	2.1409e-07
BnaA09g21800D	chrA09	complement(14439556..14440050)	2.30325	2.46932	5.53783	3.5782e-08	5.3665e-07	0.00361541
BnaA09g21970D	chrA09	complement(14590699..14591754)	1.0137	2.54542	5.83779	1.68238e-06	1.8957e-05	0.169988
BnaA09g22540D	chrA09	complement(15065481..15066759)	10.2316	-2.62905	-6.18618	0.000109806	0.000847582	1
BnaA09g22560D	chrA09	complement(15140681..15145247)	0.172514	-2.32175	-4.99938	1.06627e-05	0.000102788	1
BnaA09g22640D	chrA09	complement(15232183..15235363)	0.154738	2.90277	7.47863	9.62718e-06	9.36849e-05	0.97273
BnaA09g22870D	chrA09	15460671..15462850	13.5385	2.30731	4.94958	0	0	0
BnaA09g23940D	chrA09	16605322..16610859	3.88036	2.75849	6.76688	0	0	0
BnaA09g24560D	chrA09	17248243..17251169	1.81923	2.64235	6.24346	0	0	0
BnaA09g26010D	chrA09	complement(19146246..19148922)	2.32597	2.94657	7.70913	0	0	0
BnaA09g26030D	chrA09	19155701..19157869	89.0046	-2.1997	-4.59384	0	0	0
BnaA09g26140D	chrA09	complement(19277026..19278454)	1.0839	-3.06806	-8.38646	3.40523e-05	0.000295664	1
BnaA09g26480D	chrA09	19685431..19687116	8.244	-2.03057	-4.08565	0	0	0
BnaA09g26570D	chrA09	19808406..19809588	9.82017	-3.49823	-11.2999	3.9146e-07	4.95964e-06	0.0395531
BnaA09g27350D	chrA09	20488345..20489684	139.907	3.20018	9.19072	0	0	0
BnaA09g28130D	chrA09	21023759..21025066	0.868581	-2.15667	-4.45883	4.4236e-06	4.60167e-05	0.446961
BnaA09g28660D	chrA09	21569255..21570953	1.28446	-2.54448	-5.83396	1.35415e-06	1.55605e-05	0.136824
BnaA09g28890D	chrA09	complement(21761749..21764266)	11.6794	4.11351	17.3097	0	0	0
BnaA09g28900D	chrA09	complement(21772625..21774208)	1.83964	3.51745	11.4514	0	0	0
BnaA09g29090D	chrA09	21842597..21843770	39.7572	-2.30588	-4.94467	0	0	0
BnaA09g29100D	chrA09	21843835..21844484	60.4206	-2.25504	-4.77348	0	0	0
BnaA09g29110D	chrA09	21844561..21845024	27.8995	-2.48813	-5.61051	0	0	0
BnaA09g29170D	chrA09	21868285..21869817	0.539652	-3.20286	-9.20781	9.75095e-08	1.36748e-06	0.00985236
BnaA09g29360D	chrA09	complement(21974612..21975296)	0.609214	-2.10306	-4.2962	0.00126829	0.0074392	1
BnaA09g29560D	chrA09	22143053..22144269	2.75431	2.11355	4.32754	1.15199e-07	1.59339e-06	0.0116397
BnaA09g30170D	chrA09	complement(22475671..22478574)	2.32283	-2.43426	-5.40486	0	0	0
BnaA09g30400D	chrA09	complement(22597700..22603666)	0.164754	-2.14547	-4.42436	9.99008e-05	0.000779578	1
BnaA09g30420D	chrA09	complement(22608411..22609536)	1.64429	-3.03927	-8.22075	2.05616e-09	3.69342e-08	0.000207755
BnaA09g30670D	chrA09	22840597..22842184	0.523402	2.67672	6.39402	2.21025e-07	2.92538e-06	0.0223324
BnaA09g31660D	chrA09	complement(23602972..23604499)	1.21454	2.22281	4.66803	1.16274e-08	1.88637e-07	0.00117483
BnaA09g31780D	chrA09	23688265..23689917	0.535364	-2.56162	-5.90368	5.52195e-05	0.000458115	1
BnaA09g32250D	chrA09	23975299..23978409	3.02058	2.2853	4.87466	0	0	0
BnaA09g32380D	chrA09	complement(24026021..24029097)	63.8788	2.55323	5.86948	0	0	0
BnaA09g33130D	chrA09	complement(24458206..24461265)	2.66084	-4.60321	-24.3054	0	0	0
BnaA09g33410D	chrA09	complement(24635471..24636979)	0.179044	3.23342	9.40493	0.000467223	0.00309055	1
[truncated: 2,184 more rows]
