# Supplementary material for: Comparative transcriptome analysis of canola carrying a single vs stacked resistance genes against clubroot
Source: Front Plant Sci. 2024 May 21;15:1358605. doi: 10.3389/fpls.2024.1358605 (PMC11148231; doi:10.3389/fpls.2024.1358605)
Supplement: Supplementary Table 4 — DEGs shared between lines 15 and 20, but not by line 16. [file Table_4.xlsx]

## Sheet: Venn Diagram-2 selection-1896
Name	Chromosome	Region	M15-L15 - Max group mean	M15-L15 - Log₂ fold change	M15-L15 - Fold change	M15-L15 - P-value	M15-L15 - FDR p-value	M15-L15 - Bonferroni	M16-L16 - Max group mean	M16-L16 - Log₂ fold change	M16-L16 - Fold change	M16-L16 - P-value	M16-L16 - FDR p-value	M16-L16 - Bonferroni	M20-L20 - Max group mean	M20-L20 - Log₂ fold change	M20-L20 - Fold change	M20-L20 - P-value	M20-L20 - FDR p-value	M20-L20 - Bonferroni
BnaA03g21140D	chrA03	complement(10019481..10021709)	5.47969	2.04883	4.1377	0	0	0	3.07739	0.284167	1.21771	0.267824	0.709628	1	3.63061	2.80346	6.98115	0	0	0
BnaA05g06870D	chrA05	3726759..3728906	6.81392	3.4426	10.8724	0	0	0	2.41035	1.43238	2.69891	2.76132e-08	1.42422e-06	0.00279004	2.743	2.30357	4.93676	1.11022e-16	4.39393e-15	1.12177e-11
BnaA06g06290D	chrA06	3429849..3433824	3.81741	-2.42902	-5.38529	0	0	0	1.60406	-0.0768309	-1.0547	0.657403	0.999963	1	9.38058	-2.33133	-5.03269	0	0	0
BnaA06g22730D	chrA06	15940969..15944392	1.94128	3.06544	8.37121	0	0	0	0.641558	-0.190465	-1.14113	0.51598	0.897981	1	1.14485	3.02744	8.15361	0	0	0
BnaAnng14300D	chrAnn_random	15394042..15395553	1.35642	-4.65396	-25.1758	0	0	0	0.669671	-1.04277	-2.06018	0.0113885	0.0924298	1	0.462614	-3.81231	-14.0481	2.57644e-08	3.95028e-07	0.00260324
BnaC02g20880D	chrC02	17520452..17521957	0.376727	-2.12854	-4.37274	2.12185e-05	0.000100071	1	0.25699	-0.00235602	-1.00163	0.99609	0.999963	1	0.485536	-2.11435	-4.32995	0.000116753	0.000895386	1
BnaC06g39790D	chrC06	36762152..36767130	0.221067	-4.15031	-17.7569	9.12936e-13	8.69562e-12	9.22431e-08	0.357165	-0.419869	-1.33781	0.15262	0.530488	1	0.312482	-2.111	-4.31991	9.96504e-07	1.17405e-05	0.100687
BnaC08g49140D	chrC08_random	4028479..4033220	0.150016	-3.3611	-10.2752	1.59515e-09	1.16945e-08	0.000161174	2.44593	-1.46473	-2.76012	9.31477e-14	1.36401e-11	9.41164e-09	0.142115	-2.69725	-6.48566	2.37006e-06	2.59336e-05	0.239471
BnaA01g00170D	chrA01	61499..64484	3.09588	-2.92518	-7.59571	0	0	0	3.0676	-1.16245	-2.23838	1.72966e-10	1.45153e-08	1.74765e-05	3.99473	-2.53411	-5.79221	0	0	0
BnaA01g08380D	chrA01	complement(4019132..4020464)	6.77165	5.10357	34.3817	0	0	0	1.2871	1.09813	2.14076	0.000144265	0.00269039	1	4.53945	2.79483	6.9395	0	0	0
BnaA01g08400D	chrA01	complement(4021283..4021694)	3.41453	4.7344	26.6193	0	0	0	0.763448	1.21524	2.3218	0.0785137	0.358166	1	2.39723	4.45782	21.9755	2.62105e-11	6.03396e-10	2.64831e-06
BnaA01g08410D	chrA01	complement(4021798..4022426)	4.74363	5.25476	38.1804	0	0	0	0.797758	1.11535	2.16648	0.0391452	0.225879	1	3.03048	3.04034	8.22687	6.6005e-12	1.64143e-10	6.66914e-07
BnaA01g12650D	chrA01	6324589..6327188	5.07146	4.20921	18.4969	0	0	0	0.177591	0.64572	1.56452	0.186111	0.587123	1	2.12275	4.89311	29.7149	0	0	0
BnaA01g13350D	chrA01	complement(6746672..6749894)	1.13705	-5.03257	-32.7307	0	0	0	1.05828	-1.9697	-3.91688	2.42029e-14	3.88785e-12	2.44546e-09	2.28953	-3.75853	-13.5341	0	0	0
BnaA01g15270D	chrA01	7809073..7811565	0.587888	2.03499	4.0982	8.70239e-11	7.12379e-10	8.7929e-06	0.278399	0.0157174	1.01095	0.966275	0.999963	1	0.395247	2.02503	4.06999	9.72377e-07	1.14737e-05	0.098249
BnaA01g17540D	chrA01	9266224..9268433	44.7067	4.95175	30.9475	0	0	0	18.5813	0.66479	1.58534	0.00064619	0.00938494	1	40.1333	6.35405	81.8011	0	0	0
BnaA01g20660D	chrA01	12506391..12514305	6.24228	4.5565	23.5311	0	0	0	2.09997	1.40173	2.64218	5.55112e-16	1.08279e-13	5.60885e-11	1.57273	3.13585	8.78989	0	0	0
BnaA01g21450D	chrA01	13403052..13410997	140.045	2.45494	5.48291	0	0	0	67.1855	0.70086	1.62547	0.000135764	0.00255782	1	141.045	3.01966	8.10975	0	0	0
BnaA01g28810D	chrA01	complement(20010789..20011806)	109.758	4.5117	22.8117	0	0	0	18.9558	1.43839	2.71019	9.77658e-11	8.53782e-09	9.87826e-06	66.1174	2.77211	6.83106	0	0	0
BnaA01g34620D	chrA01_random	complement(62563..64378)	9.53691	-2.94618	-7.70705	0	0	0	7.54889	-1.78562	-3.44767	0	0	0	8.69009	-2.58571	-6.0031	0	0	0
BnaA02g01560D	chrA02	733426..735766	20.4905	5.27295	38.6648	0	0	0	2.56582	0.61791	1.53465	0.0267843	0.174205	1	11.2745	3.41127	10.6388	0	0	0
BnaA02g04970D	chrA02	complement(2199498..2200157)	77.2499	-4.61472	-24.5003	0	0	0	111.271	-1.17705	-2.26114	0.00373536	0.0390139	1	159.401	-2.10565	-4.30393	0	0	0
BnaA02g16190D	chrA02	9671558..9674539	1.86888	3.16715	8.9827	0	0	0	0.833327	1.87711	3.67338	2.80432e-08	1.44271e-06	0.00283348	1.27573	4.21505	18.5718	0	0	0
BnaA02g18450D	chrA02	11177661..11179158	35.0476	-4.2147	-18.5674	0	0	0	35.9142	-1.454	-2.73966	5.99905e-11	5.39754e-09	6.06144e-06	27.1588	-3.13945	-8.81188	0	0	0
BnaA02g29530D	chrA02	complement(21554286..21555410)	0.546854	-2.17984	-4.53102	7.70015e-06	3.84646e-05	0.778023	0.742679	-0.664127	-1.58461	0.112704	0.447911	1	0.717727	-2.08896	-4.25441	0.000118699	0.000909208	1
BnaA02g31140D	chrA02	22528452..22529600	7.13307	2.00741	4.0206	0	0	0	3.74479	0.287412	1.22045	0.174237	0.570609	1	10.5474	2.87975	7.36024	0	0	0
BnaA02g34070D	chrA02	complement(24366886..24368798)	4.60012	2.61193	6.1132	0	0	0	1.38105	0.766551	1.7012	0.0124814	0.099098	1	6.52008	2.29955	4.92306	0	0	0
BnaA03g04280D	chrA03	2002066..2004226	4.98953	2.7535	6.74352	0	0	0	3.16885	-1.0598	-2.08464	2.95035e-06	9.11631e-05	0.298103	7.49003	2.93495	7.64728	0	0	0
BnaA03g20290D	chrA03	complement(9648039..9649318)	74.2177	6.00643	64.286	0	0	0	12.1785	1.26194	2.39818	1.90172e-09	1.2742e-07	0.00019215	36.8767	2.99487	7.97158	0	0	0
BnaA03g20310D	chrA03	complement(9663327..9664876)	10.1539	5.97863	63.0592	0	0	0	1.83837	1.31784	2.49292	3.03989e-07	1.20404e-05	0.030715	7.26872	3.46913	11.0742	0	0	0
BnaA03g24890D	chrA03	12026381..12028226	0.342745	2.69241	6.46392	3.46995e-07	2.0306e-06	0.0350604	0.304569	-0.883839	-1.84528	0.0497248	0.265003	1	0.550594	2.65537	6.30008	1.09616e-08	1.78351e-07	0.00110756
BnaA03g26130D	chrA03	12791395..12792736	221.891	5.37322	41.4478	0	0	0	15.1881	1.34718	2.54414	9.58969e-09	5.47425e-07	0.000968942	70.6777	3.09472	8.54284	0	0	0
BnaA03g27030D	chrA03	complement(13342051..13345324)	10.7145	2.31869	4.98879	0	0	0	7.1556	-0.723907	-1.65165	4.40736e-05	0.000973375	1	9.87739	2.42018	5.35236	0	0	0
BnaA03g27520D	chrA03	13548614..13550053	196.703	4.19649	18.3345	0	0	0	79.134	1.25866	2.39273	5.80647e-14	8.79588e-12	5.86685e-09	184.243	4.39238	21.001	0	0	0
BnaA03g28160D	chrA03	complement(13756659..13760895)	3.69294	-3.63921	-12.4598	0	0	0	3.68848	-1.31345	-2.48536	1.4988e-14	2.45842e-12	1.51439e-09	2.01901	-2.06557	-4.18599	0	0	0
BnaA03g34700D	chrA03	16872203..16875542	12.8247	7.06956	134.323	0	0	0	0.431155	1.54466	2.91735	1.10395e-05	0.000290249	1	2.01455	4.6022	24.2886	0	0	0
BnaA03g38800D	chrA03	19280096..19280910	14.0277	3.02306	8.12889	0	0	0	1.46909	1.41348	2.66378	0.000265713	0.00449409	1	4.51164	2.06719	4.1907	2.72943e-10	5.48928e-09	2.75781e-05
BnaA03g38920D	chrA03	complement(19349859..19353150)	12.8981	4.05414	16.6118	0	0	0	7.38752	1.40146	2.64168	3.10862e-14	4.91542e-12	3.14095e-09	6.55694	3.68328	12.8463	0	0	0
BnaA03g39800D	chrA03	complement(19869669..19873655)	5.98194	3.23291	9.4016	0	0	0	1.57846	0.858602	1.81328	1.62299e-06	5.37433e-05	0.163987	2.06586	2.21498	4.64274	1.4988e-14	4.92004e-13	1.51439e-09
BnaA03g40330D	chrA03	20168512..20172114	2.10768	2.09816	4.28163	0	0	0	1.6917	0.560155	1.47443	0.00310653	0.0337655	1	3.68724	2.73422	6.65398	0	0	0
BnaA03g45820D	chrA03	23387328..23391137	0.636987	5.91535	60.3527	0	0	0	0.0713694	2.913	7.53184	0.00111347	0.0147742	1	0.655789	5.18158	36.292	6.55032e-15	2.23747e-13	6.61844e-10
BnaA03g52640D	chrA03	27453028..27456208	0.91332	6.41887	85.5601	0	0	0	0.0989003	0.627699	1.5451	0.308073	0.738435	1	0.429744	2.56465	5.91612	2.15555e-10	4.39638e-09	2.17797e-05
BnaA03g53700D	chrA03	28266729..28269356	2.72144	3.68866	12.8943	0	0	0	1.38809	1.00148	2.00205	0.000177284	0.00320157	1	2.06273	2.15663	4.45871	3.91276e-12	9.97339e-11	3.95345e-07
BnaA03g54400D	chrA03	complement(29033902..29035789)	19.7145	-3.71648	-13.1453	0	0	0	20.4244	-1.60743	-3.04708	0	0	0	28.8083	-2.18605	-4.55058	0	0	0
BnaA03g56970D	chrA03_random	complement(933249..933857)	8.57738	3.259	9.57322	0	0	0	1.88157	0.200315	1.14895	0.563357	0.940542	1	2.45569	2.40435	5.29399	5.62001e-09	9.53881e-08	0.000567845
BnaA04g02250D	chrA04	complement(1459974..1460990)	0.997746	5.58662	48.0552	6.32372e-11	5.22486e-10	6.38949e-06	0.160581	0.251224	1.19022	0.73609	0.999963	1	0.397397	2.88779	7.40134	5.5194e-05	0.000457977	1
BnaA04g02560D	chrA04	complement(1713874..1715343)	42.2487	7.46884	177.151	0	0	0	1.24457	1.45219	2.73624	6.02764e-06	0.000170693	0.609033	8.25914	4.93294	30.5467	0	0	0
BnaA04g02730D	chrA04	complement(1828315..1828779)	5.35128	5.95791	62.1596	0	0	0	0.229389	0.581852	1.49677	0.504119	0.886419	1	1.3197	2.80568	6.99189	2.39814e-06	2.62125e-05	0.242308
BnaA04g03550D	chrA04	complement(2427875..2429565)	3.7711	3.85933	14.5135	0	0	0	1.19436	0.79306	1.73275	0.00433737	0.0438005	1	3.98976	2.98132	7.8971	0	0	0
BnaA04g06360D	chrA04	4912744..4915061	1.49818	-2.307	-4.94854	0	0	0	10.9881	-0.997076	-1.99595	2.09641e-08	1.11192e-06	0.00211821	0.59549	-3.01281	-8.07136	9.86436e-11	2.10896e-09	9.96695e-06
BnaA04g13530D	chrA04	11425855..11426115	8.46355	3.26914	9.64071	0	0	0	1.18361	-0.402751	-1.32203	0.469013	0.867808	1	9.5628	3.11276	8.65035	0	0	0
BnaA04g13760D	chrA04	complement(11618154..11621058)	0.238532	5.05096	33.1506	4.93837e-09	3.4663e-08	0.000498973	0.0785809	0.149417	1.10912	0.817686	0.999963	1	0.155676	2.79049	6.91867	5.52877e-05	0.000458605	1
BnaA05g01380D	chrA05	complement(808631..812078)	16.8528	3.30275	9.86797	0	0	0	4.32497	0.596788	1.51235	0.000280236	0.00469959	1	8.89598	3.06044	8.34228	0	0	0
BnaA05g01410D	chrA05	824937..826041	76.9624	3.18706	9.10754	0	0	0	21.6838	-0.201774	-1.15011	0.287093	0.738435	1	31.0303	2.86639	7.2924	0	0	0
BnaA05g03430D	chrA05	complement(1893397..1894609)	52.4854	5.88549	59.1167	0	0	0	9.19946	1.30332	2.46796	9.35506e-09	5.34635e-07	0.000945235	17.3388	3.08667	8.49531	0	0	0
BnaA05g10510D	chrA05	complement(5748029..5752871)	0.327343	3.20942	9.2498	0	0	0	0.239813	1.65927	3.15857	0.000136609	0.00257087	1	0.512696	3.43922	10.847	0	0	0
BnaA05g24040D	chrA05	complement(18085825..18087733)	1.02901	3.14064	8.81917	1.44329e-15	1.66188e-14	1.4583e-10	0.721608	0.72331	1.65097	0.0167671	0.123279	1	0.680338	3.42974	10.7759	2.71994e-12	7.09036e-11	2.74822e-07
BnaA05g24050D	chrA05	complement(18117397..18118764)	6.26123	2.2938	4.90345	0	0	0	4.3051	-0.120108	-1.08682	0.545332	0.924689	1	18.5618	2.78779	6.9057	0	0	0
BnaA05g24230D	chrA05	18182259..18183184	939.235	3.14677	8.85673	0	0	0	308.564	0.674453	1.59599	0.00040382	0.00633866	1	688.36	2.38336	5.21751	0	0	0
BnaA05g34000D	chrA05	22906391..22907853	32.7301	3.4671	11.0586	0	0	0	7.26502	0.634347	1.55223	0.000512412	0.00774597	1	23.889	3.10153	8.58331	0	0	0
BnaA06g01000D	chrA06	669853..671262	9.29881	4.76109	27.1163	0	0	0	1.33833	0.411802	1.33035	0.137828	0.501336	1	2.05354	2.75006	6.72747	0	0	0
BnaA06g01010D	chrA06	671349..672726	13.5248	4.7368	26.6636	0	0	0	1.6238	0.236929	1.17848	0.324244	0.741229	1	2.81144	2.52207	5.74407	0	0	0
BnaA06g07620D	chrA06	complement(4087696..4089359)	14.0412	3.08014	8.45695	0	0	0	5.07182	1.14481	2.21118	3.05875e-09	1.95977e-07	0.000309056	16.9044	2.98578	7.92154	0	0	0
BnaA06g08330D	chrA06	complement(4453151..4454709)	1.3014	4.59389	24.1489	0	0	0	0.767439	1.40616	2.65031	6.39479e-05	0.00134807	1	1.02077	4.7105	26.1819	1.11022e-16	4.39393e-15	1.12177e-11
BnaA06g09600D	chrA06	complement(5134289..5137990)	32.3989	2.8719	7.32031	0	0	0	10.4702	0.783981	1.72188	8.85167e-07	3.13815e-05	0.0894373	19.5194	2.58354	5.99407	0	0	0
BnaA06g11850D	chrA06	6119728..6121362	0.321076	3.0211	8.11787	6.235e-07	3.54542e-06	0.0629985	0.350437	1.39684	2.63324	0.00434354	0.0438302	1	0.658506	6.40971	85.0189	2.77034e-10	5.56492e-09	2.79915e-05
BnaA06g12200D	chrA06	6314406..6325966	1.29323	6.09985	68.5862	0	0	0	0.0615171	1.76453	3.39763	0.000215971	0.00376626	1	0.389336	3.32594	10.0278	0	0	0
BnaA06g13800D	chrA06	complement(7343605..7346351)	0.0845152	-3.08726	-8.4988	0.00145054	0.00514462	1	0.012514	-0.216044	-1.16154	0.89173	0.999963	1	0.216715	-2.3306	-5.03013	0.000230867	0.00165075	1
BnaA06g14660D	chrA06	7955864..7956556	21.0077	-3.44644	-10.9014	0	0	0	14.1501	-0.831997	-1.78015	3.85094e-06	0.00011546	0.389099	32.9854	-2.74628	-6.70987	0	0	0
BnaA06g20370D	chrA06	complement(13531413..13533562)	1.20198	-2.43526	-5.40861	0	0	0	0.783221	-0.687731	-1.61075	0.0279185	0.179503	1	0.904446	-2.20091	-4.59769	1.28607e-09	2.36565e-08	0.000129945
BnaA06g20570D	chrA06	complement(14152616..14153222)	2.94949	9.69631	829.619	0.000100692	0.000431335	1	0.0851336	-0.33975	-1.26554	0.762613	0.999963	1	0.397006	5.04534	33.0217	0.000432223	0.00288468	1
BnaA06g23270D	chrA06	complement(16202589..16204023)	73.855	3.69897	12.9868	0	0	0	6.60259	1.11057	2.15931	1.04931e-07	4.6318e-06	0.0106022	14.7352	2.90072	7.468	0	0	0
BnaA06g24820D	chrA06	17244309..17245018	0.721521	-2.77949	-6.86611	8.17937e-06	4.07055e-05	0.826444	0.89672	0.445614	1.36189	0.271008	0.714139	1	3.00399	-2.18144	-4.53606	2.23348e-11	5.19859e-10	2.25671e-06
BnaA06g28100D	chrA06	complement(19305082..19306183)	1.99635	2.5187	5.73066	0	0	0	0.883287	0.980546	1.97321	0.013441	0.104742	1	1.449	2.50588	5.67997	9.45615e-09	1.55484e-07	0.00095545
BnaA06g31440D	chrA06	complement(21130774..21132351)	25.1436	4.74457	26.8076	0	0	0	1.53223	0.984939	1.97923	0.00023429	0.00404385	1	4.02793	2.81734	7.04862	0	0	0
BnaA06g36650D	chrA06	complement(23974571..23975611)	0.579329	2.72379	6.60608	8.44557e-07	4.73368e-06	0.085334	0.667699	0.321493	1.24962	0.432351	0.867808	1	0.900795	3.21318	9.27392	4.379e-07	5.50179e-06	0.0442454
BnaA06g37360D	chrA06	24369246..24370018	12.8214	-2.61707	-6.13502	0	0	0	9.20462	-0.536308	-1.45026	0.00267811	0.0299797	1	17.9544	-3.52882	-11.542	0	0	0
BnaA07g01850D	chrA07	complement(1538211..1539089)	94.3112	6.95748	124.283	0	0	0	5.16718	1.73175	3.3213	3.06391e-09	1.96184e-07	0.000309578	24.9633	2.62709	6.17779	7.77156e-16	2.89009e-14	7.85239e-11
BnaA07g08450D	chrA07	complement(8557969..8558505)	3.00917	2.5945	6.03979	4.55191e-14	4.77299e-13	4.59925e-09	1.07626	1.15209	2.22236	0.025603	0.168442	1	1.22048	3.43349	10.804	4.34073e-08	6.43008e-07	0.00438587
BnaA07g11360D	chrA07	complement(10601209..10604165)	52.485	2.83249	7.12302	0	0	0	17.4105	0.532581	1.44651	0.00160936	0.0199626	1	67.897	2.58756	6.0108	0	0	0
BnaA07g14730D	chrA07	12926112..12927342	1.33256	5.1323	35.0733	0	0	0	0.641214	0.866266	1.82294	0.0323313	0.198623	1	1.02982	2.88103	7.36674	1.45838e-11	3.47698e-10	1.47354e-06
BnaA07g16440D	chrA07	13909187..13912117	18.1101	-5.16448	-35.8645	0	0	0	23.9422	-0.929635	-1.90479	3.58353e-07	1.39961e-05	0.036208	12.1744	-4.10101	-17.1604	0	0	0
BnaA07g17630D	chrA07	complement(14705083..14708986)	0.170688	2.5916	6.02768	1.60921e-07	9.75429e-07	0.0162594	0.588134	0.435271	1.35216	0.0716505	0.338582	1	0.157752	2.74072	6.68402	9.18911e-07	1.08937e-05	0.0928467
BnaA07g20220D	chrA07	15912743..15915383	1.13791	10.4518	1400.62	2.70001e-05	0.000125441	1	0.0371259	1.47382	2.77756	0.156303	0.538144	1	0.3583	3.26208	9.59367	8.23418e-09	1.36682e-07	0.000831982
BnaA07g22510D	chrA07	17152394..17156060	1.57127	2.64241	6.24375	0	0	0	0.679182	0.942998	1.92252	0.000400794	0.00629997	1	1.17409	2.29132	4.89503	0	0	0
BnaA07g22750D	chrA07	17280759..17281367	149.081	6.38603	83.6349	0	0	0	5.43691	1.56903	2.96706	1.77281e-06	5.79234e-05	0.179125	22.1423	4.2106	18.5148	0	0	0
BnaA07g24270D	chrA07	complement(18152148..18153317)	50.4718	3.64085	12.4739	0	0	0	10.2988	1.0606	2.0858	6.60137e-08	3.08941e-06	0.00667003	20.9681	2.13754	4.4001	1.11022e-16	4.39393e-15	1.12177e-11
BnaA07g30510D	chrA07	21593312..21595366	0.748849	2.20093	4.59774	2.05285e-11	1.76723e-10	2.0742e-06	0.325311	-0.19004	-1.14079	0.649947	0.999963	1	0.540098	2.67887	6.40355	2.12737e-09	3.81387e-08	0.00021495
BnaA07g33510D	chrA07	complement(22977510..22980109)	16.4509	2.97546	7.86506	0	0	0	2.44225	0.652243	1.57161	0.000670998	0.00969785	1	20.7902	3.64502	12.5101	0	0	0
BnaA08g09000D	chrA08	8705546..8707078	0.461884	8.37419	331.805	0.000835362	0.00309607	1	0.0496165	2.28666	4.87925	0.129608	0.483593	1	0.57797	4.1519	17.7765	1.65898e-10	3.44266e-09	1.67623e-05
BnaA08g10660D	chrA08	9898610..9900309	0.974403	2.57187	5.94579	3.9968e-15	4.47068e-14	4.03837e-10	1.1508	1.27984	2.42812	8.47489e-06	0.000229264	0.856302	1.61383	4.52371	23.0024	0	0	0
BnaA08g11650D	chrA08	complement(10512857..10515956)	88.8313	3.58055	11.9634	0	0	0	35.7464	1.17502	2.25796	1.76277e-11	1.7309e-09	1.7811e-06	86.8073	3.47692	11.1342	0	0	0
BnaA08g16110D	chrA08	complement(13261309..13262552)	0.812846	-2.05156	-4.14555	4.79239e-06	2.45948e-05	0.484223	0.814197	-1.32173	-2.49965	0.000437456	0.00678963	1	2.12302	-2.06597	-4.18714	3.15252e-11	7.18707e-10	3.18531e-06
BnaA08g21620D	chrA08	complement(15956981..15957574)	0.840183	-7.64572	-200.259	0.000828855	0.00307364	1	0.503793	-0.37352	-1.29551	0.486407	0.868874	1	0.864502	-2.85161	-7.21804	7.39758e-05	0.000595626	1
BnaA08g21730D	chrA08	complement(15997601..16001163)	58.0677	4.53378	23.1635	0	0	0	32.2433	1.30984	2.47913	8.80629e-13	1.08115e-10	8.89787e-08	60.2433	3.71112	13.0966	0	0	0
BnaA08g22130D	chrA08	16191743..16194172	1.02914	5.75752	54.0984	0	0	0	0.0773542	0.54026	1.45423	0.501214	0.88357	1	0.461917	3.9763	15.7394	7.38853e-13	2.03638e-11	7.46537e-08
BnaA08g22340D	chrA08	complement(16268445..16272341)	3.71416	4.27386	19.3447	0	0	0	1.70813	1.42048	2.67675	2.0095e-14	3.25907e-12	2.0304e-09	2.49318	4.36608	20.6215	0	0	0
BnaA08g24860D	chrA08	complement(17259187..17261926)	0.844035	4.02314	16.2587	0	0	0	0.0402863	0.244676	1.18483	0.762339	0.999963	1	0.248574	2.64294	6.24605	1.04883e-05	0.000101207	1
BnaA08g26700D	chrA08	complement(17993084..17996532)	0.482104	2.14735	4.43013	1.10845e-12	1.04808e-11	1.11997e-07	0.335107	0.476843	1.39169	0.146024	0.51724	1	0.411869	2.04362	4.1228	2.21937e-07	2.93591e-06	0.0224245
BnaA09g02500D	chrA09	1287703..1290359	2.72263	2.42994	5.38872	0	0	0	0.609997	0.650389	1.56959	0.0533676	0.278497	1	1.52923	4.47365	22.2178	0	0	0
BnaA09g03720D	chrA09	1872007..1873198	5.08896	2.47773	5.57022	0	0	0	1.89241	0.0091979	1.0064	0.974376	0.999963	1	3.23501	2.61884	6.14256	2.72782e-13	7.83676e-12	2.75619e-08
BnaA09g07010D	chrA09	3439581..3440588	1.16987	5.42578	42.9855	8.30447e-13	7.93835e-12	8.39083e-08	0.530829	0.793972	1.73384	0.10068	0.418511	1	0.451786	2.9146	7.54018	8.83074e-05	0.000698331	1
BnaA09g08940D	chrA09	4447426..4448496	13.5754	3.06766	8.38412	0	0	0	5.21536	0.547711	1.46176	0.0131243	0.102724	1	6.82476	2.57058	5.94048	0	0	0
BnaA09g20420D	chrA09	13323616..13326198	0.629825	9.57024	760.203	0.000125592	0.000530024	1	0.0204706	2.62166	6.15457	0.12099	0.466314	1	0.103907	5.19301	36.5808	0.000189798	0.00138602	1
BnaA09g28900D	chrA09	complement(21772625..21774208)	2.93078	3.68223	12.837	0	0	0	1.04351	0.940245	1.91885	0.00812822	0.0714339	1	1.83964	3.51745	11.4514	0	0	0
BnaA09g29170D	chrA09	21868285..21869817	0.838793	-4.34429	-20.3124	2.22045e-15	2.5285e-14	2.24354e-10	0.444599	-1.38728	-2.61585	0.00564365	0.0537957	1	0.539652	-3.20286	-9.20781	9.75095e-08	1.36748e-06	0.00985236
BnaA09g35430D	chrA09	complement(25828032..25839711)	0.358473	3.11085	8.63889	0	0	0	0.0749803	1.08682	2.12405	0.00733307	0.0659193	1	0.240655	2.07045	4.20017	6.18409e-11	1.35983e-09	6.2484e-06
BnaA09g38500D	chrA09	27481958..27483709	4.73845	2.44115	5.43075	0	0	0	3.5075	0.615455	1.53204	0.00158245	0.0197007	1	6.64639	2.37832	5.1993	0	0	0
BnaA09g44910D	chrA09	30775492..30776335	0.893254	8.46501	353.363	0.00072239	0.00270726	1	0.116172	2.14296	4.41667	0.0731354	0.342714	1	0.396293	4.21239	18.5377	2.86377e-05	0.000252668	1
BnaA09g47230D	chrA09	31849189..31851835	2.31275	3.74408	13.3993	0	0	0	0.0705137	0.802356	1.74395	0.319598	0.738435	1	0.751731	2.09873	4.28332	1.93613e-08	3.02968e-07	0.00195626
BnaA09g47300D	chrA09	complement(31888376..31892092)	2.22459	2.71357	6.55942	0	0	0	1.47921	1.3001	2.46246	4.54316e-09	2.78883e-07	0.000459041	0.570741	2.08291	4.23662	3.45256e-07	4.42361e-06	0.0348846
BnaA09g47340D	chrA09	complement(31916778..31919363)	5.67091	4.96373	31.2055	0	0	0	1.68827	1.93906	3.83455	1.11022e-15	2.09677e-13	1.12177e-10	1.55714	4.87716	29.3882	0	0	0
BnaA09g51300D	chrA09	33743107..33743611	32.9348	7.01509	129.346	0	0	0	1.37463	1.66711	3.17578	0.000388504	0.00615564	1	8.94619	4.19867	18.3622	0	0	0
BnaA09g53760D	chrA09_random	complement(1587407..1591282)	88.6353	4.89289	29.7103	0	0	0	13.1181	1.33231	2.51805	1.11022e-16	2.37663e-14	1.12177e-11	39.9423	3.59955	12.1219	0	0	0
BnaA10g01150D	chrA10	complement(590902..591330)	72.3819	3.67829	12.8019	0	0	0	17.9943	1.25123	2.38044	4.28102e-09	2.64559e-07	0.000432554	39.9753	2.41058	5.31686	0	0	0
BnaA10g04030D	chrA10	2130593..2133552	0.494232	-3.95475	-15.506	1.22125e-15	1.41297e-14	1.23395e-10	0.324434	-0.276031	-1.21086	0.406015	0.840409	1	0.318027	-2.2479	-4.7499	6.59209e-06	6.63081e-05	0.666065
BnaA10g04090D	chrA10	2161992..2162702	2.35932	2.37511	5.18776	1.0022e-12	9.51533e-12	1.01262e-07	0.79261	0.185794	1.13744	0.697543	0.999963	1	0.92185	2.67767	6.39821	4.75922e-07	5.94402e-06	0.0480871
BnaA10g14950D	chrA10	11761219..11761920	95.2612	-5.04596	-33.0358	0	0	0	53.1456	-1.72553	-3.30702	0	0	0	88.3671	-3.67351	-12.7596	0	0	0
BnaA10g19970D	chrA10	complement(14038151..14041644)	15.6694	3.32163	9.99794	0	0	0	4.66827	-0.104936	-1.07545	0.527364	0.908543	1	10.4007	2.31495	4.97589	0	0	0
BnaA10g20720D	chrA10	complement(14404296..14408251)	2.07855	6.14435	70.7349	0	0	0	0.246152	1.24236	2.36586	0.000876415	0.0120974	1	2.03805	3.4133	10.6538	0	0	0
BnaA10g23980D	chrA10	15751344..15752762	2.45802	-2.93853	-7.66627	0	0	0	1.33905	-0.86088	-1.81615	0.0035081	0.0371978	1	0.694687	-2.59271	-6.03232	6.0978e-08	8.83328e-07	0.00616122
BnaAnng00020D	chrAnn_random	15840..16970	32.6399	2.10642	4.30622	0	0	0	24.5556	0.666835	1.58759	0.00123725	0.0161135	1	36.1903	2.22526	4.67596	0	0	0
BnaAnng04540D	chrAnn_random	complement(5241236..5244257)	6.65125	4.55989	23.5865	0	0	0	0.916035	0.800641	1.74187	0.00499046	0.0487752	1	2.86287	2.69307	6.46687	0	0	0
BnaAnng06850D	chrAnn_random	6827573..6829456	6.52576	2.62314	6.16087	0	0	0	0.872741	0.181762	1.13427	0.495164	0.877527	1	6.68549	2.07055	4.20048	0	0	0
BnaAnng06950D	chrAnn_random	complement(6858843..6862391)	0.371871	3.36978	10.3372	1.22125e-15	1.41297e-14	1.23395e-10	0.0493199	0.277323	1.21194	0.712242	0.999963	1	0.266128	2.92765	7.60871	1.91365e-09	3.45092e-08	0.000193355
BnaAnng08380D	chrAnn_random	complement(8949130..8951085)	41.3486	2.00091	4.00252	0	0	0	19.4401	0.523574	1.43751	0.00530826	0.0512656	1	35.7225	2.04573	4.12882	0	0	0
BnaAnng09430D	chrAnn_random	9991215..9992909	0.503925	-4.46304	-22.0551	4.49393e-11	3.75854e-10	4.54066e-06	0.411591	-1.81072	-3.50816	0.000229177	0.00396779	1	0.607937	-2.41667	-5.33938	4.35485e-07	5.47485e-06	0.0440014
BnaAnng11750D	chrAnn_random	complement(12712937..12713681)	1.13847	2.19473	4.57804	3.44341e-07	2.01577e-06	0.0347922	2.72564	1.44672	2.72587	7.42026e-07	2.6767e-05	0.0749743	2.55536	3.8132	14.0569	0	0	0
BnaAnng11770D	chrAnn_random	complement(12722195..12722950)	0.325341	2.65981	6.31951	0.000717139	0.00269017	1	0.60196	1.07257	2.10318	0.027905	0.17945	1	0.709407	3.78255	13.7613	4.28321e-07	5.38903e-06	0.0432775
BnaAnng14100D	chrAnn_random	15247477..15249773	4.80752	3.27568	9.68453	0	0	0	1.25783	1.73825	3.3363	1.84652e-09	1.23968e-07	0.000186572	4.06474	2.96379	7.80172	0	0	0
BnaAnng15990D	chrAnn_random	complement(16952080..16954036)	18.7258	4.65692	25.2274	0	0	0	1.93758	1.39028	2.6213	6.43012e-10	4.72509e-08	6.497e-05	6.45011	3.33226	10.0719	0	0	0
BnaAnng27240D	chrAnn_random	complement(31195805..31198196)	0.120077	-3.7983	-13.9124	7.40875e-05	0.000323991	1	0.114183	-0.510566	-1.42461	0.417301	0.852985	1	0.0875301	-3.22202	-9.33094	0.00169615	0.00957744	1
BnaAnng28300D	chrAnn_random	complement(32257563..32261626)	0.507027	2.57437	5.9561	4.44089e-16	5.25296e-15	4.48708e-11	0.137853	1.54437	2.91677	0.00363692	0.038199	1	0.263827	2.88015	7.36226	3.88194e-10	7.64732e-09	3.92231e-05
BnaAnng31840D	chrAnn_random	complement(36417741..36419501)	10.2796	2.07376	4.20983	0	0	0	3.76608	0.682764	1.60521	0.00017811	0.00321362	1	10.1175	2.23101	4.69462	0	0	0
BnaAnng32590D	chrAnn_random	37177091..37178043	28.5776	2.15775	4.46219	0	0	0	4.75704	1.10456	2.15033	3.70035e-07	1.43857e-05	0.0373884	14.24	2.10664	4.30687	0	0	0
BnaAnng39990D	chrAnn_random	45617689..45619189	15.047	4.26745	19.2588	0	0	0	6.2057	1.49843	2.82535	6.66134e-14	9.97128e-12	6.73062e-09	9.56807	4.018	16.2009	0	0	0
BnaC01g00790D	chrC01	317769..319780	5.57897	-3.13193	-8.76605	0	0	0	3.82003	-1.76894	-3.40803	3.33067e-16	6.65081e-14	3.36531e-11	5.40905	-3.99174	-15.9087	0	0	0
BnaC01g01370D	chrC01	complement(659878..662071)	8.09768	3.70132	13.0079	0	0	0	2.86921	1.7433	3.348	3.76366e-14	5.86852e-12	3.8028e-09	2.52351	2.06689	4.18983	0	0	0
BnaC01g01910D	chrC01	complement(974779..975884)	34.6531	4.87937	29.4331	0	0	0	3.85846	1.31268	2.48402	1.15577e-08	6.46977e-07	0.00116779	14.2369	2.38204	5.21274	0	0	0
BnaC01g09930D	chrC01	complement(5877814..5879584)	3.20732	5.39492	42.0757	0	0	0	1.36194	1.24448	2.36934	1.21471e-06	4.14923e-05	0.122734	1.14283	2.2405	4.72561	8.00875e-09	1.3329e-07	0.000809204
BnaC01g09940D	chrC01	complement(5879920..5880331)	2.74405	5.37663	41.5458	1.21014e-12	1.14156e-11	1.22273e-07	0.700635	0.688279	1.61136	0.22006	0.642535	1	0.746276	3.17839	9.05298	0.000141848	0.00106726	1
BnaC01g11410D	chrC01	7070500..7072801	0.835493	2.20291	4.60407	3.35509e-13	3.30022e-12	3.38999e-08	0.365224	1.71093	3.27371	0.000236774	0.00407976	1	0.473166	2.30803	4.95206	3.80282e-08	5.68482e-07	0.00384237
BnaC01g15190D	chrC01	10376568..10378532	5.7012	2.11855	4.34256	0	0	0	3.09985	1.74833	3.35968	1.14908e-13	1.66099e-11	1.16103e-08	3.03872	2.21906	4.65588	0	0	0
BnaC01g15480D	chrC01	complement(10579330..10580821)	32.7812	-2.57078	-5.9413	0	0	0	27.796	-1.14983	-2.21888	8.23785e-14	1.22046e-11	8.32353e-09	29.3419	-2.22098	-4.66211	0	0	0
BnaC01g25570D	chrC01	21579667..21582009	12.1631	5.4874	44.8612	0	0	0	1.01352	0.457556	1.37321	0.048699	0.261522	1	3.36503	3.70679	13.0574	0	0	0
BnaC01g36040D	chrC01	complement(35409124..35410248)	1.2828	2.78456	6.89027	5.35127e-13	5.19049e-12	5.40693e-08	0.54719	0.759578	1.693	0.0824219	0.369367	1	1.50006	2.94302	7.69019	6.82565e-13	1.88897e-11	6.89664e-08
BnaC01g36130D	chrC01	35492906..35493925	116.305	4.54647	23.3682	0	0	0	40.9591	1.54412	2.91626	0	0	0	64.2595	2.69987	6.49744	0	0	0
BnaC02g04650D	chrC02	2467110..2469292	9.89951	5.25696	38.2387	0	0	0	1.33378	0.526043	1.43997	0.116602	0.455868	1	4.25735	3.33589	10.0972	0	0	0
BnaC02g07460D	chrC02	complement(4055920..4058016)	49.277	4.34348	20.3011	0	0	0	7.78674	1.65242	3.1436	0	0	0	8.86081	2.70089	6.50201	0	0	0
BnaC02g09670D	chrC02	complement(5340470..5341708)	25.9528	5.50156	45.3039	0	0	0	2.57694	1.36472	2.57526	3.04187e-06	9.35083e-05	0.30735	2.63682	2.48654	5.60431	9.20375e-14	2.77513e-12	9.29947e-09
BnaC02g16880D	chrC02	12315740..12317969	0.11438	4.11116	17.2815	0.00014495	0.000605471	1	0.0141584	-1.13051	-2.18936	0.459409	0.867808	1	0.118526	2.57352	5.95258	0.000825138	0.00511234	1
BnaC02g16940D	chrC02	complement(12342536..12344378)	0.746551	5.65256	50.3026	3.60822e-14	3.80479e-13	3.64575e-09	0.0815933	2.41074	5.31749	0.0306655	0.191524	1	0.369056	5.24945	38.04	6.00885e-09	1.01663e-07	0.000607134
BnaC02g31640D	chrC02	complement(33929197..33930641)	4.6389	2.01051	4.02925	0	0	0	3.24312	0.607694	1.52382	0.00211296	0.0248422	1	1.21327	2.47299	5.55193	1.52574e-11	3.62815e-10	1.5416e-06
BnaC02g41200D	chrC02	complement(44116076..44122251)	10.6198	4.22878	18.7495	0	0	0	2.41478	1.71879	3.29161	0	0	0	5.55334	2.27077	4.82581	0	0	0
BnaC02g42860D	chrC02	45270566..45272820	8.78544	3.38679	10.4598	0	0	0	2.08077	1.19388	2.28766	4.44955e-08	2.17505e-06	0.00449583	4.183	2.46308	5.51393	0	0	0
BnaC03g03210D	chrC03	1549341..1550768	3.03789	-2.86432	-7.28191	0	0	0	4.2516	-0.682653	-1.60509	0.00464185	0.046199	1	1.30686	-2.71179	-6.55135	1.48613e-11	3.53825e-10	1.50159e-06
BnaC03g05810D	chrC03	2830985..2836292	3.27251	4.35435	20.4546	0	0	0	1.14013	0.15934	1.11678	0.493418	0.875815	1	3.76254	3.53552	11.5957	0	0	0
BnaC03g22840D	chrC03	complement(12638337..12640161)	1.24551	2.82625	7.0923	0	0	0	1.33003	1.33663	2.52561	1.22563e-05	0.000317615	1	1.10255	2.80053	6.96695	7.10543e-15	2.41565e-13	7.17932e-10
BnaC03g23750D	chrC03	complement(13250300..13251194)	0.259948	3.08652	8.49444	0.000413276	0.00161294	1	0.18053	-0.255665	-1.19389	0.731128	0.999963	1	0.337041	3.1726	9.01672	0.000248285	0.00175887	1
BnaC03g23970D	chrC03	13425116..13427945	2.15265	3.92665	15.2069	0	0	0	0.414153	1.59439	3.01968	0.000141207	0.00263888	1	0.585426	2.22204	4.66553	2.94054e-05	0.000258786	1
BnaC03g24270D	chrC03	complement(13607893..13609216)	80.5429	6.0239	65.0692	0	0	0	6.6518	1.50255	2.83343	9.31755e-11	8.17937e-09	9.41445e-06	20.4047	3.13181	8.76537	0	0	0
BnaC03g24290D	chrC03	complement(13628566..13630189)	10.9034	3.91051	15.0377	0	0	0	1.56331	0.741227	1.6716	0.00402376	0.0412627	1	6.56492	2.43552	5.4096	2.22045e-16	8.63564e-15	2.24354e-11
BnaC03g24360D	chrC03	complement(13695822..13697335)	35.258	4.3713	20.6963	0	0	0	4.35124	0.46082	1.37632	0.0206766	0.143991	1	10.4005	2.56018	5.8978	0	0	0
BnaC03g24720D	chrC03	complement(13885857..13888787)	6.29111	4.30494	19.7659	0	0	0	1.06726	1.76325	3.39461	1.59968e-10	1.35144e-08	1.61632e-05	1.86876	3.10499	8.60392	0	0	0
BnaC03g25440D	chrC03	complement(14276657..14277268)	5.33139	5.64222	49.9433	0	0	0	0.399051	1.8571	3.62279	0.0160895	0.119562	1	1.02324	3.25723	9.56142	2.8959e-07	3.75831e-06	0.0292602
BnaC03g30870D	chrC03	18807292..18808654	257.094	5.00892	32.1985	0	0	0	31.222	1.10314	2.14822	5.46201e-09	3.29482e-07	0.000551882	83.9405	3.13136	8.76262	0	0	0
BnaC03g30940D	chrC03	18864480..18867134	0.881481	4.17477	18.0605	0	0	0	0.0491611	0.337859	1.26388	0.675246	0.999963	1	0.284135	2.42415	5.36712	1.84597e-06	2.06621e-05	0.186517
BnaC03g32530D	chrC03	19971292..19972826	147.583	2.7169	6.57458	0	0	0	88.6939	0.624	1.54114	0.00050204	0.00761895	1	147.266	3.36094	10.2741	0	0	0
BnaC03g39160D	chrC03	24129664..24130738	1.99894	2.06657	4.18889	3.33193e-10	2.59427e-09	3.36658e-05	1.5563	-0.578472	-1.49327	0.0429509	0.240369	1	3.60198	2.01534	4.04275	9.88098e-15	3.30697e-13	9.98375e-10
BnaC03g40070D	chrC03	25130865..25135231	8.09993	5.88579	59.129	0	0	0	0.727273	0.6415	1.55995	0.00372083	0.0388932	1	3.31544	3.17076	9.00522	0	0	0
BnaC03g44790D	chrC03	29909554..29910604	3.56161	5.02786	32.6239	0	0	0	0.543789	1.17315	2.25503	0.0160599	0.119366	1	0.996367	2.62954	6.18827	0.000140854	0.00106074	1
BnaC03g45960D	chrC03	complement(30972361..30973701)	49.1529	4.55833	23.561	0	0	0	25.0284	1.86518	3.64313	0	0	0	30.1703	5.03044	32.6824	0	0	0
BnaC03g60970D	chrC03	50047634..50048934	4.69679	3.01007	8.05603	0	0	0	1.78205	0.205804	1.15333	0.44179	0.867808	1	3.6094	2.33169	5.03393	2.29483e-13	6.64193e-12	2.3187e-08
BnaC03g65180D	chrC03	complement(54754387..54757220)	0.832452	2.75644	6.75727	0	0	0	0.252007	0.989833	1.98595	0.029264	0.185591	1	0.266966	2.49415	5.63395	1.32789e-06	1.52778e-05	0.13417
BnaC03g65200D	chrC03	54902471..54904149	1.20126	2.56079	5.90031	1.11022e-16	1.34731e-15	1.12177e-11	1.72204	1.98309	3.95339	1.55913e-09	1.06658e-07	0.000157535	1.6412	5.27716	38.7778	0	0	0
BnaC03g72920D	chrC03_random	1127792..1129285	2.92054	3.50807	11.3772	0	0	0	0.699192	-0.273744	-1.20894	0.403693	0.838189	1	1.55081	2.41749	5.34242	3.4861e-14	1.10108e-12	3.52236e-09
BnaC03g77160D	chrC03_random	5722542..5725422	131.832	3.38334	10.4348	0	0	0	70.8191	1.17515	2.25817	1.26785e-10	1.0847e-08	1.28103e-05	125.944	2.70619	6.52596	0	0	0
BnaC04g01210D	chrC04	complement(962686..963922)	75.728	2.57391	5.95422	0	0	0	22.8954	-0.378729	-1.3002	0.0637602	0.313485	1	35.4547	2.52303	5.74786	0	0	0
BnaC04g01250D	chrC04	984082..987459	13.2397	3.34671	10.1733	0	0	0	3.5413	0.887685	1.8502	2.84816e-07	1.13522e-05	0.0287778	7.51538	3.29331	9.8036	0	0	0
BnaC04g03640D	chrC04	complement(2602079..2602807)	17.5383	2.09876	4.28342	0	0	0	9.39383	0.186094	1.13768	0.294679	0.738435	1	37.0835	4.60903	24.4038	0	0	0
BnaC04g11230D	chrC04	8706384..8709072	0.825332	3.34862	10.1867	0	0	0	0.196251	1.09837	2.14113	0.05205	0.273571	1	0.758801	2.82238	7.0733	6.83031e-12	1.69441e-10	6.90135e-07
BnaC04g22840D	chrC04	23784922..23785482	0.85314	3.20445	9.21796	1.03086e-06	5.71734e-06	0.104158	0.219403	0.514924	1.42892	0.526166	0.907789	1	0.613874	2.93553	7.65035	0.000195222	0.00142072	1
BnaC04g22850D	chrC04	23785583..23786893	2.13726	4.30355	19.7469	0	0	0	0.719897	1.10448	2.15022	0.0110446	0.0902356	1	1.24712	4.63229	24.8003	0	0	0
BnaC04g24330D	chrC04	25335155..25336540	105.365	6.23413	75.2767	0	0	0	3.43561	0.625664	1.54292	0.0202647	0.141856	1	21.9531	2.23847	4.71898	6.36825e-06	6.42292e-05	0.643448
BnaC04g24400D	chrC04	25345673..25346597	8.36596	5.83499	57.0829	0	0	0	0.824522	1.88395	3.69083	0.000157115	0.00289424	1	2.74746	3.04393	8.24734	9.99201e-15	3.3397e-13	1.00959e-09
BnaC04g24480D	chrC04	25454063..25454951	1.42927	5.52489	46.0422	1.20348e-13	1.22346e-12	1.216e-08	0.0472484	4.09466	17.085	0.103446	0.425264	1	0.246276	3.2494	9.50969	0.00111136	0.00662605	1
BnaC04g25440D	chrC04	complement(26577115..26578635)	0.270543	2.01852	4.05168	0.000514453	0.00197456	1	0.417212	-0.457902	-1.37354	0.361256	0.78649	1	0.740062	3.17817	9.05157	1.73974e-11	4.11575e-10	1.75783e-06
BnaC04g34650D	chrC04	complement(36167239..36169495)	10.2644	-3.13702	-8.79705	0	0	0	6.22917	0.177536	1.13095	0.27873	0.726052	1	9.49778	-2.41252	-5.32405	0	0	0
BnaC04g36030D	chrC04	complement(37523108..37528210)	0.21866	3.83886	14.3091	1.15463e-14	1.25824e-13	1.16664e-09	0.0490069	1.16841	2.24763	0.158172	0.542017	1	0.128967	3.10835	8.62397	7.03177e-08	1.00916e-06	0.0071049
BnaC04g38140D	chrC04	complement(39424332..39427240)	0.420839	4.23233	18.7957	1.88738e-15	2.15749e-14	1.90701e-10	0.0428148	2.12438	4.36015	0.0397664	0.228386	1	0.166128	2.14499	4.4229	0.00103359	0.0062167	1
BnaC05g01240D	chrC05	complement(640992..641381)	74.9694	3.60553	12.1723	0	0	0	19.9666	1.37438	2.59257	1.36779e-13	1.93717e-11	1.38202e-08	36.1965	2.02273	4.06353	1.63203e-14	5.33485e-13	1.649e-09
BnaC05g02050D	chrC05	991301..993483	0.836159	-3.4022	-10.5722	0	0	0	2.12346	-1.08553	-2.12215	4.11406e-06	0.00012226	0.415684	0.574152	-2.19398	-4.57566	4.79445e-07	5.98359e-06	0.0484431
BnaC05g04830D	chrC05	complement(2364936..2367366)	13.1254	2.06482	4.18381	0	0	0	5.90318	-0.572766	-1.48737	0.00142454	0.0180823	1	12.2802	2.13745	4.39984	0	0	0
BnaC05g09070D	chrC05	complement(4899094..4900780)	10.0325	3.11321	8.65305	0	0	0	3.82318	0.854074	1.8076	3.3951e-05	0.000776637	1	9.99892	2.88809	7.40288	0	0	0
BnaC05g10980D	chrC05	complement(6358607..6362657)	104.063	4.5991	24.2363	0	0	0	21.5786	1.38258	2.60734	3.33067e-16	6.65081e-14	3.36531e-11	44.3834	3.58108	11.9677	0	0	0
BnaC05g14910D	chrC05	complement(8859077..8861512)	0.734637	4.21166	18.5283	0	0	0	0.178235	2.5437	5.83082	0.000896159	0.0123278	1	0.252985	3.7826	13.7619	1.39305e-07	1.90414e-06	0.0140754
BnaC05g15230D	chrC05	complement(9054879..9057613)	0.172383	-3.60765	-12.1902	1.6642e-06	9.01033e-06	0.168151	0.144765	-1.93297	-3.8184	0.00260889	0.0293969	1	0.855713	-2.89355	-7.43095	1.1946e-13	3.55635e-12	1.20702e-08
BnaC05g16040D	chrC05	9831811..9832468	19.8091	-3.30547	-9.88654	0	0	0	19.0217	-1.13861	-2.20169	4.44227e-08	2.17254e-06	0.00448847	54.9601	-2.30181	-4.93074	0	0	0
BnaC05g18600D	chrC05	complement(12303489..12306412)	0.860137	-2.22768	-4.68379	0	0	0	0.890367	-0.297223	-1.22878	0.183268	0.583555	1	1.1589	-2.11299	-4.32586	6.20616e-09	1.04791e-07	0.00062707
BnaC05g20170D	chrC05	complement(13615339..13616582)	48.4389	-2.13359	-4.38808	0	0	0	78.0963	1.45712	2.74559	9.76384e-10	6.92794e-08	9.86538e-05	51.9543	-2.09313	-4.26672	0	0	0
BnaC05g20360D	chrC05	13736067..13737650	4.05093	2.98645	7.92524	0	0	0	1.67113	0.713289	1.63954	0.0180877	0.130463	1	2.76879	3.28841	9.77034	0	0	0
BnaC05g27560D	chrC05	complement(24747227..24749769)	13.5333	5.6192	49.1526	0	0	0	0.684398	0.366857	1.28954	0.17119	0.565163	1	2.87937	2.37985	5.20483	0	0	0
BnaC05g32280D	chrC05	complement(31969746..31970262)	7.00521	3.3345	10.0875	0	0	0	3.06077	1.92932	3.80877	1.46524e-06	4.89901e-05	0.148048	3.67271	2.98935	7.94114	1.21351e-10	2.56085e-09	1.22613e-05
BnaC05g38130D	chrC05	complement(36941426..36943293)	0.858177	4.14633	17.708	0	0	0	0.215874	0.370547	1.29284	0.466256	0.867808	1	1.01701	4.28058	19.4349	0	0	0
BnaC05g38150D	chrC05	complement(36967024..36968405)	4.79474	2.87356	7.32874	0	0	0	2.31749	-0.113796	-1.08207	0.57846	0.954001	1	8.64227	2.6724	6.3749	0	0	0
BnaC05g41870D	chrC05	complement(39467442..39469267)	59.5735	2.46734	5.53024	0	0	0	7.80585	-0.261054	-1.19835	0.128894	0.482063	1	21.8995	2.10739	4.30911	0	0	0
BnaC06g05910D	chrC06	complement(6450138..6452978)	10.1137	2.51393	5.71175	0	0	0	4.22358	-0.074505	-1.053	0.643221	0.999963	1	15.9264	2.15911	4.4664	0	0	0
BnaC06g05930D	chrC06	complement(6453698..6454601)	24.4145	2.7268	6.61986	0	0	0	9.89395	0.00156116	1.00108	0.992681	0.999963	1	41.3748	2.35741	5.12448	0	0	0
BnaC06g07100D	chrC06	7637865..7638219	2.87281	-2.44037	-5.4278	7.33926e-08	4.60081e-07	0.00741559	1.81101	-1.00738	-2.01025	0.0425715	0.238915	1	2.18705	-2.06652	-4.18876	0.000135376	0.00102322	1
BnaC06g15320D	chrC06	18039394..18042318	11.3905	-4.33144	-20.1323	0	0	0	9.67062	-0.658812	-1.57878	0.00015257	0.00282287	1	4.28073	-3.55566	-11.7587	0	0	0
BnaC06g15910D	chrC06	complement(18849159..18850949)	23.7394	5.04707	33.0612	0	0	0	3.33584	1.35832	2.56386	4.82161e-11	4.44909e-09	4.87175e-06	6.3381	2.58592	6.004	3.7208e-12	9.51049e-11	3.7595e-07
BnaC06g16070D	chrC06	complement(19067991..19068452)	3.61571	6.80864	112.099	3.14371e-12	2.88135e-11	3.1764e-07	0.410579	2.69977	6.497	0.008068	0.0710159	1	1.55199	4.65246	25.1495	7.14887e-10	1.3621e-08	7.22322e-05
BnaC06g16330D	chrC06	complement(19337432..19339987)	0.483125	2.5237	5.75055	3.34277e-12	3.05687e-11	3.37754e-07	0.599136	0.920291	1.8925	0.00581189	0.0550535	1	0.887607	3.36422	10.2975	0	0	0
BnaC06g17510D	chrC06	20118336..20120294	0.157681	2.57413	5.95512	0.000799079	0.00297282	1	0.0540082	0.384081	1.30503	0.676223	0.999963	1	0.309317	2.7127	6.55547	7.29471e-07	8.80279e-06	0.0737058
BnaC06g19690D	chrC06	21873255..21875538	0.913685	6.23849	75.5046	0	0	0	0.0915519	1.92613	3.80035	0.0242901	0.162266	1	0.141129	2.68891	6.44828	0.00044127	0.00293463	1
BnaC06g23690D	chrC06	25478240..25478848	23.8831	3.90734	15.0047	0	0	0	9.33478	0.591787	1.50711	0.0193999	0.137469	1	9.33196	2.18196	4.5377	0	0	0
BnaC06g23700D	chrC06	25479833..25480438	49.6688	3.19764	9.17455	0	0	0	21.8199	1.13996	2.20375	3.61369e-09	2.27494e-07	0.000365128	26.0114	2.9351	7.64811	0	0	0
BnaC06g24690D	chrC06	26374813..26377095	0.119603	2.79394	6.93522	0.000280394	0.00112335	1	0.116568	1.20101	2.29901	0.0686382	0.329448	1	0.118336	2.6057	6.08686	0.000958055	0.00581689	1
BnaC06g31990D	chrC06	complement(32352488..32353182)	1.51694	2.71089	6.54727	2.70404e-11	2.30426e-10	2.73216e-06	1.81303	1.66502	3.17117	2.44958e-05	0.000582641	1	1.21279	3.27747	9.69654	2.88917e-09	5.08841e-08	0.000291922
BnaC06g34080D	chrC06	33669892..33671388	0.894769	2.54538	5.83764	4.77586e-11	3.98542e-10	4.82553e-06	1.122	0.267182	1.20345	0.357311	0.78176	1	2.11772	3.87735	14.6959	0	0	0
BnaC06g34170D	chrC06	complement(33749689..33750297)	0.852441	2.64331	6.24764	2.38035e-06	1.26525e-05	0.240511	1.10513	-0.11685	-1.08436	0.768162	0.999963	1	0.376426	3.67514	12.774	0.000304796	0.0021095	1
BnaC06g34630D	chrC06	complement(34011814..34015360)	12.0542	4.74822	26.8755	0	0	0	5.09877	1.17384	2.25611	3.57223e-10	2.78287e-08	3.60938e-05	9.93151	3.65217	12.5722	0	0	0
BnaC06g38080D	chrC06	complement(35809720..35812428)	9.09385	3.72968	13.2662	0	0	0	2.84007	0.887295	1.84971	7.84256e-06	0.00021463	0.792412	6.0634	3.9193	15.1296	0	0	0
BnaC06g43410D	chrC06_random	complement(2854151..2855368)	64.2097	5.40789	42.4557	0	0	0	10.3094	0.868929	1.82631	1.43482e-05	0.000363184	1	20.6454	2.26959	4.82185	0	0	0
BnaC07g15270D	chrC07	complement(21231927..21234652)	110.247	3.87904	14.7132	0	0	0	34.073	0.944412	1.9244	7.55265e-09	4.42902e-07	0.000763119	65.6997	2.46926	5.53761	0	0	0
BnaC07g15280D	chrC07	complement(21234917..21238834)	236.089	2.85553	7.23771	0	0	0	150.162	0.986567	1.98146	2.91333e-07	1.158e-05	0.0294363	227.414	2.43914	5.42317	0	0	0
BnaC07g25140D	chrC07	31367876..31369474	58.0058	3.68041	12.8208	0	0	0	5.764	0.707726	1.63323	0.000210973	0.0036912	1	14.7051	2.16239	4.47655	0	0	0
BnaC07g31290D	chrC07	35459286..35462848	3.36502	3.07262	8.41297	0	0	0	1.63866	1.4248	2.68477	1.26821e-12	1.50399e-10	1.2814e-07	2.57745	2.17371	4.51184	0	0	0
BnaC07g37530D	chrC07	complement(39227283..39228714)	5.79213	2.05968	4.16894	0	0	0	2.33787	-0.234571	-1.17656	0.387399	0.818699	1	6.66447	2.68083	6.41226	0	0	0
BnaC07g38550D	chrC07	complement(39846678..39847835)	41.7388	2.28464	4.87243	0	0	0	13.6165	-0.290022	-1.22266	0.122585	0.470343	1	13.0132	2.23872	4.71977	0	0	0
BnaC07g44370D	chrC07	42952433..42955147	1.94887	4.52339	22.9972	0	0	0	0.398152	1.90128	3.73544	0.000140917	0.00263621	1	1.02861	2.33926	5.06045	2.5635e-12	6.70854e-11	2.59017e-07
BnaC07g45720D	chrC07	43646264..43648711	7.11121	2.6524	6.28711	0	0	0	3.55914	0.409434	1.32816	0.0428372	0.239903	1	7.91544	2.37968	5.20423	0	0	0
BnaC07g45940D	chrC07	complement(43731767..43733743)	32.8876	2.17799	4.52522	0	0	0	13.271	0.412654	1.33113	0.0229861	0.155665	1	22.7063	2.08882	4.254	0	0	0
BnaC07g46420D	chrC07	44052597..44055048	0.394056	2.03064	4.08587	6.58027e-06	3.31921e-05	0.664871	0.228157	0.752512	1.68472	0.129759	0.484062	1	0.510606	2.5069	5.68398	6.82945e-10	1.30543e-08	6.90048e-05
BnaC07g48010D	chrC07_random	392052..392799	69.2296	9.49766	722.903	0	0	0	2.22337	1.85311	3.61278	4.08293e-05	0.000911688	1	5.11267	4.02185	16.2442	1.33227e-15	4.84566e-14	1.34612e-10
BnaC07g48390D	chrC07_random	996086..1000003	0.4817	2.81727	7.04826	0	0	0	0.288018	0.768171	1.70311	0.0285883	0.182428	1	0.718845	2.53105	5.77994	9.80105e-13	2.66855e-11	9.90298e-08
BnaC07g49530D	chrC07_random	complement(2055121..2056259)	3.56054	3.73228	13.2901	0	0	0	1.17766	1.04599	2.06478	0.00282227	0.0312588	1	1.90509	2.16753	4.49253	2.39115e-11	5.53879e-10	2.41602e-06
BnaC07g51290D	chrC07_random	complement(2933190..2935005)	16.9725	-3.57293	-11.9004	0	0	0	17.4112	-1.95397	-3.8744	0	0	0	12.3989	-2.07287	-4.20723	0	0	0
BnaC08g01180D	chrC08	complement(772438..774783)	0.500452	4.64805	25.0729	2.34257e-14	2.49782e-13	2.36693e-09	0.106023	0.632044	1.54976	0.330905	0.749152	1	0.866213	3.20696	9.23404	3.27758e-11	7.45871e-10	3.31167e-06
BnaC08g11150D	chrC08	complement(16582917..16585414)	4.61317	3.51944	11.4672	0	0	0	1.20993	1.03825	2.05373	7.04895e-05	0.00146609	1	2.58971	2.34281	5.0729	0	0	0
BnaC08g12490D	chrC08	complement(17638333..17639782)	96.4831	3.77377	13.6778	0	0	0	42.6422	1.33581	2.52417	1.67e-12	1.94397e-10	1.68737e-07	53.3736	2.24907	4.75377	8.88178e-16	3.28483e-14	8.97415e-11
BnaC08g14190D	chrC08	complement(19061969..19064023)	1.97098	3.58645	12.0123	0	0	0	0.421404	0.51626	1.43024	0.239269	0.666844	1	3.3636	4.96634	31.262	0	0	0
BnaC08g14230D	chrC08	19084924..19089031	2.95168	8.23937	302.201	0	0	0	0.0276571	0.862868	1.81865	0.368489	0.79478	1	0.360093	5.16722	35.9326	1.39061e-11	3.32325e-10	1.40507e-06
BnaC08g15420D	chrC08	19853422..19855614	1.23165	4.46939	22.1523	0	0	0	0.140288	0.678805	1.60081	0.252375	0.685575	1	0.660513	2.64805	6.26821	1.57757e-08	2.50032e-07	0.00159398
BnaC08g18420D	chrC08	21587958..21592039	6.19264	2.8353	7.13692	0	0	0	3.27388	1.123	2.178	3.68361e-11	3.46225e-09	3.72192e-06	5.14318	3.10082	8.57905	0	0	0
BnaC08g18680D	chrC08	complement(21758350..21760047)	1.3398	6.37687	83.1052	0	0	0	0.110384	1.76488	3.39846	0.0358199	0.212946	1	0.746591	4.05029	16.5676	3.88578e-15	1.35573e-13	3.92619e-10
BnaC08g19360D	chrC08	22276047..22279625	30.3356	2.62291	6.15989	0	0	0	19.6876	0.998766	1.99829	3.85352e-09	2.40561e-07	0.000389359	42.3343	2.64469	6.25362	0	0	0
BnaC08g21930D	chrC08	24624248..24624999	1.79032	3.0716	8.40705	3.66374e-15	4.10859e-14	3.70184e-10	2.07869	1.9209	3.7866	2.64187e-07	1.06646e-05	0.0266935	2.91121	4.31421	19.8933	0	0	0
BnaC08g27340D	chrC08	complement(28368854..28370624)	48.5755	4.27901	19.4138	0	0	0	10.835	0.349053	1.27372	0.0501294	0.266508	1	18.8954	2.2761	4.84368	0	0	0
BnaC08g28750D	chrC08	29291913..29294997	1.57615	2.42361	5.3651	0	0	0	0.541935	0.126431	1.09159	0.648115	0.999963	1	1.87518	2.21806	4.65267	0	0	0
BnaC08g44600D	chrC08	37734386..37737862	0.47203	-3.19856	-9.1804	0	0	0	0.384258	-0.582037	-1.49696	0.0502382	0.266824	1	0.295436	-2.37637	-5.1923	2.36627e-07	3.11637e-06	0.0239088
BnaC08g47770D	chrC08_random	complement(2710284..2711391)	4.74599	2.79913	6.96021	0	0	0	0.95602	0.373235	1.29525	0.287034	0.738435	1	3.02385	2.25215	4.76393	7.5262e-13	2.0715e-11	7.60447e-08
BnaC08g47780D	chrC08_random	complement(2711491..2718061)	1.08412	2.58608	6.00467	0	0	0	0.351037	0.582561	1.49751	0.0180819	0.130462	1	0.603487	2.42567	5.37278	3.2766e-12	8.44992e-11	3.31068e-07
BnaC09g01720D	chrC09	959346..961327	89.3197	2.95083	7.73194	0	0	0	57.6655	0.987383	1.98259	7.07106e-08	3.29093e-06	0.0071446	40.164	2.84404	7.18027	0	0	0
BnaC09g06700D	chrC09	4120851..4122042	1.23375	4.62552	24.6843	0	0	0	0.135428	-0.665407	-1.58602	0.343939	0.765317	1	0.423563	4.407	21.2148	1.08053e-06	1.26362e-05	0.109177
BnaC09g09210D	chrC09	5973939..5975046	17.8135	2.38367	5.21863	0	0	0	4.37342	0.0791645	1.05641	0.726259	0.999963	1	9.1203	2.27678	4.84597	0	0	0
BnaC09g11880D	chrC09	8306633..8307181	151.417	2.19469	4.57792	0	0	0	51.0789	0.821982	1.76783	4.84103e-07	1.82446e-05	0.0489138	97.496	2.60814	6.09715	0	0	0
BnaC09g25420D	chrC09	24888766..24892037	84.4646	4.19912	18.368	0	0	0	10.537	0.863996	1.82007	3.84082e-07	1.48574e-05	0.0388076	25.0131	2.99669	7.98168	0	0	0
BnaC09g34060D	chrC09	complement(37352866..37357216)	3.98062	2.13659	4.39723	1.83358e-09	1.33746e-08	0.000185265	4.16638	0.447054	1.36325	0.467503	0.867808	1	5.15732	5.11819	34.7318	0	0	0
BnaC09g37310D	chrC09	40629297..40630004	43.7051	-4.18122	-18.1415	0	0	0	29.621	-1.22793	-2.34231	2.44249e-15	4.43069e-13	2.46789e-10	41.429	-3.68319	-12.8455	0	0	0
BnaC09g40190D	chrC09	42671987..42673764	42.5029	4.55481	23.5035	0	0	0	6.02221	1.46158	2.75411	0	0	0	13.8866	2.87633	7.34279	0	0	0
BnaC09g43750D	chrC09	complement(44896963..44899324)	26.565	2.84533	7.1867	0	0	0	12.9366	-0.311161	-1.24071	0.0924119	0.397154	1	36.2141	2.74653	6.71102	0	0	0
BnaCnng07500D	chrCnn_random	6836740..6838075	102.259	6.99187	127.281	0	0	0	5.80325	1.83516	3.56811	2.22045e-16	4.59742e-14	2.24354e-11	11.2486	2.24464	4.73917	9.17262e-10	1.72044e-08	9.26801e-05
BnaCnng09750D	chrCnn_random	complement(8917913..8919346)	21.2829	-4.18201	-18.1514	0	0	0	20.5195	-1.10473	-2.15059	2.78913e-07	1.11345e-05	0.0281814	17.1661	-3.17223	-9.01442	0	0	0
BnaCnng10340D	chrCnn_random	complement(9376962..9384925)	0.0610238	-2.17289	-4.50926	0.000465907	0.00180213	1	0.0427538	0.0423739	1.02981	0.936757	0.999963	1	0.343132	-4.20874	-18.4908	3.48832e-13	9.91727e-12	3.5246e-08
BnaCnng19060D	chrCnn_random	17820007..17821283	42.0565	4.29617	19.6461	0	0	0	26.8482	1.10041	2.14416	1.39024e-08	7.62183e-07	0.0014047	31.6421	3.09947	8.57105	0	0	0
BnaCnng21280D	chrCnn_random	complement(19936620..19939868)	0.714355	4.47966	22.3106	0	0	0	0.106888	1.40122	2.64125	0.0436635	0.243126	1	0.157613	3.20895	9.24675	2.15517e-05	0.000195071	1
BnaCnng25710D	chrCnn_random	24120683..24123455	0.27377	6.50238	90.6588	5.22383e-07	2.99759e-06	0.0527816	0.0448011	1.31013	2.47964	0.207969	0.623203	1	0.074902	3.55048	11.7166	0.000579352	0.00374545	1
BnaCnng33150D	chrCnn_random	complement(31503337..31505982)	0.938004	2.33847	5.05764	0	0	0	0.625267	0.698912	1.62328	0.0118496	0.0952945	1	0.476391	2.77167	6.82898	5.39176e-10	1.04465e-08	5.44784e-05
BnaCnng35600D	chrCnn_random	33911835..33912637	1.53212	9.16741	574.996	0.000242678	0.000981874	1	0.067193	-0.417843	-1.33593	0.740007	0.999963	1	0.428325	4.72789	26.4994	5.61552e-05	0.00046508	1
BnaCnng38570D	chrCnn_random	37213601..37219399	1.14643	3.1625	8.95381	0	0	0	0.363012	1.30706	2.47436	1.29014e-05	0.000331693	1	0.831935	2.02847	4.07972	6.66134e-16	2.50023e-14	6.73062e-11
BnaCnng39500D	chrCnn_random	38137671..38139596	40.2984	2.86317	7.27613	0	0	0	10.9565	-0.117024	-1.0845	0.524876	0.906645	1	19.6711	2.05673	4.16043	0	0	0
BnaCnng39540D	chrCnn_random	complement(38155218..38156054)	2.25425	3.30647	9.89343	0	0	0	1.14818	0.600758	1.51651	0.0991348	0.414439	1	2.07581	3.62523	12.3396	3.33067e-16	1.28105e-14	3.36531e-11
BnaCnng41380D	chrCnn_random	40183981..40184930	32.4606	3.49521	11.2762	0	0	0	13.6136	1.87395	3.66534	0	0	0	21.0168	2.19995	4.59464	0	0	0
BnaCnng49350D	chrCnn_random	48813706..48814824	1.99558	3.36541	10.306	0	0	0	1.10141	1.0558	2.07888	0.00172116	0.0210667	1	1.05768	4.2872	19.5243	1.21347e-13	3.61041e-12	1.22609e-08
BnaCnng51060D	chrCnn_random	complement(50546737..50549010)	48.7326	3.27681	9.69209	0	0	0	8.65783	1.0012	2.00166	6.77414e-07	2.46652e-05	0.0684459	17.1487	2.55941	5.89467	0	0	0
BnaCnng52600D	chrCnn_random	complement(52134841..52136316)	33.8947	5.41865	42.7737	0	0	0	2.34572	1.19288	2.28609	2.96775e-05	0.000689179	1	9.61694	2.77551	6.84718	1.30129e-12	3.5006e-11	1.31483e-07
BnaCnng60400D	chrCnn_random	60144048..60147608	0.605624	2.7197	6.58734	0	0	0	0.211737	0.45456	1.37036	0.226971	0.651127	1	0.291747	2.26712	4.8136	1.5405e-07	2.09379e-06	0.0155652
BnaCnng60590D	chrCnn_random	60357372..60360140	0.916996	3.05225	8.29502	0	0	0	0.615483	1.31457	2.48728	1.17951e-05	0.000307398	1	0.537858	3.20366	9.21295	1.05582e-13	3.16183e-12	1.0668e-08
BnaCnng62960D	chrCnn_random	62749247..62751531	0.970328	4.5092	22.7721	0	0	0	1.05433	0.373887	1.29584	0.180639	0.579073	1	0.862999	3.60476	12.1658	1.39911e-11	3.33963e-10	1.41366e-06
BnaCnng67570D	chrCnn_random	67252446..67253873	3.71086	2.71762	6.57786	0	0	0	1.60175	-0.682646	-1.60508	0.0119196	0.0957357	1	2.48128	2.30941	4.95681	1.11022e-16	4.39393e-15	1.12177e-11
BnaCnng71840D	chrCnn_random	complement(72136022..72137998)	129.504	2.36759	5.16079	0	0	0	51.9615	0.568043	1.48251	0.00142574	0.018093	1	91.9074	2.09569	4.27431	0	0	0
BnaCnng71940D	chrCnn_random	72243884..72244610	55.7322	6.38923	83.8205	0	0	0	3.87477	1.67027	3.18275	2.4588e-05	0.000584426	1	13.3534	2.93592	7.65246	4.53304e-13	1.2744e-11	4.58018e-08
BnaCnng77080D	chrCnn_random	78226036..78227266	0.469062	8.08658	271.834	0.00126833	0.00455199	1	0.0997816	5.54783	46.7805	0.0247673	0.16454	1	0.371011	3.3567	10.2439	8.56655e-06	8.41088e-05	0.865564
BnaCnng78710D	chrCnn_random	complement(80530749..80531549)	674.601	4.1091	17.2569	0	0	0	229.048	1.29951	2.46145	1.69709e-12	1.9687e-10	1.71474e-07	635.99	3.6025	12.1467	0	0	0
BnaUnng02910D	chrUnn_random	complement(4102035..4102570)	7.08276	10.7956	1777.43	1.41612e-05	6.83438e-05	1	0.423938	2.41613	5.33737	0.00627865	0.0584064	1	1.14331	3.42725	10.7573	2.89355e-06	3.11755e-05	0.292364
BnaA01g06730D	chrA01	3123723..3124923	77.1741	-3.47253	-11.1003	0	0	0	67.6892	-1.34476	-2.53988	1.06779e-09	7.52366e-08	0.000107889	68.1497	-2.07389	-4.21022	0	0	0
BnaA01g10320D	chrA01	5152360..5154921	0.246049	3.58229	11.9778	9.03316e-09	6.18409e-08	0.00091271	0.109906	2.36095	5.13709	0.00167014	0.0205718	1	0.191429	3.30313	9.87053	9.33998e-07	1.10596e-05	0.0943712
BnaA01g11870D	chrA01	5932989..5938953	6.83354	-2.58428	-5.99717	0	0	0	4.20097	-1.06589	-2.09346	2.1326e-08	1.12816e-06	0.00215478	5.42428	-2.31695	-4.98277	0	0	0
BnaA01g18000D	chrA01	9519820..9521313	12.4993	6.1232	69.7055	0	0	0	1.89316	1.64868	3.13546	1.97723e-10	1.63485e-08	1.99779e-05	7.67303	5.5688	47.4651	0	0	0
BnaA02g08160D	chrA02	3869186..3874606	10.4189	2.00541	4.01503	0	0	0	5.58009	0.653639	1.57313	7.97212e-05	0.00163388	1	9.30769	2.5562	5.88158	0	0	0
BnaA02g08750D	chrA02	complement(4324559..4326512)	1.03285	-3.55426	-11.7473	0	0	0	0.816343	-1.82492	-3.54288	4.84459e-07	1.825e-05	0.0489498	0.457578	-3.02156	-8.12046	1.5428e-08	2.44983e-07	0.00155884
BnaA02g08960D	chrA02	complement(4455479..4457450)	0.531093	4.31402	19.8907	2.62568e-13	2.60224e-12	2.65298e-08	0.0512717	0.762772	1.69675	0.417887	0.853617	1	0.272877	2.91679	7.55166	2.86752e-06	3.09281e-05	0.289734
BnaA02g12200D	chrA02	6458345..6458884	0.480808	-2.99321	-7.96244	0.000590793	0.00224531	1	0.467796	-3.4354	-10.8183	0.00153894	0.019261	1	0.476952	-3.51002	-11.3926	0.000738309	0.00463692	1
BnaA02g12730D	chrA02	6840697..6843687	1.21383	4.33872	20.2342	0	0	0	0.303645	1.51606	2.86009	0.000438658	0.00680515	1	0.480076	2.32297	5.0036	1.34573e-08	2.1576e-07	0.00135972
BnaA02g15500D	chrA02	8982649..8984617	0.763886	6.16273	71.6416	1.63536e-13	1.64825e-12	1.65237e-08	0.0513137	1.23009	2.34582	0.236657	0.662341	1	0.232882	5.98117	63.1703	7.70482e-06	7.63605e-05	0.778495
BnaA03g19490D	chrA03	complement(9220484..9221883)	85.1793	-3.25521	-9.54811	0	0	0	62.1211	-1.2228	-2.33399	1.69553e-11	1.67688e-09	1.71317e-06	62.8158	-2.19116	-4.56673	0	0	0
BnaA03g20800D	chrA03	complement(9860634..9862609)	0.474153	-2.39083	-5.2446	8.75321e-09	5.99935e-08	0.000884424	0.297295	-0.413594	-1.332	0.329414	0.747478	1	0.320493	-2.15115	-4.44182	0.000605322	0.00389243	1
BnaA03g29620D	chrA03	complement(14425349..14427527)	0.335823	-3.0635	-8.35998	1.00592e-08	6.85583e-08	0.00101638	0.58275	-0.875398	-1.83451	0.00758295	0.0677018	1	0.426264	-2.6347	-6.21044	3.64827e-06	3.85264e-05	0.368621
BnaA03g42880D	chrA03	complement(21530112..21530987)	25.5641	2.46794	5.53254	0	0	0	20.6788	0.46525	1.38056	0.00435757	0.0439454	1	47.0355	3.4582	10.9906	0	0	0
BnaA03g46810D	chrA03	complement(24004741..24009902)	1.36789	-3.07885	-8.4494	0	0	0	0.442113	-0.825631	-1.77231	0.00130309	0.0168347	1	0.311588	-2.04758	-4.13411	1.27082e-07	1.74794e-06	0.0128403
BnaA03g46830D	chrA03	complement(24021420..24024850)	47.037	-2.38417	-5.22043	0	0	0	37.9394	-0.647015	-1.56592	0.000252158	0.00430445	1	46.2862	-2.07512	-4.21378	0	0	0
BnaA03g50070D	chrA03	complement(25946482..25947824)	147.253	-3.01067	-8.05938	0	0	0	122.335	-1.49405	-2.81678	5.88418e-15	1.0094e-12	5.94538e-10	247.708	-2.83487	-7.13476	0	0	0
BnaA04g19140D	chrA04	15183801..15186805	0.818449	-3.13155	-8.76379	0	0	0	0.539113	-1.1423	-2.20733	0.000200967	0.00354754	1	1.10618	-2.2008	-4.59734	9.73266e-12	2.36847e-10	9.83388e-07
BnaA04g24070D	chrA04	complement(17725056..17726641)	8.00396	-4.3215	-19.9941	0	0	0	2.8117	-1.61114	-3.05493	4.31271e-10	3.31122e-08	4.35756e-05	7.77854	-2.87192	-7.32038	0	0	0
BnaA04g27530D	chrA04_random	complement(142232..143675)	8.54446	8.50826	364.117	0	0	0	0.865013	1.31275	2.48414	0.0193734	0.137301	1	0.990971	4.30966	19.8306	1.29896e-14	4.28912e-13	1.31247e-09
BnaA05g02430D	chrA05	complement(1348921..1349681)	5.56309	-4.2524	-19.0589	0	0	0	4.82832	-1.36512	-2.57597	3.26499e-07	1.28764e-05	0.0329894	3.87906	-3.12908	-8.74874	0	0	0
BnaA05g02440D	chrA05	complement(1350017..1354157)	2.21873	-4.90249	-29.9087	0	0	0	2.04244	-1.74641	-3.35524	4.44331e-11	4.12261e-09	4.48952e-06	1.31189	-3.14086	-8.82052	0	0	0
BnaA05g03600D	chrA05	1961677..1963184	1.2603	-4.25285	-19.065	0	0	0	2.09572	-1.00113	-2.00156	6.59851e-05	0.00138437	1	1.0515	-3.06806	-8.38644	4.09895e-09	7.07963e-08	0.000414158
BnaA06g04040D	chrA06	complement(2431329..2434179)	0.412566	-2.71978	-6.58771	2.83218e-12	2.60599e-11	2.86163e-07	0.377114	0.136289	1.09907	0.682971	0.999963	1	0.443594	-2.45007	-5.46442	2.11939e-08	3.29451e-07	0.00214143
BnaA06g16130D	chrA06	8953036..8955185	0.136686	-2.37178	-5.17578	0.00104545	0.00380945	1	0.0848763	-1.7042	-3.25848	0.0359446	0.213481	1	0.122523	-4.83984	-28.6375	0.000552337	0.00358894	1
BnaA06g22920D	chrA06	16037688..16040413	6.06078	-3.08057	-8.45948	0	0	0	4.27328	-0.863377	-1.81929	5.33727e-06	0.000153422	0.539278	4.20171	-2.13305	-4.38644	0	0	0
BnaA06g31110D	chrA06	20926675..20929102	0.12669	-3.23506	-9.41565	6.62988e-05	0.000292092	1	0.0569996	-0.649919	-1.56908	0.432565	0.867808	1	0.280814	-3.41682	-10.6799	3.55177e-06	3.75844e-05	0.358871
BnaA06g32780D	chrA06	complement(21745411..21749416)	0.281574	-2.75884	-6.76851	1.31919e-11	1.15363e-10	1.33291e-06	0.180719	0.0959463	1.06877	0.82525	0.999963	1	0.0719964	-4.95647	-31.0489	0.00038678	0.00260796	1
BnaA06g36920D	chrA06	24100825..24103246	462.971	2.06286	4.17814	0	0	0	209.277	0.372653	1.29473	0.065689	0.319794	1	322.458	2.00096	4.00266	0	0	0
BnaA07g12400D	chrA07	11266321..11270061	4.15762	2.95948	7.77842	0	0	0	1.25271	1.1493	2.21806	1.93597e-08	1.03279e-06	0.0019561	1.92169	2.77081	6.8249	0	0	0
BnaA07g23740D	chrA07	17811233..17815174	1.38879	-3.43358	-10.8046	0	0	0	0.504419	-1.25343	-2.38407	1.99523e-05	0.00048766	1	0.509724	-2.60956	-6.10318	6.32032e-09	1.06594e-07	0.000638605
BnaA08g13110D	chrA08	11421881..11422917	7.77232	-5.26755	-38.5203	0	0	0	5.80454	-1.878	-3.67565	7.33509e-10	5.3396e-08	7.41137e-05	1.59985	-3.99931	-15.9924	8.99281e-15	3.02474e-13	9.08633e-10
BnaA08g21900D	chrA08	16045486..16046795	2.13572	-4.89215	-29.6951	0	0	0	1.1995	-1.32786	-2.5103	0.000132133	0.00250003	1	0.648372	-2.93728	-7.65965	6.29518e-08	9.10746e-07	0.00636065
BnaA08g24600D	chrA08	17150257..17152482	95.2884	3.57491	11.9167	0	0	0	38.8064	1.18584	2.27496	5.61662e-13	7.21097e-11	5.67503e-08	70.0613	3.20471	9.21962	0	0	0
BnaA08g25690D	chrA08	17614067..17616064	1.2014	-4.5621	-23.6227	0	0	0	0.794598	-1.18749	-2.27756	0.0012816	0.0165996	1	0.357303	-2.31217	-4.9663	7.38005e-05	0.00059431	1
BnaA08g27240D	chrA08	18221013..18227581	0.229924	-4.88639	-29.5767	0	0	0	0.151837	-1.54856	-2.92524	0.000240731	0.00414017	1	0.0773948	3.07496	8.42663	7.90503e-06	7.82219e-05	0.798724
BnaA08g27690D	chrA08	complement(18374013..18375351)	32.281	-3.63155	-12.3938	0	0	0	21.2171	-0.986586	-1.98149	2.60959e-06	8.19113e-05	0.263672	22.716	-2.62191	-6.15564	0	0	0
BnaA08g28360D	chrA08	complement(18666988..18669025)	0.801743	-9.34941	-652.31	3.79512e-05	0.000172963	1	0.275424	-0.896683	-1.86178	0.105864	0.431436	1	0.44021	-3.6802	-12.8189	3.98812e-09	6.90118e-08	0.00040296
BnaA09g10850D	chrA09	complement(5568754..5570950)	3.36607	2.75534	6.75211	0	0	0	1.11165	-0.100114	-1.07186	0.650137	0.999963	1	0.287905	2.9443	7.69702	3.8756e-07	4.91392e-06	0.039159
BnaA09g21970D	chrA09	complement(14590699..14591754)	6.39887	2.60898	6.10074	0	0	0	1.62861	0.612811	1.52924	0.0349848	0.209581	1	1.0137	2.54542	5.83779	1.68238e-06	1.8957e-05	0.169988
BnaA09g38080D	chrA09	complement(27286799..27289024)	1.76939	-4.98986	-31.776	0	0	0	1.32158	-1.28459	-2.43613	0.000847161	0.0117675	1	1.12788	-3.47673	-11.1327	0	0	0
BnaA10g07930D	chrA10	6480918..6483053	1.1715	-3.80713	-13.9978	0	0	0	0.886288	-1.50267	-2.83366	4.29334e-07	1.64007e-05	0.0433799	0.332536	-4.58152	-23.9427	2.30886e-08	3.57091e-07	0.00233287
BnaA10g19700D	chrA10	13902528..13904389	0.452027	-2.14092	-4.41043	2.45405e-05	0.000114678	1	0.349204	-1.43111	-2.69655	0.0134877	0.105053	1	0.5984	-3.42863	-10.7676	4.55168e-11	1.01703e-09	4.59902e-06
BnaAnng14200D	chrAnn_random	complement(15351926..15354928)	0.134277	-2.54978	-5.85544	4.60873e-05	0.000207664	1	0.0114057	0.34849	1.27323	0.78171	0.999963	1	0.542703	-3.30282	-9.86846	1.98208e-08	3.09774e-07	0.00200269
BnaAnng25080D	chrAnn_random	complement(29080380..29081859)	3.01108	-4.59897	-24.2341	0	0	0	2.21506	-1.34352	-2.53769	7.20887e-05	0.00149473	1	2.86302	-3.91917	-15.1283	0	0	0
BnaAnng36420D	chrAnn_random	complement(41344531..41346197)	2.45089	5.46389	44.1362	0	0	0	0.220948	1.80473	3.49363	0.0351144	0.210087	1	0.515624	2.33167	5.03388	6.01051e-06	6.09129e-05	0.607302
BnaAnng36720D	chrAnn_random	41685559..41686747	7.17337	-4.42176	-21.4329	0	0	0	6.99026	-1.90671	-3.74952	3.33067e-16	6.65081e-14	3.36531e-11	7.29476	-3.57044	-11.8798	0	0	0
BnaAnng39510D	chrAnn_random	complement(44963633..44964326)	4.52949	-3.60791	-12.1924	0	0	0	3.18221	-0.969432	-1.95807	0.00025525	0.00434256	1	3.31004	-2.0159	-4.04432	3.43168e-09	5.98752e-08	0.000346737
BnaC01g04200D	chrC01	2191458..2192453	8.90379	4.40358	21.1645	0	0	0	3.10221	1.16249	2.23843	1.11679e-06	3.85197e-05	0.112841	9.63898	3.12395	8.71769	0	0	0
BnaC01g08110D	chrC01	4292694..4293904	59.4695	-3.54635	-11.6831	0	0	0	48.5452	-1.22328	-2.33477	2.2346e-08	1.17657e-06	0.00225784	41.4769	-2.03413	-4.09576	0	0	0
BnaC01g13470D	chrC01	8777230..8780975	8.83894	-2.68528	-6.43204	0	0	0	5.86479	-0.979262	-1.97146	1.47116e-06	4.91718e-05	0.148646	4.20709	-2.02595	-4.0726	0	0	0
BnaC01g21280D	chrC01	14852712..14854399	124.233	5.03726	32.8371	0	0	0	31.7265	1.40498	2.64814	2.59792e-14	4.14028e-12	2.62494e-09	112.467	4.15778	17.8491	0	0	0
BnaC01g39540D	chrC01	complement(38134212..38136980)	0.145424	-2.23481	-4.707	0.00153785	0.00542829	1	0.0584196	-0.65249	-1.57188	0.391861	0.823906	1	0.559558	-2.05886	-4.16657	1.99895e-06	2.22169e-05	0.201974
BnaC01g41330D	chrC01_random	473322..475621	0.200768	4.97074	31.3574	1.39703e-06	7.628e-06	0.141156	0.0819428	1.44731	2.72699	0.0795944	0.36104	1	0.354552	4.01957	16.2185	5.50573e-10	1.06469e-08	5.56299e-05
BnaC01g41480D	chrC01_random	complement(638349..638893)	1.88091	2.75231	6.73796	1.88366e-11	1.6256e-10	1.90325e-06	0.696232	1.48981	2.80852	0.0178349	0.12916	1	1.48557	3.75079	13.4617	1.256e-09	2.31581e-08	0.000126906
BnaC02g01620D	chrC02	complement(659608..661469)	0.322685	6.15789	71.4021	2.19042e-06	1.16865e-05	0.22132	0.0500335	0.921266	1.89378	0.397737	0.831297	1	0.379534	3.82622	14.1843	7.17386e-09	1.20048e-07	0.000724847
BnaC02g12340D	chrC02	complement(7819232..7822622)	0.92606	-2.40669	-5.30256	0	0	0	0.537837	-0.708903	-1.63456	0.0209157	0.145145	1	0.312958	-2.75451	-6.74825	3.31298e-08	4.99841e-07	0.00334744
BnaC02g20720D	chrC02	17308580..17310517	0.256569	5.88999	59.3011	8.517e-06	4.22941e-05	0.860558	0.0305795	-0.291552	-1.22396	0.791943	0.999963	1	0.112514	4.11589	17.3383	0.000438914	0.00292108	1
BnaC03g00640D	chrC03	325146..327547	1.09322	-3.65557	-12.6019	0	0	0	0.62593	-0.965428	-1.95264	0.00557613	0.0533333	1	0.560908	-2.814	-7.03229	3.43933e-10	6.82998e-09	3.47509e-05
BnaC03g50550D	chrC03	complement(35043283..35049818)	2.69985	-3.43994	-10.8524	0	0	0	2.25744	-1.14278	-2.20806	7.97281e-08	3.65294e-06	0.00805572	1.92136	-2.50142	-5.66243	0	0	0
BnaC03g55190D	chrC03	44004885..44007234	4.11911	-2.93081	-7.62538	0	0	0	2.33752	-0.632963	-1.55075	0.00781031	0.0692909	1	1.96635	-2.7241	-6.60747	0	0	0
BnaC03g67960D	chrC03	57562659..57563696	9.12708	-6.85547	-115.799	0	0	0	6.99891	-1.60919	-3.05081	4.89742e-12	5.32081e-10	4.94835e-07	6.45419	-4.98641	-31.7	0	0	0
BnaC03g77000D	chrC03_random	5551141..5553314	0.167131	2.23768	4.71637	0.000168791	0.000699048	1	0.125839	0.595567	1.51107	0.342696	0.76368	1	0.258683	2.37826	5.19911	8.43184e-05	0.000670249	1
BnaC04g02170D	chrC04	complement(1661779..1662574)	8.71723	-5.18262	-36.3182	0	0	0	3.85961	-1.94341	-3.84613	7.55647e-10	5.49285e-08	7.63506e-05	7.36232	-3.85782	-14.4984	0	0	0
BnaC04g07740D	chrC04	5741581..5744303	0.140481	-2.47415	-5.55641	9.99584e-05	0.000428339	1	0.0702555	-1.23002	-2.3457	0.126549	0.477251	1	0.315437	-4.31249	-19.8696	9.26059e-06	9.03438e-05	0.93569
BnaC04g25430D	chrC04	26573133..26574654	0.516395	-4.58323	-23.9711	2.10229e-10	1.66378e-09	2.12415e-05	0.252503	-1.11248	-2.16217	0.038448	0.223288	1	0.303934	-2.26866	-4.81875	0.000571196	0.00369888	1
BnaC04g43460D	chrC04	43822434..43825500	0.258516	-4.34981	-20.3903	1.07546e-10	8.72734e-10	1.08664e-05	0.125409	-1.1934	-2.28691	0.0356739	0.212404	1	0.155251	-2.77158	-6.82853	9.62782e-05	0.000754105	1
BnaC04g47820D	chrC04	complement(46736596..46738096)	4.16314	-4.49922	-22.6152	0	0	0	3.19326	-1.3558	-2.55938	6.77824e-08	3.16193e-06	0.00684873	1.14799	-2.26179	-4.79588	1.20846e-07	1.66625e-06	0.0122103
BnaC05g03780D	chrC05	complement(1845465..1847561)	1.35301	-4.0357	-16.4008	0	0	0	1.31778	-1.30883	-2.47741	5.75572e-05	0.0012308	1	1.00672	-2.72257	-6.60046	7.88924e-13	2.16435e-11	7.97129e-08
BnaC05g18500D	chrC05	12230900..12233256	2.95475	2.24498	4.74031	0	0	0	3.42797	1.46781	2.76601	5.22915e-14	7.98117e-12	5.28353e-09	5.04398	2.34922	5.09549	0	0	0
BnaC05g49280D	chrC05_random	177669..182591	100.989	4.61124	24.4412	0	0	0	28.4443	1.86124	3.63321	0	0	0	60.4993	2.46103	5.5061	0	0	0
BnaC06g01610D	chrC06	2461124..2463953	0.321498	-3.70599	-13.0501	4.23436e-11	3.54995e-10	4.27839e-06	0.358912	0.397131	1.31689	0.27118	0.71442	1	0.216089	-2.02621	-4.07334	0.000174935	0.00128879	1
BnaC07g14030D	chrC07	19794665..19796876	0.256135	3.80538	13.9808	9.15413e-08	5.69015e-07	0.00924934	0.26886	0.95616	1.94014	0.0329035	0.200941	1	0.15566	4.76624	27.2133	1.79192e-05	0.000164956	1
BnaC07g23710D	chrC07	30210183..30213964	1.88963	-3.17872	-9.05505	0	0	0	0.966067	-0.754564	-1.68712	0.00176766	0.0214876	1	0.753997	-2.44671	-5.45173	1.21406e-09	2.24298e-08	0.000122669
BnaC07g25500D	chrC07	complement(31674546..31678513)	0.270485	-3.425	-10.7406	1.28929e-11	1.12856e-10	1.3027e-06	0.168885	-1.8242	-3.54111	0.000252342	0.00430613	1	0.286068	-3.76726	-13.6162	8.94347e-11	1.92388e-09	9.03648e-06
BnaC07g34020D	chrC07	complement(36975625..36977475)	21.6839	2.66482	6.34146	0	0	0	8.5379	0.644231	1.56291	0.000109547	0.00213721	1	20.2829	3.548	11.6964	0	0	0
BnaC07g39030D	chrC07	complement(40126406..40131584)	1.88882	-4.12082	-17.3976	0	0	0	0.819517	-1.2456	-2.37117	3.75636e-08	1.87569e-06	0.00379542	0.916166	-2.14781	-4.43153	0	0	0
BnaC08g00490D	chrC08	complement(336744..338001)	30.1236	-4.04459	-16.5023	0	0	0	19.7234	-0.879022	-1.83913	0.00068269	0.00984148	1	18.8679	-2.51315	-5.70864	0	0	0
BnaC08g01400D	chrC08	complement(1074515..1077739)	0.41342	-4.88843	-29.6185	2.22045e-16	2.65948e-15	2.24354e-11	0.23093	-1.72857	-3.31399	0.000204411	0.00359632	1	0.247522	-2.69075	-6.4565	1.12068e-06	1.30755e-05	0.113234
BnaC08g10640D	chrC08	complement(16055086..16058127)	9.26573	3.10633	8.61186	0	0	0	4.02311	1.56529	2.95937	2.44249e-14	3.91729e-12	2.46789e-09	4.65953	2.235	4.70762	0	0	0
BnaC08g14370D	chrC08	complement(19179549..19181536)	1.24551	-3.91101	-15.0429	0	0	0	0.38418	-1.77785	-3.42914	0.000884171	0.0121845	1	0.598593	-2.23372	-4.70344	2.37139e-07	3.12271e-06	0.0239605
BnaC08g15730D	chrC08	complement(20097504..20099975)	171.216	3.27177	9.65832	0	0	0	69.5472	1.21155	2.31586	1.62252e-11	1.61358e-09	1.6394e-06	111.2	2.6069	6.09194	0	0	0
BnaC08g30060D	chrC08	complement(30072170..30074393)	0.940544	-4.23498	-18.8302	0	0	0	0.64005	-1.07049	-2.10014	0.0123528	0.0982928	1	0.668001	-3.00407	-8.02262	1.20798e-10	2.54971e-09	1.22055e-05
BnaC09g24190D	chrC09	complement(22020343..22023738)	18.0884	4.04442	16.5003	0	0	0	3.31815	1.18319	2.27078	4.46265e-12	4.8694e-10	4.50906e-07	6.53745	2.5685	5.93194	7.41629e-14	2.25841e-12	7.49342e-09
BnaC09g27910D	chrC09	complement(29776955..29779406)	4.02113	-4.56185	-23.6185	0	0	0	2.46733	-1.43378	-2.70153	1.83247e-06	5.9439e-05	0.185152	1.91048	-2.95236	-7.74014	0	0	0
BnaC09g43290D	chrC09	44587300..44588545	1.28466	-4.39964	-21.1068	0	0	0	1.42254	-1.66127	-3.16295	5.66497e-06	0.000161602	0.572389	2.08758	-3.40508	-10.5933	0	0	0
BnaCnng03570D	chrCnn_random	complement(2816781..2819408)	2.18367	-3.84992	-14.4192	0	0	0	1.15472	-1.86866	-3.65193	1.79727e-11	1.76136e-09	1.81597e-06	0.739519	-2.73611	-6.6627	4.59055e-12	1.16044e-10	4.63829e-07
BnaCnng06210D	chrCnn_random	complement(5569754..5572063)	0.144824	-2.29752	-4.91612	0.000891755	0.00329011	1	0.225663	-1.3643	-2.57451	0.0118755	0.0954805	1	1.12909	-2.0523	-4.14768	3.52507e-09	6.14409e-08	0.000356173
BnaCnng38120D	chrCnn_random	complement(36672550..36680158)	4.17675	8.92247	485.212	0	0	0	0.165746	1.50895	2.84602	6.42546e-05	0.00135256	1	1.70461	4.61946	24.5809	0	0	0
BnaCnng48920D	chrCnn_random	48336570..48339038	1.21861	-3.80324	-13.9601	0	0	0	0.937682	-1.51894	-2.86581	5.81632e-07	2.1456e-05	0.0587681	0.616014	-2.07046	-4.2002	1.54323e-06	1.752e-05	0.155928
BnaA01g00150D	chrA01	complement(48079..51257)	1.01331	-2.88367	-7.38023	0	0	0	0.493352	0.223232	1.16735	0.411162	0.845916	1	1.07	-2.54743	-5.84592	1.11022e-16	4.39393e-15	1.12177e-11
BnaA01g00980D	chrA01	complement(535291..540515)	1.38127	2.85048	7.21238	0	0	0	1.21425	1.23122	2.34765	2.25216e-10	1.83663e-08	2.27558e-05	0.931339	2.06224	4.17635	0	0	0
BnaA01g01000D	chrA01	554007..556307	8.74683	4.94034	30.7037	0	0	0	3.44306	1.22605	2.33926	5.05431e-07	1.89424e-05	0.0510687	23.5448	8.05088	265.19	0	0	0
BnaA01g01780D	chrA01	complement(930045..931130)	1.78427	7.8384	228.872	8.58521e-10	6.44273e-09	8.67449e-05	2.93779	0.722954	1.65056	0.00959951	0.0812817	1	53.4636	4.0478	16.539	0	0	0
BnaA01g02080D	chrA01	1033366..1033791	16.0902	-2.12868	-4.37318	0	0	0	15.3801	-0.595633	-1.51114	0.00285574	0.0315348	1	23.1496	-2.61389	-6.12154	0	0	0
BnaA01g02510D	chrA01	complement(1262847..1265371)	0.146215	-2.07816	-4.22267	0.000761093	0.00284164	1	0.209415	-1.37732	-2.59785	0.00668001	0.0613032	1	3.96779	-2.26161	-4.79526	1.63314e-13	4.79966e-12	1.65012e-08
BnaA01g03080D	chrA01	1489499..1490590	3.35002	3.64672	12.5249	0	0	0	0.837866	0.685118	1.60783	0.0568118	0.290521	1	2.54036	3.18038	9.06544	0	0	0
BnaA01g03520D	chrA01	complement(1651377..1653296)	30.0337	-4.03295	-16.3697	0	0	0	17.9225	-1.71869	-3.29137	0	0	0	22.9937	-3.12233	-8.7079	0	0	0
BnaA01g03680D	chrA01	1729353..1735454	16.2601	3.75934	13.5417	0	0	0	2.29786	0.447089	1.36329	0.00814656	0.0715328	1	9.48699	3.47556	11.1236	0	0	0
BnaA01g05680D	chrA01	2644673..2644888	8.55219	-4.61394	-24.4869	0	0	0	3.15533	-0.282011	-1.21589	0.490252	0.87288	1	2.57842	-2.74781	-6.71696	8.62085e-06	8.46009e-05	0.871051
BnaA01g05710D	chrA01	2652724..2653475	3.03636	-2.53687	-5.8033	0	0	0	3.56482	-1.7458	-3.3538	8.19467e-11	7.25034e-09	8.27989e-06	2.20093	-2.22636	-4.6795	4.00352e-09	6.92545e-08	0.000404516
BnaA01g05940D	chrA01	2755581..2756147	3.58132	-4.25964	-19.1548	0	0	0	2.32667	-1.23436	-2.35277	0.00040892	0.00640976	1	2.82255	-2.59934	-6.06009	5.35071e-09	9.11082e-08	0.000540636
BnaA01g06100D	chrA01	2823027..2825443	6.87742	2.00162	4.0045	0	0	0	2.97081	0.52539	1.43932	0.00261308	0.0294336	1	3.01243	2.20128	4.59886	0	0	0
BnaA01g10260D	chrA01	5122312..5123408	0.766152	-3.88052	-14.7283	3.86087e-11	3.25193e-10	3.90102e-06	0.696943	-0.702393	-1.6272	0.112986	0.448439	1	0.863958	-2.36327	-5.14534	1.77679e-06	1.9943e-05	0.179527
BnaA01g10330D	chrA01	complement(5159087..5159517)	0.91978	-2.28946	-4.88875	0.000165878	0.000687575	1	0.344351	0.130828	1.09492	0.858246	0.999963	1	1.48719	-2.21573	-4.64518	7.57163e-05	0.000608331	1
BnaA01g10520D	chrA01	5262868..5263653	12.5175	2.61459	6.12451	0	0	0	0.417833	-0.711107	-1.63706	0.227909	0.651127	1	18.6333	2.2263	4.67933	0	0	0
BnaA01g11820D	chrA01	5908428..5908889	1.02465	2.40577	5.29917	1.14437e-05	5.5915e-05	1	0.419596	0.31557	1.2445	0.659102	0.999963	1	0.610162	2.85073	7.21367	0.000997508	0.00602224	1
BnaA01g12940D	chrA01	complement(6477871..6481225)	0.948923	4.36454	20.5995	0	0	0	0.0306816	0.577058	1.4918	0.603231	0.973483	1	0.839177	3.78074	13.7441	0	0	0
BnaA01g12960D	chrA01	complement(6492752..6495413)	0.172541	2.14843	4.43345	0.000875299	0.00323364	1	0.119952	-2.06148	-4.17413	0.00369838	0.0387077	1	0.14944	2.41084	5.31783	0.0005942	0.00383139	1
BnaA01g13290D	chrA01	6724135..6724854	9.50339	5.72666	52.9536	0	0	0	1.65582	-0.689525	-1.61275	0.0553239	0.28539	1	2.98593	3.57356	11.9055	1.11022e-16	4.39393e-15	1.12177e-11
BnaA01g14610D	chrA01	7375050..7375649	3.91013	-5.5226	-45.9692	0	0	0	3.02388	-1.2371	-2.35724	0.00207296	0.0244773	1	1.77161	-2.95393	-7.74858	1.05054e-09	1.95554e-08	0.000106147
BnaA01g14620D	chrA01	7377365..7377964	5.15284	-4.00182	-16.0201	0	0	0	3.50992	-1.52236	-2.87261	1.9446e-05	0.000476436	1	1.9048	-3.55229	-11.7313	1.58135e-11	3.75245e-10	1.59779e-06
BnaA01g14630D	chrA01	7380676..7381263	6.05626	-4.2207	-18.6448	0	0	0	3.96483	-1.05476	-2.07737	8.02044e-05	0.00164145	1	4.79705	-4.04085	-16.4595	0	0	0
BnaA01g16620D	chrA01	8681831..8682510	11.3627	2.61813	6.13953	0	0	0	4.25613	0.139589	1.10159	0.501715	0.884013	1	4.88286	2.02825	4.0791	3.15659e-12	8.15082e-11	3.18941e-07
BnaA01g16830D	chrA01	complement(8804782..8808822)	0.254422	2.68547	6.43292	4.85761e-09	3.4115e-08	0.000490813	0.180258	1.55443	2.93719	0.00122885	0.0160375	1	0.217712	2.36134	5.13847	3.96887e-07	5.02147e-06	0.0401015
BnaA01g16840D	chrA01	8810306..8811728	7.88801	3.69162	12.9208	0	0	0	4.65774	1.08574	2.12246	8.81338e-09	5.06832e-07	0.000890504	11.4662	3.84886	14.4086	0	0	0
BnaA01g18440D	chrA01	9988669..9990406	0.216346	4.17689	18.0871	1.72667e-05	8.24219e-05	1	0.123225	1.97465	3.93033	0.0360001	0.213704	1	0.121039	4.07513	16.8554	0.000488211	0.00321235	1
BnaA01g18450D	chrA01	9990480..9995016	141.77	6.6086	97.586	0	0	0	6.3441	1.35811	2.5635	0	0	0	81.362	4.81739	28.1955	0	0	0
BnaA01g19180D	chrA01	complement(10690403..10692994)	1.37854	3.13016	8.75533	0	0	0	0.227539	0.24897	1.18836	0.552417	0.931232	1	1.91739	2.97484	7.86169	0	0	0
BnaA01g19200D	chrA01	complement(10738857..10741436)	2.92008	2.92295	7.58397	0	0	0	0.559312	0.526325	1.44026	0.0915515	0.394893	1	1.93334	2.07002	4.19893	7.77156e-16	2.89009e-14	7.85239e-11
BnaA01g19880D	chrA01	11570349..11572195	9.5416	3.134	8.77868	0	0	0	2.59865	1.18122	2.26768	4.46767e-09	2.74917e-07	0.000451414	4.60982	2.26443	4.80465	0	0	0
BnaA01g20030D	chrA01	11621738..11622727	0.296786	-2.22589	-4.67801	0.00150584	0.00532459	1	0.30917	-2.42548	-5.37208	0.0025299	0.0287086	1	0.276894	-3.20865	-9.24484	0.000570978	0.00369771	1
BnaA01g20350D	chrA01	12191970..12194243	22.1957	3.77665	13.7051	0	0	0	3.43295	0.623094	1.54018	0.000932439	0.0127471	1	9.92919	2.27772	4.84911	0	0	0
BnaA01g21620D	chrA01	complement(13889466..13891455)	2.79698	2.17352	4.51124	0	0	0	1.9316	0.960832	1.94643	3.06388e-05	0.000709576	1	4.09176	2.84432	7.18168	0	0	0
BnaA01g21670D	chrA01	13999906..14002615	1.05205	3.30286	9.86867	0	0	0	0.315146	1.52452	2.87691	0.000450024	0.00693895	1	0.72114	3.05515	8.31177	2.07823e-12	5.49696e-11	2.09984e-07
BnaA01g22660D	chrA01	complement(14962587..14965580)	0.0791139	4.01142	16.1272	0.00031074	0.00123601	1	0.0105139	-3.83633	-14.284	0.147099	0.520021	1	0.0704149	4.06427	16.7288	0.000386993	0.00260904	1
BnaA01g23170D	chrA01	complement(15560552..15562401)	2.37394	-2.28003	-4.85687	0	0	0	1.6124	0.515901	1.42989	0.0233597	0.157608	1	10.5703	-3.29075	-9.78622	0	0	0
BnaA01g23770D	chrA01	16151871..16154229	5.76991	3.36124	10.2762	0	0	0	1.10387	0.824918	1.77143	0.0019356	0.0231557	1	1.64533	2.15245	4.44581	2.55351e-15	9.03702e-14	2.58007e-10
BnaA01g24560D	chrA01	16955536..16957685	0.109422	4.83427	28.5272	0.00044032	0.0017101	1	0.0159025	3.84788	14.3988	0.137549	0.500982	1	0.116051	3.81659	14.0899	0.000191725	0.00139789	1
BnaA01g24810D	chrA01	complement(17175095..17182074)	2.08279	5.62969	49.5113	0	0	0	0.046481	0.849505	1.80188	0.137759	0.501265	1	0.922844	3.63022	12.3824	0	0	0
BnaA01g24950D	chrA01	complement(17387592..17395130)	0.2477	6.08688	67.9724	1.11022e-16	1.34731e-15	1.12177e-11	0.031382	0.652448	1.57183	0.309616	0.738435	1	0.0644056	5.24946	38.0404	1.52837e-06	1.7363e-05	0.154427
BnaA01g25520D	chrA01	17810952..17811675	0.585312	7.63662	198.999	0.00280975	0.00942835	1	0.643304	-0.895285	-1.85998	0.198325	0.607397	1	1.91485	2.43444	5.40556	0.000156441	0.00116475	1
BnaA01g26120D	chrA01	18206602..18208980	5.17559	-4.19094	-18.2642	0	0	0	4.62069	-1.72545	-3.30684	1.5891e-11	1.58502e-09	1.60562e-06	5.28783	-3.7519	-13.4721	0	0	0
BnaA01g26960D	chrA01	complement(18879918..18881812)	0.562998	-3.60778	-12.1913	2.11164e-13	2.10747e-12	2.13361e-08	0.525512	-1.34442	-2.53928	0.000443193	0.00685551	1	0.454066	-2.22706	-4.68179	6.26848e-06	6.32987e-05	0.633367
BnaA01g27830D	chrA01	19405731..19407660	1.03858	2.21421	4.64026	1.78746e-14	1.92194e-13	1.80605e-09	0.794446	1.51919	2.8663	2.24996e-05	0.000540889	1	1.128	3.02783	8.15582	1.11022e-16	4.39393e-15	1.12177e-11
BnaA01g28080D	chrA01	complement(19601025..19602969)	59.5414	-2.11515	-4.33236	0	0	0	52.2368	-0.665513	-1.58613	8.32157e-05	0.00169239	1	110.418	-2.46226	-5.51078	0	0	0
BnaA01g28600D	chrA01	19885286..19886322	0.250508	-2.9928	-7.96017	0.000556121	0.00212278	1	0.199607	-1.10782	-2.1552	0.15224	0.529936	1	1.0541	-3.95348	-15.4923	1.29394e-06	1.49297e-05	0.130739
BnaA01g28620D	chrA01	complement(19889096..19890728)	2.40985	-3.93196	-15.263	0	0	0	1.16844	-1.01829	-2.02551	0.000510567	0.00772617	1	3.96765	-4.2183	-18.6138	0	0	0
BnaA01g28830D	chrA01	20013831..20014723	6.47529	2.34243	5.07158	0	0	0	3.66263	0.865168	1.82155	0.000108116	0.0021142	1	5.97685	2.4878	5.60921	0	0	0
BnaA01g29320D	chrA01	20277037..20279235	0.957612	-4.58701	-24.034	0	0	0	0.544446	-1.45457	-2.74075	0.000392272	0.00620075	1	0.727653	-2.4524	-5.47327	6.33484e-08	9.15959e-07	0.00640072
BnaA01g29540D	chrA01	20456788..20459260	4.24053	2.81705	7.04721	0	0	0	2.81444	1.42861	2.69188	3.4861e-14	5.4695e-12	3.52236e-09	5.29418	3.80059	13.9345	0	0	0
BnaA01g30220D	chrA01	complement(20774978..20776586)	1.99721	5.92992	60.9655	0	0	0	0.148632	2.12486	4.3616	0.00927758	0.0791929	1	0.452077	3.14898	8.8703	2.5366e-07	3.32294e-06	0.0256298
BnaA01g30550D	chrA01	20941303..20942028	1.48726	-3.27453	-9.6768	1.34259e-12	1.26297e-11	1.35656e-07	1.32454	-1.4885	-2.80596	0.000716738	0.0102461	1	1.77759	-2.0655	-4.18579	1.76602e-05	0.000162824	1
BnaA01g30920D	chrA01	21078507..21080047	30.4397	2.60908	6.10113	0	0	0	14.589	1.37651	2.59639	3.33067e-16	6.65081e-14	3.36531e-11	19.7359	2.85718	7.24595	0	0	0
BnaA01g31080D	chrA01	21157754..21158974	20.4414	2.58293	5.99155	0	0	0	10.2414	1.52431	2.8765	0	0	0	13.8729	2.75878	6.76825	0	0	0
BnaA01g34710D	chrA01_random	84341..86712	8.24849	-3.61752	-12.2739	0	0	0	5.99262	-0.866123	-1.82276	4.56574e-06	0.000134027	0.461323	7.50198	-2.42578	-5.3732	0	0	0
BnaA01g34960D	chrA01_random	complement(288297..289448)	1.9836	3.27602	9.68678	0	0	0	0.35973	1.06923	2.09832	0.0530203	0.2772	1	1.87929	3.01463	8.08153	0	0	0
BnaA01g34980D	chrA01_random	304675..306686	5.32522	3.28936	9.77679	0	0	0	0.531657	1.69438	3.23637	1.39199e-05	0.00035357	1	9.12213	2.70059	6.50068	0	0	0
BnaA01g35230D	chrA01_random	494531..496074	0.607134	-2.21032	-4.62778	1.83322e-07	1.10446e-06	0.0185228	0.615004	-0.908087	-1.87656	0.0125952	0.099766	1	0.877441	-3.53525	-11.5936	4.52416e-13	1.27225e-11	4.57121e-08
BnaA01g35750D	chrA01_random	complement(1011627..1013119)	1.65398	2.42334	5.36412	0	0	0	2.73523	1.25725	2.3904	1.30337e-08	7.19633e-07	0.00131693	1.95011	3.81351	14.0598	0	0	0
BnaA01g37160D	chrA01_random	complement(2520528..2521313)	4.59962	2.90024	7.46549	0	0	0	0.990126	0.0744228	1.05294	0.856022	0.999963	1	2.83729	2.81664	7.04521	1.11022e-16	4.39393e-15	1.12177e-11
BnaA01g37210D	chrA01_random	2544499..2549432	75.3167	3.46602	11.0504	0	0	0	35.6528	1.24856	2.37604	7.83022e-10	5.6755e-08	7.91165e-05	47.735	3.60677	12.1827	0	0	0
BnaA02g00320D	chrA02	119841..121209	3.98278	-3.76118	-13.559	0	0	0	2.17836	-0.445086	-1.3614	0.0540037	0.280802	1	1.19123	-4.85184	-28.8769	6.58362e-14	2.01823e-12	6.65209e-09
BnaA02g00360D	chrA02	complement(131407..132480)	13.3481	-4.03819	-16.4292	0	0	0	9.10563	-1.47183	-2.77374	3.0013e-10	2.38405e-08	3.03251e-05	10.9625	-3.21248	-9.26943	0	0	0
BnaA02g00610D	chrA02	232578..234140	53.0503	-3.0569	-8.32184	0	0	0	30.8845	-0.969711	-1.95845	2.88665e-09	1.85657e-07	0.000291667	30.4595	-2.35554	-5.11787	0	0	0
BnaA02g01200D	chrA02	complement(517911..520108)	6.9427	-3.64745	-12.5311	0	0	0	3.73869	-1.24804	-2.37519	1.88343e-11	1.83512e-09	1.90301e-06	3.9903	-2.75893	-6.76894	0	0	0
BnaA02g02020D	chrA02	913643..915733	10.8107	-4.83193	-28.4811	0	0	0	10.9587	-0.821846	-1.76767	5.70829e-07	2.11347e-05	0.0576766	5.32269	-4.62485	-24.6728	0	0	0
BnaA02g02120D	chrA02	934648..935697	0.384344	-2.20938	-4.62477	0.00042851	0.00166795	1	0.651775	-1.51726	-2.86246	0.00693377	0.0631701	1	0.784874	-2.20502	-4.61082	2.21042e-05	0.000199564	1
BnaA02g02300D	chrA02	complement(1016247..1017399)	1.06119	-2.93188	-7.63107	1.48437e-13	1.50116e-12	1.49981e-08	0.672861	-0.360639	-1.28399	0.361274	0.78649	1	0.905845	-3.23693	-9.42789	8.23788e-10	1.5558e-08	8.32355e-05
BnaA02g02580D	chrA02	1154220..1156370	1.01562	5.05608	33.2683	0	0	0	0.224855	1.71465	3.28216	0.00584228	0.0552703	1	0.464597	3.24763	9.49807	1.72105e-08	2.71456e-07	0.00173894
BnaA02g02910D	chrA02	1297885..1298553	0.449368	-3.4978	-11.2964	5.0587e-05	0.000226686	1	0.531211	-1.30581	-2.47222	0.0282344	0.180889	1	1.71064	-2.85463	-7.23318	1.30843e-09	2.40502e-08	0.000132204
BnaA02g03440D	chrA02	1531543..1532424	0.263375	-2.58974	-6.0199	0.00148975	0.00527248	1	0.18125	-3.36653	-10.314	0.00528054	0.0510591	1	0.366197	-2.22191	-4.66509	0.00146542	0.00844068	1
BnaA02g03810D	chrA02	complement(1756046..1758017)	0.949439	4.47489	22.237	0	0	0	0.648133	1.45824	2.74773	8.89623e-05	0.00179021	1	1.10879	5.30297	39.4778	0	0	0
BnaA02g04780D	chrA02	2120005..2123058	437.772	3.37941	10.4065	0	0	0	186.239	1.24532	2.37072	5.60102e-10	4.18895e-08	5.65927e-05	314.097	2.22806	4.68502	0	0	0
BnaA02g05230D	chrA02	2376801..2379378	10.411	-2.79346	-6.93291	0	0	0	7.10875	-0.822233	-1.76814	1.92649e-05	0.000472688	1	15.8068	-3.18084	-9.06833	0	0	0
BnaA02g05310D	chrA02	2417157..2419486	113.221	3.10777	8.62052	0	0	0	75.521	1.3039	2.46896	3.03568e-12	3.40806e-10	3.06725e-07	75.4157	2.76629	6.80358	0	0	0
BnaA02g05560D	chrA02	2560525..2562521	9.37342	5.54511	46.6921	0	0	0	1.3476	0.887598	1.85009	0.000465594	0.00712998	1	4.54143	3.57897	11.9502	0	0	0
BnaA02g05600D	chrA02	complement(2574575..2576006)	9.55433	3.28519	9.74855	0	0	0	3.69162	1.32236	2.50076	1.0405e-08	5.8733e-07	0.00105132	6.27848	2.58087	5.983	0	0	0
BnaA02g06100D	chrA02	2818967..2820292	5.36259	3.14074	8.81975	0	0	0	2.25558	1.55896	2.94641	3.77155e-09	2.36547e-07	0.000381078	1.41345	2.14828	4.43299	2.24869e-07	2.97081e-06	0.0227207
BnaA02g06950D	chrA02	complement(3299006..3302614)	1.0694	3.53354	11.5798	0	0	0	0.0564335	0.991397	1.98811	0.16318	0.551627	1	0.22348	2.95455	7.75191	1.09071e-07	1.51526e-06	0.0110205
BnaA02g07120D	chrA02	3392425..3393327	1.60428	-2.75817	-6.76537	4.58522e-14	4.80592e-13	4.63291e-09	1.30214	0.38402	1.30497	0.261398	0.699405	1	4.31504	-3.17741	-9.04684	5.53901e-12	1.38943e-10	5.59662e-07
BnaA02g09030D	chrA02	complement(4490854..4491943)	39.5076	8.32461	320.594	0	0	0	1.36723	1.88726	3.69931	2.35184e-06	7.44688e-05	0.23763	6.77534	3.92773	15.2182	1.11022e-16	4.39393e-15	1.12177e-11
BnaA02g09370D	chrA02	complement(4623209..4626287)	5.36162	-7.55773	-188.41	0	0	0	2.15864	-1.58481	-2.99969	3.74145e-14	5.85195e-12	3.78036e-09	5.61633	-6.25875	-76.5721	0	0	0
BnaA02g09890D	chrA02	complement(4958441..4960591)	47.9073	4.20951	18.5007	0	0	0	10.7561	1.4222	2.67994	0	0	0	29.2755	3.66515	12.6859	0	0	0
BnaA02g09900D	chrA02	4969040..4970021	0.939282	-2.24144	-4.72869	8.27578e-07	4.64212e-06	0.0836185	2.59389	-1.61441	-3.06186	6.56927e-09	3.88845e-07	0.000663759	0.623397	-2.30091	-4.92769	6.14933e-05	0.000504571	1
BnaA02g09910D	chrA02	4970757..4971599	2.27982	-2.39212	-5.24927	5.22249e-13	5.06849e-12	5.2768e-08	11.5025	-1.71778	-3.2893	8.33777e-14	1.23345e-11	8.42449e-09	1.09315	-2.7363	-6.66359	2.76314e-07	3.59948e-06	0.0279187
BnaA02g09960D	chrA02	complement(4984418..4986946)	12.0732	3.77519	13.6913	0	0	0	4.38577	1.76184	3.39129	0	0	0	7.98888	2.71044	6.54523	0	0	0
BnaA02g10400D	chrA02	5337282..5339309	8.39719	-3.3494	-10.1922	0	0	0	4.48742	-1.20376	-2.30339	1.57848e-10	1.33576e-08	1.5949e-05	5.27037	-2.99463	-7.97027	0	0	0
BnaA02g10700D	chrA02	complement(5532198..5532945)	6.21672	5.67535	51.1036	0	0	0	0.612854	1.37425	2.59234	0.0199289	0.140119	1	1.92754	3.71614	13.1423	1.1835e-13	3.52537e-12	1.19581e-08
BnaA02g11310D	chrA02	5930726..5932611	1.17473	-3.36333	-10.2911	0	0	0	0.810749	-1.07418	-2.10553	0.000355887	0.00571683	1	0.75477	-2.03779	-4.10616	5.51565e-07	6.80632e-06	0.0557301
BnaA02g11570D	chrA02	6053223..6055079	1.97287	4.83526	28.5469	0	0	0	0.594686	0.684238	1.60685	0.0557889	0.286924	1	2.33539	2.43283	5.39952	6.72795e-13	1.86347e-11	6.79792e-08
BnaA02g12660D	chrA02	complement(6814938..6821273)	0.295963	3.5955	12.0879	0	0	0	0.0662859	1.3321	2.51769	0.0133394	0.104134	1	0.095075	3.08953	8.51219	1.19945e-07	1.65428e-06	0.0121192
BnaA02g12740D	chrA02	6850545..6855026	1.80362	3.80124	13.9408	0	0	0	0.943926	1.42441	2.68404	2.80994e-07	1.12131e-05	0.0283916	1.44417	4.29969	19.694	0	0	0
BnaA02g12770D	chrA02	complement(6883362..6884519)	16.1304	2.38464	5.22215	0	0	0	7.44986	0.888384	1.8511	1.25672e-05	0.000324921	1	8.80846	2.34998	5.09818	0	0	0
BnaA02g13460D	chrA02	7411289..7412772	77.3341	4.79189	27.7015	0	0	0	18.0149	1.75766	3.38148	0	0	0	46.1775	3.71267	13.1107	0	0	0
BnaA02g14780D	chrA02	complement(8452393..8454564)	4.86057	-3.59735	-12.1035	0	0	0	1.99537	-0.600935	-1.5167	0.00356516	0.0376566	1	1.91405	-2.86959	-7.30857	0	0	0
BnaA02g14960D	chrA02	complement(8576814..8579359)	2.00371	5.62878	49.4801	0	0	0	0.286894	1.85315	3.61289	4.4555e-05	0.000983148	1	0.834836	3.37288	10.3595	0	0	0
BnaA02g15420D	chrA02	complement(8933445..8933993)	4.48208	-3.99483	-15.9428	0	0	0	4.55188	-1.60992	-3.05235	1.21264e-07	5.26536e-06	0.0122525	8.54391	-4.1745	-18.0572	0	0	0
BnaA02g16250D	chrA02	complement(9698277..9699130)	0.424042	-2.27723	-4.84746	0.000545448	0.00208529	1	0.666124	-0.24656	-1.18637	0.551997	0.930804	1	1.97075	-2.14099	-4.41064	1.81372e-06	2.03327e-05	0.183259
BnaA02g16660D	chrA02	complement(9953775..9956399)	0.575522	2.71435	6.56296	1.00231e-12	9.51549e-12	1.01273e-07	0.223649	1.01843	2.02572	0.0261403	0.171117	1	0.580553	2.59595	6.04586	8.4114e-11	1.81523e-09	8.49888e-06
BnaA02g17720D	chrA02	10664117..10664701	2.65315	-4.90809	-30.0249	0	0	0	0.890961	-0.990062	-1.98627	0.0833852	0.37209	1	0.623779	-2.70125	-6.50365	0.000441058	0.00293381	1
BnaA02g18150D	chrA02	10990306..10991130	2.68867	3.97328	15.7064	0	0	0	1.41417	1.03956	2.05559	0.00357612	0.0377408	1	1.50893	2.43657	5.41351	2.0442e-07	2.72452e-06	0.0206546
BnaA02g18290D	chrA02	complement(11089165..11090759)	0.150356	-3.07187	-8.40864	0.00243466	0.00826025	1	0.237141	-1.2621	-2.39844	0.0257898	0.169379	1	0.418306	-8.05291	-265.563	0.000818264	0.00507317	1
BnaA02g18320D	chrA02	complement(11116182..11118009)	19.1568	-2.23885	-4.72022	0	0	0	15.1014	-0.109234	-1.07866	0.485958	0.868537	1	19.4272	-2.00602	-4.01674	0	0	0
BnaA02g18670D	chrA02	11420065..11420301	8.37238	2.37029	5.17045	1.11022e-16	1.34731e-15	1.12177e-11	5.7974	0.68018	1.60234	0.0225284	0.153346	1	9.54837	3.90458	14.976	0	0	0
BnaA02g18730D	chrA02	11498528..11501103	0.817877	-3.60383	-12.158	0	0	0	0.449662	-0.507865	-1.42194	0.138879	0.502802	1	0.544308	-3.09478	-8.54323	2.2788e-11	5.29554e-10	2.3025e-06
BnaA02g19440D	chrA02	12064289..12066003	1.71046	-3.54572	-11.678	0	0	0	0.71153	0.203691	1.15164	0.495294	0.877652	1	1.01308	-2.75156	-6.73445	7.1112e-12	1.76107e-10	7.18516e-07
BnaA02g19610D	chrA02	complement(12181117..12181941)	0.396024	4.49012	22.473	3.45833e-05	0.000158471	1	0.107616	2.50579	5.67961	0.0884988	0.386293	1	0.505672	3.63211	12.3986	2.24578e-06	2.4686e-05	0.226914
BnaA02g19970D	chrA02	complement(12337272..12338438)	3.4103	6.07312	67.3271	0	0	0	0.352712	1.40331	2.64508	0.0127093	0.100411	1	2.51764	5.59869	48.4591	0	0	0
BnaA02g20300D	chrA02	12561990..12563929	0.464877	-5.073	-33.6609	7.57061e-11	6.221e-10	7.64935e-06	0.193826	0.043151	1.03036	0.94275	0.999963	1	0.16956	-2.74074	-6.68411	0.000525345	0.00343144	1
BnaA02g20430D	chrA02	complement(12737474..12740092)	4.12709	3.00673	8.03738	0	0	0	2.09528	0.939848	1.91833	4.08767e-05	0.000912344	1	3.99471	3.28373	9.73869	0	0	0
BnaA02g20750D	chrA02	complement(13086038..13087370)	25.498	2.07458	4.21222	0	0	0	22.9787	0.379284	1.3007	0.0274043	0.177166	1	11.0392	2.13962	4.40644	0	0	0
BnaA02g21170D	chrA02	complement(13477830..13481677)	0.714242	2.94333	7.69187	0	0	0	0.807921	1.18438	2.27266	2.09329e-06	6.71251e-05	0.211506	0.619402	4.59835	24.2238	0	0	0
BnaA02g21620D	chrA02	complement(14005687..14008686)	1.93027	-2.67971	-6.40728	0	0	0	1.08953	-1.80691	-3.49893	3.74782e-11	3.5128e-09	3.7868e-06	1.18927	-2.10247	-4.29444	1.34691e-11	3.22646e-10	1.36092e-06
BnaA02g21750D	chrA02	complement(14145771..14148687)	58.9827	-2.50123	-5.6617	0	0	0	88.6328	-1.24167	-2.36472	5.41167e-12	5.84183e-10	5.46795e-07	77.4541	-2.21102	-4.63003	0	0	0
BnaA02g24630D	chrA02	complement(17958101..17959435)	0.614835	-3.44494	-10.8901	1.85422e-10	1.47497e-09	1.8735e-05	0.265598	-1.53219	-2.89224	0.0135022	0.105097	1	0.167129	-3.80864	-14.0125	0.000816	0.00506255	1
BnaA02g25150D	chrA02	complement(18477420..18478068)	51.3986	4.00374	16.0415	0	0	0	10.9503	0.708446	1.63404	0.000170235	0.00309196	1	17.2808	2.37269	5.17907	0	0	0
BnaA02g27190D	chrA02	20057909..20058688	0.366311	3.10603	8.6101	0.000405597	0.0015856	1	0.444759	1.78818	3.4538	0.00520989	0.050485	1	0.506006	2.02085	4.05822	0.000818126	0.00507288	1
BnaA02g27670D	chrA02	complement(20432380..20432889)	63.5399	4.85145	28.869	0	0	0	5.90522	0.947103	1.928	0.000116103	0.00224474	1	17.0463	2.24056	4.72581	0	0	0
BnaA02g27680D	chrA02	20444917..20446231	6.18823	4.40872	21.2401	0	0	0	1.54954	1.67228	3.18718	1.26854e-06	4.30835e-05	0.128174	0.965838	2.05017	4.14154	1.46126e-05	0.00013695	1
BnaA02g28200D	chrA02	20787778..20788559	40.7456	7.32551	160.397	0	0	0	4.53569	1.75857	3.38361	1.3462e-11	1.36429e-09	1.3602e-06	21.5705	4.95313	30.9771	0	0	0
BnaA02g28960D	chrA02	complement(21225976..21228392)	0.333397	4.32175	19.9975	9.0132e-11	7.36807e-10	9.10694e-06	0.197553	1.67011	3.18239	0.00203405	0.0241278	1	0.158643	3.75001	13.4544	6.92439e-06	6.93193e-05	0.69964
BnaA02g29990D	chrA02	complement(21786632..21787683)	1.24835	2.7708	6.82488	1.24234e-12	1.1715e-11	1.25526e-07	0.571291	0.567596	1.48205	0.227221	0.651127	1	0.679874	3.44947	10.9243	1.03807e-08	1.69637e-07	0.00104887
BnaA02g30130D	chrA02	21866289..21869207	0.134147	4.20971	18.5033	3.03985e-06	1.59748e-05	0.307147	0.0405761	0.946965	1.92781	0.350622	0.773851	1	0.0913174	2.76734	6.80849	0.00109239	0.00652721	1
BnaA02g30740D	chrA02	complement(22180981..22185890)	51.4131	4.31932	19.9639	0	0	0	10.5141	1.18002	2.2658	3.34944e-06	0.00010167	0.338428	10.9838	2.52471	5.75457	2.0961e-13	6.09117e-12	2.1179e-08
BnaA02g31430D	chrA02	complement(22672061..22675205)	5.76873	2.81401	7.03235	0	0	0	3.05478	-0.508492	-1.42256	0.0161332	0.119798	1	6.31557	3.65963	12.6374	0	0	0
BnaA02g31920D	chrA02	23010896..23012241	28.4762	4.91402	30.1487	0	0	0	3.86974	1.54413	2.91628	3.41727e-13	4.51347e-11	3.45281e-08	10.9362	4.00211	16.0234	0	0	0
BnaA02g32070D	chrA02	complement(23096768..23098821)	0.471774	2.99219	7.95679	5.10981e-11	4.2532e-10	5.16295e-06	0.164963	0.515634	1.42962	0.349333	0.772185	1	0.669689	3.54317	11.6573	4.64073e-14	1.44856e-12	4.689e-09
BnaA02g32750D	chrA02	23515203..23515825	0.625777	-3.57375	-11.9071	4.1116e-06	2.12902e-05	0.415436	0.389787	-0.751251	-1.68325	0.24288	0.671998	1	0.552163	-2.44579	-5.44825	0.000993857	0.00600384	1
BnaA02g33040D	chrA02	complement(23669067..23672177)	1.41843	-5.97936	-63.091	0	0	0	1.87069	-0.938061	-1.91595	3.77055e-05	0.000850393	1	0.865558	-5.02344	-32.5241	0	0	0
BnaA02g33140D	chrA02	23726362..23727999	0.296487	-3.43531	-10.8176	5.49582e-07	3.14599e-06	0.0555298	0.303046	-1.13656	-2.19856	0.0192973	0.136847	1	0.397148	-2.96042	-7.78348	1.24505e-06	1.44035e-05	0.1258
BnaA02g33160D	chrA02	23730985..23732622	0.342645	-2.56901	-5.93403	4.18101e-05	0.000189439	1	0.315775	-1.08554	-2.12217	0.0209464	0.145289	1	0.431649	-3.33818	-10.1133	2.87387e-07	3.73377e-06	0.0290375
BnaA02g33390D	chrA02	23943973..23945835	6.67183	-2.50836	-5.68973	0	0	0	5.14034	-0.71381	-1.64013	0.000184781	0.00331268	1	3.70686	-2.26911	-4.82027	1.68754e-14	5.50206e-13	1.70509e-09
BnaA02g33460D	chrA02	complement(23995755..23996408)	14.7025	3.14009	8.8158	0	0	0	6.2984	1.35998	2.56681	5.06269e-10	3.82027e-08	5.11534e-05	7.51527	2.57027	5.93921	0	0	0
BnaA02g33470D	chrA02	complement(23996686..23999820)	0.896941	3.39686	10.5331	0	0	0	0.405574	1.72823	3.31321	3.36738e-06	0.000102174	0.34024	0.313896	2.56529	5.91876	6.9437e-09	1.16505e-07	0.000701591
BnaA02g33480D	chrA02	24000200..24001647	6.85073	3.40374	10.5835	0	0	0	4.11625	0.887977	1.85058	2.97904e-05	0.00069164	1	4.86648	3.20066	9.19376	0	0	0
BnaA02g33780D	chrA02	complement(24212157..24215565)	9.66694	-2.30909	-4.95571	0	0	0	9.58294	0.10383	1.07462	0.525451	0.90721	1	13.0073	-2.29424	-4.90497	0	0	0
BnaA02g33800D	chrA02	complement(24217813..24219687)	14.151	-4.17398	-18.0507	0	0	0	8.12503	-0.513533	-1.42754	0.00116427	0.0153394	1	14.5757	-4.52445	-23.0142	0	0	0
BnaA02g34030D	chrA02	complement(24329964..24330853)	0.436988	2.10676	4.30724	0.000406522	0.00158854	1	0.380177	1.01988	2.02775	0.0947448	0.403041	1	0.615231	2.48942	5.61551	3.63962e-05	0.000314233	1
BnaA02g34220D	chrA02	complement(24440829..24441668)	1.5021	2.3808	5.20826	5.99198e-12	5.37825e-11	6.0543e-07	0.342919	-0.00843213	-1.00586	0.987065	0.999963	1	0.550728	2.02452	4.06855	0.000635554	0.00406253	1
BnaA02g34870D	chrA02	complement(24776252..24778440)	1.94066	3.27923	9.70837	0	0	0	1.94908	1.63914	3.11481	3.60239e-09	2.26924e-07	0.000363986	3.69479	3.13078	8.75907	0	0	0
BnaA02g35160D	chrA02_random	complement(85558..86775)	4.36962	3.84566	14.3767	0	0	0	0.640934	1.63043	3.09604	0.000275877	0.0046365	1	1.9202	2.29641	4.91234	3.9581e-08	5.9021e-07	0.00399926
BnaA02g35220D	chrA02_random	complement(144793..146012)	0.13634	4.32632	20.061	0.00233899	0.00796562	1	0.0771704	3.43019	10.7793	0.0235066	0.15833	1	0.159931	4.76194	27.1322	0.000788968	0.00491566	1
BnaA02g35470D	chrA02_random	complement(268674..269636)	3.6199	-5.21838	-37.2297	0	0	0	1.42167	-1.34773	-2.54512	5.30759e-05	0.00114712	1	1.81347	-2.81303	-7.02757	1.12039e-09	2.07905e-08	0.000113205
BnaA02g35540D	chrA02_random	336346..337720	0.427589	-2.3976	-5.26924	2.90544e-06	1.53002e-05	0.293565	0.486104	-1.1232	-2.17829	0.0227691	0.154558	1	0.432544	-2.83807	-7.15065	2.26245e-05	0.000203813	1
BnaA02g35760D	chrA02_random	complement(518292..519116)	4.92942	3.13453	8.7819	0	0	0	2.2414	1.50845	2.84505	5.80876e-06	0.000165282	0.586917	2.18171	2.69378	6.47005	5.95208e-10	1.14508e-08	6.01398e-05
BnaA02g36150D	chrA02_random	732318..733856	0.248428	-3.86183	-14.5387	1.00276e-05	4.93758e-05	1	0.125007	-1.02993	-2.04193	0.184599	0.585781	1	0.270949	-3.06615	-8.37536	3.93366e-05	0.000337085	1
BnaA02g36290D	chrA02_random	complement(828760..830397)	0.651343	-4.2205	-18.6422	1.79967e-13	1.80754e-12	1.81839e-08	0.91094	-1.11701	-2.16897	0.000257511	0.0043744	1	0.902349	-2.44224	-5.43484	5.1234e-09	8.74587e-08	0.000517668
BnaA02g36970D	chrA02_random	1521784..1524058	0.432656	-2.79246	-6.92809	6.50281e-11	5.36713e-10	6.57044e-06	0.282194	-0.822929	-1.76899	0.077619	0.355695	1	0.308802	-2.35337	-5.11016	2.48552e-05	0.000221931	1
BnaA03g00550D	chrA03	255490..256203	7.03611	4.0356	16.3998	0	0	0	1.51819	1.84357	3.58896	2.92324e-06	9.04915e-05	0.295364	6.59648	3.23311	9.40292	0	0	0
BnaA03g00570D	chrA03	263340..264769	0.166589	2.79584	6.94436	0.000883562	0.00326226	1	0.208214	1.11463	2.16539	0.0680406	0.327459	1	0.477469	2.88734	7.39905	3.78633e-07	4.81403e-06	0.0382571
BnaA03g00640D	chrA03	291351..293518	0.274254	-3.23695	-9.42802	4.17252e-08	2.68154e-07	0.00421591	0.147253	0.186468	1.13797	0.727844	0.999963	1	0.248497	-2.19568	-4.58106	0.000496137	0.0032592	1
BnaA03g01440D	chrA03	657605..660444	9.17254	3.1702	9.0017	0	0	0	2.98657	0.733597	1.66278	6.07479e-05	0.00128987	1	4.76371	2.93101	7.62645	0	0	0
BnaA03g01800D	chrA03	complement(842077..846631)	0.0494542	-3.48321	-11.1828	0.000858107	0.00317361	1	0.00686925	-1.8932	-3.71459	0.300161	0.738435	1	0.0995676	-3.02434	-8.13609	8.54889e-05	0.000678379	1
BnaA03g02060D	chrA03	complement(947461..948294)	0.728757	2.08416	4.24029	0.00100564	0.00367538	1	0.178501	-1.82238	-3.53663	0.0957759	0.405395	1	0.91322	-2.04455	-4.12543	6.38739e-05	0.000521984	1
BnaA03g02240D	chrA03	complement(1031530..1032951)	0.629753	-2.23285	-4.70061	2.62435e-07	1.55732e-06	0.0265164	0.672714	-1.16853	-2.24783	0.00593111	0.0558977	1	0.534556	-2.15928	-4.46692	2.63526e-05	0.000234142	1
BnaA03g03400D	chrA03	complement(1634559..1637504)	46.2612	3.02365	8.13224	0	0	0	16.7639	0.714186	1.64056	2.19485e-05	0.000529279	1	34.9942	2.14205	4.4139	0	0	0
BnaA03g04290D	chrA03	2006247..2008955	6.49508	3.74286	13.3879	0	0	0	1.10375	0.37319	1.29521	0.115103	0.452406	1	2.32118	2.47122	5.54514	0	0	0
BnaA03g04470D	chrA03	2094214..2097558	14.0423	5.41562	42.684	0	0	0	1.77195	1.14413	2.21013	6.25859e-07	2.29618e-05	0.0632368	4.70583	3.33635	10.1005	0	0	0
BnaA03g04660D	chrA03	complement(2172240..2174406)	3.59988	-4.41313	-21.3051	0	0	0	2.76602	-1.48352	-2.79629	3.30952e-10	2.60762e-08	3.34393e-05	2.47125	-2.18839	-4.55796	0	0	0
BnaA03g04860D	chrA03	2249398..2251652	0.0789535	-4.36654	-20.6282	0.00231049	0.00787464	1	0.118727	-0.68176	-1.6041	0.297272	0.738435	1	0.150039	-3.52987	-11.5504	0.000249685	0.00176779	1
BnaA03g05980D	chrA03	complement(2717513..2719168)	54.6065	2.48944	5.61562	0	0	0	19.3797	0.470566	1.38565	0.00494583	0.048456	1	40.6226	2.08084	4.23053	0	0	0
BnaA03g06450D	chrA03	complement(2865427..2868052)	4.85016	4.21106	18.5206	0	0	0	0.428001	1.22013	2.32967	0.00184787	0.0223149	1	1.25095	2.56031	5.89833	4.27436e-14	1.33875e-12	4.31881e-09
BnaA03g06910D	chrA03	3058781..3060614	15.5766	2.14443	4.42117	0	0	0	14.5491	0.92123	1.89373	7.47001e-08	3.46066e-06	0.0075477	11.837	2.03045	4.08531	0	0	0
BnaA03g07800D	chrA03	3460909..3461609	2.82705	-4.40453	-21.1785	0	0	0	1.77972	-0.00238459	-1.00165	0.994511	0.999963	1	3.75503	-2.37475	-5.18648	3.07898e-12	7.96264e-11	3.111e-07
BnaA03g08080D	chrA03	complement(3643396..3644192)	1.36424	-3.53818	-11.6171	5.60219e-13	5.42604e-12	5.66045e-08	0.96439	-1.32538	-2.506	0.00156067	0.0194776	1	0.582877	-2.74376	-6.69816	6.37225e-05	0.000520958	1
BnaA03g08720D	chrA03	3952994..3955305	95.263	2.38976	5.24071	0	0	0	51.6647	1.17171	2.25279	3.97993e-11	3.71656e-09	4.02132e-06	91.5735	2.76958	6.81908	0	0	0
BnaA03g09560D	chrA03	4278763..4281093	223.858	3.79957	13.9246	0	0	0	63.5115	1.2589	2.39313	1.26665e-12	1.50391e-10	1.27983e-07	167.781	3.22927	9.3779	0	0	0
BnaA03g09600D	chrA03	complement(4290060..4293190)	0.676596	-2.08819	-4.25213	1.3356e-13	1.35355e-12	1.34949e-08	0.866595	-1.39563	-2.63104	6.90697e-07	2.50855e-05	0.069788	1.74757	-2.58226	-5.98877	0	0	0
BnaA03g09610D	chrA03	complement(4295243..4296212)	19.0443	2.82361	7.07934	0	0	0	3.26923	1.64552	3.1286	6.13199e-11	5.51225e-09	6.19577e-06	15.3493	3.17181	9.01177	0	0	0
BnaA03g09900D	chrA03	complement(4464809..4469788)	0.0535595	-2.57625	-5.96387	0.000868824	0.00321141	1	0.148941	-1.64924	-3.13668	0.000285701	0.00477855	1	0.173445	-2.65056	-6.27912	2.91061e-07	3.77617e-06	0.0294088
BnaA03g10160D	chrA03	4563308..4565921	1.53035	2.02527	4.07068	0	0	0	0.852823	0.622981	1.54005	0.0280653	0.180217	1	1.74444	3.13889	8.80844	0	0	0
BnaA03g10550D	chrA03	complement(4749177..4751359)	130.581	3.56752	11.8558	0	0	0	38.0514	0.930251	1.90561	3.93973e-08	1.95901e-06	0.0039807	68.9157	4.64283	24.9822	0	0	0
BnaA03g10890D	chrA03	complement(4877812..4879802)	15.6017	4.80871	28.0263	0	0	0	2.88973	1.50097	2.83032	1.10137e-11	1.13554e-09	1.11283e-06	14.3412	5.39678	42.13	0	0	0
BnaA03g10950D	chrA03	complement(4918842..4921376)	2.6694	4.80669	27.987	0	0	0	0.367544	1.53248	2.89283	0.000215266	0.00375656	1	0.779894	2.5644	5.9151	1.96698e-12	5.2153e-11	1.98744e-07
BnaA03g12520D	chrA03	complement(5721551..5722331)	114.814	3.50446	11.3488	0	0	0	27.3751	1.20219	2.30088	7.89029e-10	5.71085e-08	7.97234e-05	46.7677	2.87472	7.3346	0	0	0
BnaA03g12950D	chrA03	complement(5885083..5887349)	0.422075	-8.58207	-383.23	0.00016121	0.000669322	1	0.149048	-1.91211	-3.76359	0.00356017	0.0376158	1	0.273044	-3.83762	-14.2968	5.28089e-07	6.5422e-06	0.0533581
BnaA03g13060D	chrA03	complement(5946062..5946703)	43.6046	3.82547	14.1769	0	0	0	9.20369	1.02806	2.03929	9.22649e-07	3.25504e-05	0.0932245	26.1042	3.34261	10.1444	0	0	0
BnaA03g14280D	chrA03	6558722..6558964	1.88715	-3.00226	-8.01252	4.74795e-06	2.43767e-05	0.479732	1.21877	0.0250071	1.01748	0.962422	0.999963	1	1.11973	-2.93718	-7.65914	0.00131647	0.00768302	1
BnaA03g15610D	chrA03	complement(7218727..7219609)	455.04	5.34533	40.6542	0	0	0	198.093	1.65107	3.14066	2.66454e-15	4.79901e-13	2.69225e-10	379.69	5.76097	54.228	0	0	0
BnaA03g16500D	chrA03	complement(7712442..7714700)	0.134933	2.95455	7.75189	0.000206211	0.000842656	1	0.131296	1.29698	2.45713	0.0444461	0.246193	1	0.228253	2.86389	7.27977	1.49884e-05	0.000140186	1
BnaA03g18320D	chrA03	complement(8591916..8594362)	4.03484	-4.58948	-24.0753	0	0	0	2.72952	-1.61193	-3.05662	4.21421e-08	2.0781e-06	0.00425803	2.40197	-3.52891	-11.5427	0	0	0
BnaA03g19450D	chrA03	complement(9205146..9206559)	28.4279	4.40878	21.241	0	0	0	4.64041	0.705063	1.63022	0.000671922	0.00970843	1	10.6306	2.4645	5.51934	0	0	0
BnaA03g19460D	chrA03	complement(9209720..9212245)	8.03494	3.079	8.45028	0	0	0	2.63752	0.336543	1.26273	0.0778261	0.356271	1	7.17416	2.38839	5.23574	0	0	0
BnaA03g20320D	chrA03	complement(9678956..9680269)	7.87792	-2.71327	-6.55808	0	0	0	5.52891	-1.09497	-2.13609	2.72533e-05	0.000639347	1	4.61221	-2.71315	-6.55752	0	0	0
BnaA03g21210D	chrA03	10085704..10087242	82.7931	-3.42504	-10.7409	0	0	0	55.2743	-0.753293	-1.68564	4.6324e-05	0.00101641	1	31.0763	-2.15538	-4.45485	0	0	0
BnaA03g21260D	chrA03	complement(10101218..10103128)	9.91479	4.81441	28.1372	0	0	0	1.78888	1.02987	2.04184	4.6598e-05	0.00102154	1	1.5254	2.68597	6.43513	6.20615e-14	1.90947e-12	6.27069e-09
BnaA03g21970D	chrA03	10398676..10399604	18.9813	-2.65356	-6.29217	0	0	0	68.6613	1.8357	3.56944	7.49401e-13	9.32505e-11	7.57194e-08	14.8557	-2.18144	-4.53607	0	0	0
BnaA03g22280D	chrA03	10588336..10589249	0.438545	2.06572	4.18644	0.000565769	0.00215653	1	0.153365	0.369056	1.29151	0.638348	0.999946	1	0.390968	2.32451	5.00896	0.00112901	0.00671981	1
BnaA03g22340D	chrA03	complement(10610861..10612772)	0.7759	-4.06302	-16.7145	1.11022e-16	1.34731e-15	1.12177e-11	0.485725	-0.698875	-1.62324	0.0563647	0.288988	1	0.292754	-3.95104	-15.4661	4.38901e-07	5.51368e-06	0.0443465
BnaA03g22970D	chrA03	complement(10949357..10950324)	3.14957	3.33853	10.1157	0	0	0	0.387445	0.728887	1.65736	0.200212	0.609725	1	1.77582	2.45825	5.49551	4.53989e-09	7.80252e-08	0.00045871
BnaA03g24580D	chrA03	complement(11832200..11833105)	7.76131	7.44956	174.8	0	0	0	0.12703	0.760785	1.69441	0.42824	0.864262	1	1.36818	3.03238	8.18156	1.36274e-06	1.56414e-05	0.137692
BnaA03g25140D	chrA03	complement(12155056..12155457)	54.7815	-4.20132	-18.396	0	0	0	64.5361	-1.36764	-2.58049	1.07958e-06	3.74077e-05	0.109081	36.9027	-2.63487	-6.21121	0	0	0
BnaA03g25150D	chrA03	complement(12162334..12162735)	151.958	-3.94099	-15.3588	0	0	0	122.585	-1.28241	-2.43245	1.38671e-06	4.66732e-05	0.140113	98.6917	-2.1895	-4.56149	0	0	0
BnaA03g25450D	chrA03	12297279..12298484	0.296706	2.94459	7.69859	3.65325e-05	0.000166934	1	0.289813	-0.25534	-1.19362	0.654609	0.999963	1	0.830021	3.8126	14.051	9.01388e-11	1.93738e-09	9.10762e-06
BnaA03g25460D	chrA03	12306334..12311276	0.438787	2.23986	4.72351	6.10623e-15	6.76061e-14	6.16973e-10	0.218973	0.588278	1.50345	0.105316	0.429998	1	0.081315	2.38318	5.21686	0.000663826	0.00422294	1
BnaA03g25500D	chrA03	12367481..12370311	0.979339	2.30251	4.93314	0	0	0	1.18187	0.938638	1.91672	8.44215e-05	0.00171181	1	0.372522	2.96101	7.78668	1.33972e-09	2.4585e-08	0.000135365
BnaA03g25510D	chrA03	12372496..12375210	0.346157	3.58241	11.9788	6.6305e-11	5.46939e-10	6.69945e-06	0.0833803	1.13186	2.19141	0.109153	0.43915	1	0.220057	3.04005	8.22522	4.98847e-06	5.14112e-05	0.504035
BnaA03g25540D	chrA03	complement(12398351..12399935)	0.762435	2.18464	4.54612	1.19015e-09	8.82396e-09	0.000120253	0.309913	1.44038	2.71392	0.0189258	0.134961	1	0.526809	-2.98904	-7.93946	0.000193904	0.00141173	1
BnaA03g26000D	chrA03	12683935..12685063	5.24271	-2.59607	-6.04637	0	0	0	4.37185	-1.15838	-2.23206	8.20217e-08	3.74829e-06	0.00828747	3.84395	-2.48813	-5.61049	0	0	0
BnaA03g26740D	chrA03	complement(13146863..13148728)	0.303922	-5.27162	-38.6292	2.92001e-07	1.72375e-06	0.0295038	0.208363	-0.478379	-1.39318	0.347892	0.770483	1	0.231608	-4.76283	-27.149	1.35381e-05	0.000127721	1
BnaA03g28350D	chrA03	complement(13819406..13821347)	1.83507	3.4406	10.8573	0	0	0	1.4546	0.852804	1.80601	0.00149371	0.0187951	1	2.21512	4.86107	29.0622	0	0	0
BnaA03g29010D	chrA03	complement(14109594..14112332)	0.14724	-2.50908	-5.69255	0.000311664	0.00123949	1	0.102451	-1.70929	-3.26999	0.0285666	0.182358	1	0.168329	-3.22079	-9.32298	3.6472e-05	0.00031485	1
BnaA03g29150D	chrA03	complement(14179292..14181517)	0.346722	4.8254	28.3524	7.57314e-10	5.71464e-09	7.6519e-05	0.0647246	3.21313	9.27362	0.0211464	0.146375	1	0.146222	4.1857	18.1979	3.39993e-05	0.000295255	1
BnaA03g29700D	chrA03	complement(14446864..14449405)	112.916	4.06781	16.77	0	0	0	47.9279	1.62982	3.09475	0	0	0	82.2462	3.7163	13.1437	0	0	0
BnaA03g30130D	chrA03	14627811..14630472	0.761489	2.66574	6.34554	8.22009e-13	7.86141e-12	8.30558e-08	0.249144	0.432493	1.34956	0.277942	0.724766	1	0.384861	2.17514	4.51629	3.86805e-07	4.90743e-06	0.0390828
BnaA03g30330D	chrA03	complement(14723085..14728205)	0.412448	-3.51502	-11.4321	0	0	0	0.201491	-0.220109	-1.16482	0.49457	0.877007	1	0.309884	-2.18067	-4.53363	2.18889e-07	2.90129e-06	0.0221165
BnaA03g32960D	chrA03	15959893..15963760	0.227593	6.69062	103.295	2.80899e-07	1.66113e-06	0.0283821	0.00926482	0.725317	1.65326	0.61534	0.983081	1	0.0672817	4.3833	20.8691	0.00017882	0.00131442	1
BnaA03g33640D	chrA03	16296098..16301133	31.0193	-3.02482	-8.13882	0	0	0	16.5511	-0.920101	-1.89225	1.00994e-07	4.47954e-06	0.0102044	19.3455	-2.26645	-4.81139	0	0	0
BnaA03g33980D	chrA03	complement(16509718..16510857)	1.77603	2.60395	6.07949	0	0	0	0.825849	1.10769	2.155	0.00482521	0.0476252	1	0.882159	2.15383	4.45007	5.55741e-07	6.84949e-06	0.0561521
BnaA03g34050D	chrA03	complement(16553612..16554193)	6.98865	-3.94468	-15.3981	0	0	0	4.81185	-1.72653	-3.30931	3.46322e-11	3.26421e-09	3.49924e-06	5.83899	-2.34522	-5.0814	3.47722e-12	8.93308e-11	3.51338e-07
BnaA03g35040D	chrA03	complement(17107276..17108846)	0.410802	4.22339	18.6796	4.11329e-05	0.000186588	1	0	#NUM!	#NUM!	#NUM!	#NUM!	#NUM!	0.659525	-2.22158	-4.66404	0.00060856	0.0039106	1
BnaA03g35400D	chrA03	complement(17272166..17274784)	2.09585	-6.18446	-72.729	0	0	0	2.32763	-0.47035	-1.38545	0.0122983	0.0979517	1	2.865	-6.74514	-107.273	0	0	0
BnaA03g35580D	chrA03	17375027..17376862	2.44481	3.81246	14.0496	0	0	0	0.849478	-0.504045	-1.41818	0.0646949	0.316587	1	1.0228	2.28632	4.87809	8.34456e-09	1.38378e-07	0.000843134
BnaA03g36320D	chrA03	complement(17753753..17757085)	4.01675	3.13703	8.79711	0	0	0	4.70169	1.8252	3.54355	0	0	0	6.3267	3.19819	9.17804	0	0	0
BnaA03g36440D	chrA03	17848210..17849676	0.932117	2.00168	4.00467	5.25052e-10	4.01964e-09	5.30512e-05	0.433594	0.566192	1.48061	0.244917	0.673353	1	0.766115	2.46616	5.52572	5.05741e-08	7.4101e-07	0.00511
BnaA03g38380D	chrA03	complement(19071685..19073692)	29.3065	3.0846	8.48317	0	0	0	7.41197	0.339614	1.26542	0.185212	0.586724	1	26.9523	2.94622	7.70725	0	0	0
BnaA03g38510D	chrA03	complement(19138485..19141638)	0.812534	2.25914	4.78705	0	0	0	0.207158	0.00182923	1.00127	0.996242	0.999963	1	0.521323	2.91305	7.53211	8.36153e-12	2.0516e-10	8.44849e-07
BnaA03g38940D	chrA03	19360374..19360896	101.345	3.99974	15.9971	0	0	0	46.8647	1.20658	2.3079	9.00391e-12	9.37892e-10	9.09755e-07	44.1008	2.06038	4.17097	6.32827e-15	2.16309e-13	6.39409e-10
BnaA03g39520D	chrA03	19715186..19717164	0.0996597	2.83927	7.15659	0.00260789	0.00879952	1	0.0807794	-0.662317	-1.58262	0.45859	0.867808	1	0.17173	3.12732	8.73811	4.06748e-05	0.000347022	1
BnaA03g39660D	chrA03	19790800..19795041	16.8931	2.98114	7.8961	0	0	0	7.56061	1.29992	2.46215	2.53131e-14	4.04689e-12	2.55763e-09	19.3041	3.08887	8.50831	0	0	0
BnaA03g39680D	chrA03	complement(19797571..19799745)	14.2707	-6.90763	-120.061	0	0	0	18.5351	-0.565996	-1.48041	0.00127907	0.0165753	1	12.9675	-5.41939	-42.7957	0	0	0
BnaA03g39710D	chrA03	complement(19802712..19807843)	0.209261	-2.9733	-7.85333	2.97252e-11	2.52615e-10	3.00344e-06	0.254943	-0.672508	-1.59384	0.0724818	0.341089	1	0.436026	-6.65615	-100.856	1.85618e-12	4.93289e-11	1.87549e-07
BnaA03g39720D	chrA03	complement(19819315..19822416)	1.01626	-6.12804	-69.9396	0	0	0	1.26764	-0.849499	-1.80187	0.000197521	0.00349948	1	0.54247	-5.08839	-34.0218	1.9984e-15	7.15009e-14	2.01918e-10
BnaA03g39820D	chrA03	complement(19891183..19894092)	0.432409	2.04083	4.11482	5.98744e-09	4.1725e-08	0.000604971	0.22591	1.10689	2.15382	0.012815	0.101001	1	0.464361	2.28003	4.85688	3.20182e-09	5.60874e-08	0.000323512
BnaA03g40090D	chrA03	20032202..20035412	1.39719	-2.23511	-4.70798	0	0	0	2.49603	0.50561	1.41972	0.0206024	0.14363	1	1.32783	-2.17133	-4.50438	1.43219e-14	4.70749e-13	1.44708e-09
BnaA03g40100D	chrA03	20036901..20039783	3.16892	-2.00673	-4.0187	0	0	0	1.24773	0.157156	1.11509	0.449797	0.867808	1	2.53706	-2.08887	-4.25415	0	0	0
BnaA03g40160D	chrA03	20054770..20057312	10.7425	2.58581	6.00353	0	0	0	4.72085	0.581176	1.49607	0.000926134	0.0126723	1	9.59163	2.15379	4.44997	0	0	0
BnaA03g40450D	chrA03	complement(20212550..20213234)	0.849908	3.27716	9.69445	5.34382e-07	3.06279e-06	0.053994	0.799822	1.70398	3.25798	0.00192327	0.0230328	1	0.848615	2.41851	5.34619	1.55662e-05	0.000145134	1
BnaA03g40590D	chrA03	complement(20290216..20291527)	11.5647	2.66409	6.33829	0	0	0	6.07415	0.637335	1.55545	0.00112605	0.0149127	1	6.3235	2.20263	4.60319	0	0	0
BnaA03g40900D	chrA03	complement(20466121..20467020)	0.737255	-3.70101	-13.0051	3.73963e-08	2.4147e-07	0.00377852	2.48625	-1.80931	-3.50474	6.65618e-08	3.11159e-06	0.00672541	0.255966	-4.63559	-24.8572	0.00087416	0.0053765	1
BnaA03g41010D	chrA03	20570996..20572178	0.294974	-3.17464	-9.02944	3.89806e-05	0.000177407	1	0.143634	-0.194652	-1.14445	0.796749	0.999963	1	0.262762	-4.27133	-19.3108	0.000148477	0.00111094	1
BnaA03g41230D	chrA03	complement(20664663..20665607)	0.3461	5.30327	39.4861	7.47381e-05	0.000326581	1	0.141678	3.8636	14.5566	0.00869263	0.0752036	1	0.203121	3.42946	10.7738	0.000828109	0.00512759	1
BnaA03g41960D	chrA03	complement(21074016..21079798)	1.29071	5.60101	48.5368	0	0	0	0.201514	1.63693	3.11002	7.20014e-05	0.00149354	1	0.956513	2.97428	7.85862	0	0	0
BnaA03g42010D	chrA03	21102900..21104829	32.6947	2.66723	6.35209	0	0	0	27.6669	0.401007	1.32043	0.0146626	0.111674	1	9.63056	3.26991	9.64583	0	0	0
BnaA03g42050D	chrA03	21123874..21124182	2.13405	2.09821	4.28178	3.88492e-05	0.000176848	1	0.947827	0.721601	1.64901	0.268629	0.710568	1	1.81134	2.83366	7.12879	0.000154964	0.00115469	1
BnaA03g42210D	chrA03	complement(21174276..21177809)	0.313593	-3.65939	-12.6353	1.18994e-12	1.12282e-11	1.20231e-07	0.174922	-1.82082	-3.53282	0.000469754	0.00718388	1	0.274151	-2.10784	-4.31046	8.2055e-06	8.09573e-05	0.829084
BnaA03g43720D	chrA03	complement(22020109..22023615)	1.41139	5.13393	35.1129	0	0	0	0.111986	1.445	2.72263	0.0136914	0.106201	1	0.3402	3.26734	9.62869	1.88283e-12	5.00107e-11	1.90241e-07
BnaA03g44960D	chrA03	complement(22834015..22837489)	1.97558	2.41225	5.32303	0	0	0	1.94133	1.29583	2.45518	2.97462e-12	3.34694e-10	3.00556e-07	1.57031	3.17518	9.03284	0	0	0
BnaA03g45690D	chrA03	23288595..23290136	1.34025	5.28866	39.0882	0	0	0	0.0803714	-0.839514	-1.78945	0.356572	0.780667	1	0.427949	2.53638	5.80131	1.30013e-06	1.49943e-05	0.131365
BnaA03g45860D	chrA03	complement(23414215..23417005)	2.19487	3.69697	12.9688	0	0	0	0.573867	0.633115	1.55091	0.0285249	0.182184	1	1.15248	3.14216	8.82847	0	0	0
BnaA03g46200D	chrA03	complement(23666077..23668891)	2.22507	2.03464	4.09722	0	0	0	0.825782	0.198904	1.14783	0.404915	0.839237	1	1.50572	2.00946	4.02632	3.33067e-16	1.28105e-14	3.36531e-11
BnaA03g46430D	chrA03	23830267..23833011	20.4208	5.40614	42.4043	0	0	0	3.59702	1.90773	3.75217	0	0	0	15.9011	4.67845	25.6067	0	0	0
BnaA03g46500D	chrA03	complement(23878892..23880202)	8.91182	2.26373	4.80232	0	0	0	5.67545	1.10157	2.14589	2.27462e-07	9.31608e-06	0.0229828	11.9889	2.57185	5.94573	0	0	0
BnaA03g46710D	chrA03	23970381..23974832	0.81178	-2.27101	-4.82659	0	0	0	1.02743	-0.685701	-1.60848	0.0195984	0.138458	1	7.51588	-3.30161	-9.86016	0	0	0
BnaA03g47110D	chrA03	24158255..24159781	0.7245	2.63475	6.21066	2.59302e-09	1.86617e-08	0.000261999	0.411473	1.04128	2.05806	0.0256776	0.168844	1	0.679714	2.20155	4.59974	4.7414e-06	4.90249e-05	0.479071
BnaA03g47240D	chrA03	24212781..24213380	0.580431	-4.07646	-16.8708	1.84699e-05	8.78294e-05	1	0.797113	-1.11443	-2.16509	0.0674067	0.325376	1	0.551854	-2.74082	-6.68452	0.000593637	0.00382825	1
BnaA03g47250D	chrA03	complement(24215056..24216041)	7.86302	-2.9056	-7.49329	0	0	0	7.4593	0.567315	1.48176	0.0016607	0.0204745	1	8.13951	-2.64644	-6.26119	0	0	0
BnaA03g47910D	chrA03	24653638..24656658	56.5818	3.05348	8.3021	0	0	0	31.6258	1.45	2.73208	3.33067e-16	6.65081e-14	3.36531e-11	49.189	2.40655	5.30206	0	0	0
BnaA03g49420D	chrA03	25509394..25509995	0.510976	-6.95195	-123.807	0.00264794	0.00892422	1	0.233341	-1.0142	-2.01978	0.254995	0.689634	1	1.13189	-2.32071	-4.99579	6.72845e-06	6.75318e-05	0.679842
BnaA03g49660D	chrA03	25641300..25644280	0.59407	-3.04051	-8.22783	0	0	0	0.731198	-1.62239	-3.07885	8.83534e-06	0.000237869	0.892723	0.348088	-2.70074	-6.50136	1.43131e-07	1.9522e-06	0.0144619
BnaA03g50360D	chrA03	26152851..26157959	0.513658	-4.25302	-19.0672	0	0	0	0.529587	-1.11825	-2.17083	6.78388e-05	0.00141855	1	0.467081	-3.27402	-9.67341	0	0	0
BnaA03g51410D	chrA03	complement(26683103..26683675)	3.40201	-3.9046	-14.9762	0	0	0	6.42969	-1.23404	-2.35225	4.68161e-07	1.77431e-05	0.047303	3.6272	-2.98152	-7.8982	2.6199e-12	6.84195e-11	2.64715e-07
BnaA03g51520D	chrA03	complement(26776176..26776721)	2.79272	-3.69252	-12.9288	0	0	0	2.15786	-0.976409	-1.96756	0.00881606	0.0760955	1	2.88716	-2.10519	-4.30254	9.55775e-08	1.34127e-06	0.00965715
BnaA03g51820D	chrA03	26980815..26983255	7.33979	-2.53944	-5.81364	0	0	0	5.59258	-0.283036	-1.21675	0.0926148	0.397663	1	3.49032	-2.0747	-4.21257	0	0	0
BnaA03g52880D	chrA03	27609728..27610559	19.364	4.56452	23.6623	0	0	0	4.42058	1.8287	3.55218	1.0918e-07	4.80049e-06	0.0110315	1.51069	4.37673	20.7743	4.66294e-15	1.61516e-13	4.71143e-10
BnaA03g53690D	chrA03	28251602..28254120	14.6206	-4.44104	-21.7214	0	0	0	9.43646	-1.71245	-3.27717	0	0	0	7.50868	-2.59391	-6.03732	0	0	0
BnaA03g55040D	chrA03_random	116235..119099	0.209987	-3.74343	-13.3932	9.04002e-09	6.18795e-08	0.000913404	0.180174	-1.1522	-2.22252	0.0211704	0.146481	1	0.163621	-2.49518	-5.63798	9.66659e-05	0.000757024	1
BnaA03g55610D	chrA03_random	complement(350249..351449)	2.18375	-2.53195	-5.78353	6.7838e-12	6.0674e-11	6.85435e-07	1.29527	-1.45732	-2.74597	4.35386e-05	0.000963878	1	5.00999	-2.86232	-7.27185	1.11022e-16	4.39393e-15	1.12177e-11
BnaA03g56000D	chrA03_random	506940..508183	35.7664	-3.62971	-12.378	0	0	0	20.3562	-0.562469	-1.47679	0.00108045	0.0144155	1	40.5583	-2.78179	-6.87703	0	0	0
BnaA03g56480D	chrA03_random	complement(736865..737317)	0.658949	3.45349	10.9548	4.53594e-05	0.000204613	1	0.312533	1.33888	2.52955	0.113412	0.449161	1	1.08054	3.32288	10.0066	5.51441e-06	5.64e-05	0.557176
BnaA03g56490D	chrA03_random	complement(737987..740570)	58.031	3.17273	9.0175	0	0	0	20.8019	0.493993	1.40834	0.00309522	0.0336643	1	43.0397	2.81448	7.03464	0	0	0
BnaA03g56500D	chrA03_random	745703..747308	0.747906	3.63007	12.3812	2.88658e-15	3.26205e-14	2.9166e-10	0.286976	0.841353	1.79173	0.115086	0.452378	1	1.22788	2.20692	4.61689	1.68873e-10	3.50153e-09	1.7063e-05
BnaA03g56840D	chrA03_random	887030..889181	6.77581	5.72749	52.9844	0	0	0	0.445247	1.38904	2.61905	0.000387603	0.00614618	1	2.49292	2.80547	6.99084	2.22045e-16	8.63564e-15	2.24354e-11
BnaA03g57280D	chrA03_random	1075701..1076991	90.8371	2.61641	6.13224	0	0	0	40.7498	1.02276	2.03181	1.98159e-09	1.32596e-07	0.00020022	44.7603	2.69887	6.49293	0	0	0
BnaA03g57720D	chrA03_random	1290368..1291533	13.3626	-3.3965	-10.5305	0	0	0	14.9545	-0.2504	-1.18954	0.190206	0.594716	1	16.3587	-2.65288	-6.28923	0	0	0
BnaA03g58000D	chrA03_random	complement(1426525..1427949)	4.83851	3.4547	10.964	0	0	0	1.51027	0.344018	1.26929	0.195864	0.603172	1	6.29916	2.15716	4.46036	0	0	0
BnaA03g58220D	chrA03_random	1586071..1587333	1.66916	2.27454	4.83845	1.44329e-15	1.66188e-14	1.4583e-10	0.565573	0.613757	1.53024	0.117454	0.457961	1	0.381242	2.73664	6.66517	0.000123381	0.00094138	1
BnaA03g59140D	chrA03_random	2192475..2193317	25.4589	-3.37465	-10.3722	0	0	0	5.40326	-0.887948	-1.85054	2.22822e-05	0.000536813	1	0.75859	-2.83196	-7.12041	2.53443e-06	2.76155e-05	0.256079
BnaA03g59850D	chrA03_random	complement(3998667..3999909)	2.72355	-4.19018	-18.2545	0	0	0	1.02345	-0.979098	-1.97123	0.00698799	0.0635352	1	0.562561	-2.56475	-5.9165	1.88974e-05	0.000173062	1
BnaA04g00510D	chrA04	386326..388352	2.01051	-2.48886	-5.61333	0	0	0	1.24781	-0.957907	-1.94249	0.000191792	0.00341421	1	1.62947	-2.65729	-6.30846	0	0	0
BnaA04g00950D	chrA04	638152..640524	1.87802	5.72201	52.7834	0	0	0	0.182111	1.84209	3.58529	0.00418483	0.0425816	1	0.307677	3.04613	8.25991	3.04718e-07	3.94171e-06	0.0307887
BnaA04g02890D	chrA04	complement(1899569..1900727)	0.265313	-6.95307	-123.903	0.00266214	0.00896939	1	0.474634	-1.58585	-3.00184	0.00252087	0.028635	1	0.864613	-2.86199	-7.27018	1.69985e-08	2.68196e-07	0.00171753
BnaA04g02900D	chrA04	complement(1902447..1903282)	0.662323	-4.0784	-16.8935	3.39114e-08	2.19909e-07	0.0034264	1.00029	-1.80849	-3.50276	0.00102648	0.0137979	1	1.02039	-2.55562	-5.87918	7.89255e-07	9.45982e-06	0.0797463
BnaA04g02910D	chrA04	complement(1912259..1919472)	0.0653513	-2.25562	-4.7754	8.94899e-05	0.000386083	1	0.0593056	-1.86951	-3.65407	0.0031817	0.0344049	1	0.0403275	-2.54592	-5.83979	0.00171388	0.00966085	1
BnaA04g03320D	chrA04	2165997..2170296	0.864163	5.00168	32.0373	0	0	0	0.122605	1.10937	2.15752	0.0404849	0.230971	1	0.282573	2.91011	7.51673	1.94956e-10	4.00048e-09	1.96983e-05
BnaA04g03460D	chrA04	2353764..2358406	36.8611	2.12186	4.35255	0	0	0	25.533	0.58657	1.50167	0.0013743	0.017586	1	38.3624	2.17132	4.50436	0	0	0
BnaA04g04370D	chrA04	3225220..3226928	2.44762	2.54974	5.85528	0	0	0	2.71946	1.87416	3.66588	3.33067e-16	6.65081e-14	3.36531e-11	2.76718	3.32996	10.0558	0	0	0
BnaA04g05180D	chrA04	complement(3867013..3872317)	9.54899	3.7981	13.9105	0	0	0	3.15524	1.45399	2.73966	0	0	0	3.64418	4.83654	28.5721	0	0	0
BnaA04g05190D	chrA04	complement(3872404..3873165)	7.7859	3.75261	13.4787	0	0	0	2.83979	1.59117	3.01294	1.87286e-06	6.06131e-05	0.189234	1.89189	5.4177	42.7455	8.88178e-16	3.28483e-14	8.97415e-11
BnaA04g06100D	chrA04	complement(4658791..4659677)	36.3805	2.20265	4.60325	0	0	0	32.5938	1.00821	2.01142	2.97629e-09	1.90936e-07	0.000300724	24.1549	2.0262	4.0733	0	0	0
BnaA04g06510D	chrA04	complement(5100535..5102352)	1.92402	-3.58498	-12.0002	0	0	0	3.15685	-1.71153	-3.27508	1.57652e-14	2.58171e-12	1.59291e-09	3.77429	-2.33509	-5.04583	1.5874e-08	2.51515e-07	0.00160391
BnaA04g06630D	chrA04	5277893..5279719	15.8121	-5.0025	-32.0555	0	0	0	25.1871	-0.977201	-1.96864	1.83054e-06	5.94282e-05	0.184958	5.4891	-4.16154	-17.8957	0	0	0
BnaA04g08450D	chrA04	7535765..7538070	2.3991	-2.09788	-4.28079	0	0	0	1.53835	0.00440748	1.00306	0.983522	0.999963	1	1.97486	-2.5689	-5.93356	1.11022e-16	4.39393e-15	1.12177e-11
BnaA04g08790D	chrA04	complement(7808158..7809504)	33.1926	-2.54226	-5.825	0	0	0	23.9175	-0.256574	-1.19464	0.121067	0.466536	1	22.606	-2.07928	-4.22598	0	0	0
BnaA04g08980D	chrA04	8042800..8045298	1.11645	5.72175	52.7739	0	0	0	0.0155885	1.46838	2.7671	0.335297	0.754253	1	0.382104	4.78914	27.6487	9.27407e-11	1.98992e-09	9.37052e-06
BnaA04g09020D	chrA04	complement(8082855..8083745)	10.5585	2.93318	7.6379	0	0	0	2.07847	1.11172	2.16103	0.000705454	0.0101163	1	16.1697	2.64735	6.26513	0	0	0
BnaA04g09400D	chrA04	complement(8420299..8421690)	0.530744	4.73209	26.5768	1.40256e-09	1.03426e-08	0.000141715	0.131182	0.320193	1.2485	0.66446	0.999963	1	0.588084	3.76158	13.5628	8.58025e-10	1.61533e-08	8.66949e-05
BnaA04g10190D	chrA04	8997152..8999910	0.210707	-3.51258	-11.4128	6.06147e-08	3.82997e-07	0.00612451	0.191562	-1.19526	-2.28986	0.0172998	0.126207	1	0.148943	-3.04494	-8.25313	8.6619e-05	0.00068629	1
BnaA04g11840D	chrA04	complement(10141289..10142461)	1.93758	2.05052	4.14255	5.21805e-15	5.80077e-14	5.27232e-10	3.08734	1.08539	2.12195	1.11953e-06	3.85933e-05	0.113117	0.550676	4.25411	19.0816	1.02543e-08	1.67735e-07	0.0010361
BnaA04g11900D	chrA04	complement(10197983..10198938)	68.1977	2.19852	4.59008	0	0	0	41.7409	0.615235	1.53181	0.000101048	0.00199452	1	97.7528	2.58091	5.98316	0	0	0
BnaA04g12630D	chrA04	10657175..10657399	16.9822	-3.15514	-8.90826	0	0	0	7.02701	-0.915355	-1.88603	0.00175838	0.0213988	1	13.0134	-2.15276	-4.44676	1.64174e-08	2.59514e-07	0.00165882
BnaA04g13420D	chrA04	complement(11329692..11332324)	4.22008	2.46635	5.52642	0	0	0	4.01862	1.29458	2.45306	1.23346e-13	1.76278e-11	1.24629e-08	4.27855	2.61493	6.12593	0	0	0
BnaA04g16450D	chrA04	complement(13452063..13455376)	0.839434	3.76325	13.5785	0	0	0	0.239175	1.16815	2.24724	0.00817578	0.0717022	1	0.468785	2.7876	6.90479	1.09338e-10	2.32286e-09	1.10475e-05
BnaA04g16490D	chrA04	13480148..13480381	2.19026	3.69673	12.9666	2.22726e-07	1.3313e-06	0.0225042	6.25631	1.28101	2.4301	0.000165355	0.00301906	1	1.316	3.73795	13.3424	6.563e-05	0.000534176	1
BnaA04g17120D	chrA04	13961721..13963191	7.39968	5.20995	37.0127	0	0	0	0.484951	1.78757	3.45233	0.000362315	0.00580732	1	0.204471	3.13718	8.798	0.000346382	0.00235998	1
BnaA04g17700D	chrA04	14306591..14311223	28.7435	2.23819	4.71804	0	0	0	18.0851	0.546368	1.4604	0.000934096	0.0127663	1	19.0492	2.17723	4.52285	0	0	0
BnaA04g18490D	chrA04	14758006..14759593	3.12685	5.9909	63.5974	0	0	0	0.346777	1.01587	2.02213	0.0270286	0.175332	1	0.726058	4.11642	17.3446	3.47344e-12	8.92566e-11	3.50957e-07
BnaA04g18500D	chrA04	14759677..14760782	5.12702	6.18096	72.553	0	0	0	0.4948	1.81286	3.51339	0.00172351	0.0210879	1	0.581174	8.33088	321.991	0.000538986	0.00351055	1
BnaA04g18970D	chrA04	complement(15093545..15096205)	0.55739	4.23632	18.8477	2.22045e-16	2.65948e-15	2.24354e-11	0.0792456	1.24066	2.36306	0.0862998	0.380198	1	0.398699	3.16038	8.94066	9.47374e-11	2.03104e-09	9.57227e-06
BnaA04g19170D	chrA04	complement(15198241..15200257)	0.26108	3.7347	13.3124	5.75473e-06	2.92587e-05	0.581457	0.146565	6.8633	116.428	0.00407542	0.0416697	1	0.221524	3.29663	9.82617	4.38482e-05	0.0003714	1
BnaA04g19780D	chrA04	complement(15444592..15445968)	26.9648	-5.02939	-32.6585	0	0	0	21.2601	-1.39979	-2.63864	1.65312e-13	2.30071e-11	1.67031e-08	23.3776	-3.83829	-14.3034	0	0	0
BnaA04g19950D	chrA04	complement(15496951..15497582)	1.51539	-5.52714	-46.1142	1.166e-10	9.43331e-10	1.17813e-05	1.09066	-1.75005	-3.3637	0.000327456	0.0053451	1	0.74959	-2.38998	-5.24149	0.000397034	0.00267015	1
BnaA04g21270D	chrA04	16208767..16210237	4.61837	3.05542	8.31327	0	0	0	1.00512	0.480567	1.39529	0.157966	0.541587	1	1.16861	3.07114	8.40438	7.70495e-14	2.34067e-12	7.78508e-09
BnaA04g21450D	chrA04	complement(16362995..16364924)	102.98	3.08185	8.467	0	0	0	26.2894	0.567768	1.48223	0.000658877	0.00955272	1	116.806	2.38946	5.2396	0	0	0
BnaA04g21610D	chrA04	complement(16468862..16469461)	4.7596	3.1722	9.01423	0	0	0	1.45047	0.331237	1.25809	0.361618	0.786963	1	13.6627	5.85761	57.9849	0	0	0
BnaA04g22000D	chrA04	16678423..16680000	93.1971	3.45172	10.9414	0	0	0	55.2725	1.42883	2.69228	6.66134e-16	1.29186e-13	6.73062e-11	175.57	5.90061	59.7394	0	0	0
BnaA04g22230D	chrA04	16771444..16772430	5.89961	3.08704	8.49754	0	0	0	2.13438	1.22332	2.33484	4.09061e-05	0.000912687	1	3.81316	2.94283	7.68921	0	0	0
BnaA04g22360D	chrA04	complement(16846857..16850197)	0.818751	-2.46363	-5.51601	0	0	0	0.371092	-0.778683	-1.71556	0.0266197	0.173481	1	0.82088	-2.20317	-4.60492	4.15878e-12	1.05552e-10	4.20204e-07
BnaA04g23480D	chrA04	complement(17437095..17438999)	17.0525	3.89161	14.8419	0	0	0	3.59435	0.95714	1.94146	4.50406e-06	0.000132448	0.45509	9.84163	2.73596	6.66204	0	0	0
BnaA04g23760D	chrA04	complement(17552902..17553168)	11.5487	3.5609	11.8015	0	0	0	1.46114	1.2852	2.43716	0.0349439	0.209452	1	1.28644	2.50963	5.69473	0.00041698	0.00279184	1
BnaA04g24590D	chrA04	complement(17927550..17929969)	4.53994	-2.77119	-6.82672	0	0	0	3.77182	-1.1057	-2.15203	5.95328e-09	3.56773e-07	0.000601519	9.94695	-2.99673	-7.98187	0	0	0
BnaA04g24700D	chrA04	complement(17987807..17989129)	4.03749	-3.54441	-11.6674	0	0	0	3.10995	-0.912797	-1.88269	0.000169686	0.00308475	1	4.58378	-3.49904	-11.3062	0	0	0
BnaA04g25220D	chrA04	complement(18233599..18234851)	3.78465	5.70072	52.0099	0	0	0	0.328803	0.905575	1.87329	0.100011	0.416833	1	0.96047	2.314	4.97261	1.46034e-08	2.32697e-07	0.00147553
BnaA04g25830D	chrA04	complement(18447981..18449123)	3.34262	-2.0254	-4.07106	0	0	0	2.55614	-0.807624	-1.75033	0.00265515	0.0297942	1	4.82702	-2.00504	-4.014	3.33067e-16	1.28105e-14	3.36531e-11
BnaA04g26140D	chrA04	18623341..18624100	3.13531	2.26716	4.81375	2.33147e-15	2.65104e-14	2.35572e-10	1.79138	1.21345	2.31891	0.000510878	0.00772973	1	3.42289	3.51372	11.4218	0	0	0
BnaA04g26280D	chrA04	complement(18715027..18718686)	0.209784	5.19438	36.6155	1.94339e-09	1.41408e-08	0.00019636	0.0340296	0.314081	1.24322	0.677128	0.999963	1	0.0750424	2.64305	6.24651	0.00115445	0.00685182	1
BnaA04g26990D	chrA04	19060731..19061503	6.88296	2.70475	6.51944	0	0	0	4.68393	0.912258	1.88199	0.000138259	0.00259563	1	13.3733	2.52601	5.75975	0	0	0
BnaA04g27260D	chrA04_random	13562..14962	0.35344	3.89704	14.8979	1.60691e-07	9.74095e-07	0.0162362	0.365621	1.16804	2.24707	0.0172435	0.125869	1	0.733496	2.19471	4.57798	3.74843e-07	4.77004e-06	0.0378741
BnaA04g29140D	chrA04_random	complement(1182546..1186923)	0.0873921	-7.26618	-153.935	0.00161637	0.00568063	1	0.0367753	-2.48155	-5.58496	0.0167666	0.123279	1	0.714363	-6.72339	-105.668	2.95456e-11	6.77243e-10	2.98529e-06
BnaA04g29310D	chrA04_random	complement(1309684..1311488)	11.572	5.06832	33.5518	0	0	0	2.77098	1.44946	2.73105	5.09593e-06	0.000147281	0.514893	6.02755	2.36849	5.16402	0	0	0
BnaA04g29360D	chrA04_random	1342481..1344706	34.8548	2.90848	7.50825	0	0	0	12.7494	1.09438	2.13521	4.95086e-11	4.55173e-09	5.00235e-06	34.9813	2.68776	6.44312	0	0	0
BnaA05g00090D	chrA05	39253..41669	6.06812	-3.22084	-9.32329	0	0	0	2.9013	-0.144456	-1.10531	0.466966	0.867808	1	4.40132	-3.26459	-9.61034	0	0	0
BnaA05g01110D	chrA05	615007..616920	0.699867	2.89848	7.45642	9.68114e-14	9.90866e-13	9.78183e-09	0.69575	1.29825	2.45931	0.00240289	0.0275551	1	0.422795	2.05274	4.14895	2.8929e-05	0.000255016	1
BnaA05g01130D	chrA05	636024..638540	17.062	2.29106	4.89415	0	0	0	20.3627	0.945767	1.92621	4.0216e-08	1.99285e-06	0.00406342	23.3664	4.02038	16.2276	0	0	0
BnaA05g01750D	chrA05	1001905..1002210	1.17144	3.70134	13.0082	6.59952e-06	3.32875e-05	0.666815	1.22465	1.27638	2.4223	0.0279101	0.179465	1	0.628711	4.73343	26.6014	0.000882153	0.00541742	1
BnaA05g02120D	chrA05	complement(1189758..1192282)	0.200487	-5.11236	-34.5918	7.68564e-07	4.32743e-06	0.0776557	0.109638	-0.397465	-1.31719	0.502281	0.884587	1	0.147821	-2.72838	-6.6271	0.000277808	0.00194442	1
BnaA05g02980D	chrA05	1615395..1617067	0.200341	-4.52285	-22.9887	2.22516e-05	0.00010466	1	0.173626	-1.09508	-2.13625	0.0744104	0.346643	1	0.23151	-4.59326	-24.1384	2.37235e-05	0.000212861	1
BnaA05g03290D	chrA05	1840395..1843897	35.2423	3.40267	10.5756	0	0	0	17.4236	1.3745	2.59278	1.11022e-15	2.09677e-13	1.12177e-10	36.8797	3.42974	10.7759	0	0	0
BnaA05g03920D	chrA05	2066137..2068379	3.06559	6.46031	88.0539	0	0	0	0.148612	1.04336	2.06102	0.126604	0.477353	1	0.526933	4.37701	20.7784	1.94229e-11	4.56818e-10	1.96249e-06
BnaA05g04860D	chrA05	2565463..2567114	50.7364	4.20706	18.4693	0	0	0	7.6659	1.06968	2.09897	6.44317e-09	3.82502e-07	0.000651018	48.6659	3.37952	10.4072	0	0	0
BnaA05g04870D	chrA05	complement(2567467..2568180)	1.28663	2.69599	6.47999	7.44301e-10	5.6219e-09	7.52042e-05	0.634979	1.26225	2.39869	0.016386	0.121195	1	1.05964	2.37043	5.17096	9.95456e-06	9.65639e-05	1
BnaA05g06490D	chrA05	3527476..3531350	0.317626	-2.22273	-4.66776	1.21508e-10	9.81942e-10	1.22772e-05	0.332344	-0.703169	-1.62808	0.0279773	0.17979	1	0.4572	-2.35587	-5.11902	1.01471e-07	1.41747e-06	0.0102526
BnaA05g06730D	chrA05	3656615..3659338	11.015	4.41044	21.2654	0	0	0	1.89106	0.782098	1.71963	0.00010008	0.00198059	1	2.389	3.41712	10.682	0	0	0
BnaA05g07140D	chrA05	complement(3851385..3855519)	0.0728237	2.68078	6.41203	0.000347197	0.00137045	1	0.0334549	3.88507	14.7748	0.00896583	0.0770395	1	0.0830584	4.2341	18.8188	6.53876e-05	0.00053246	1
BnaA05g07600D	chrA05	complement(4127526..4129016)	0.73187	5.68825	51.5623	1.95012e-11	1.68137e-10	1.9704e-06	0.229604	2.21531	4.64381	0.00352194	0.0372976	1	0.298175	7.7972	222.429	0.00123872	0.00728823	1
BnaA05g08020D	chrA05	4413679..4416365	21.0108	2.41434	5.33076	0	0	0	12.8186	1.03026	2.04239	9.92623e-10	7.02986e-08	0.000100295	26.1318	2.27002	4.82329	0	0	0
BnaA05g09190D	chrA05	complement(5117680..5118504)	1.04691	3.25743	9.56276	1.87828e-09	1.36859e-08	0.000189782	0.880866	1.80622	3.49725	6.5031e-05	0.00136663	1	0.640722	2.68833	6.44565	1.84534e-05	0.000169287	1
BnaA05g09830D	chrA05	5422850..5423730	528.586	3.95329	15.4902	0	0	0	295.528	1.13255	2.19246	7.59e-09	4.44809e-07	0.000766893	323.427	4.42356	21.4597	0	0	0
BnaA05g10480D	chrA05	5737014..5740161	141.48	3.952	15.4764	0	0	0	36.8126	0.87068	1.82852	7.57249e-07	2.72577e-05	0.0765125	105.974	2.2803	4.85778	0	0	0
BnaA05g10890D	chrA05	5976927..5979278	2.09548	3.63547	12.4276	0	0	0	1.18406	1.89355	3.71548	1.44418e-12	1.69674e-10	1.4592e-07	1.53074	3.07358	8.41862	1.11022e-16	4.39393e-15	1.12177e-11
BnaA05g11040D	chrA05	complement(6155622..6155915)	8.47416	3.31928	9.98167	0	0	0	1.15544	0.139176	1.10128	0.804822	0.999963	1	7.31781	2.40681	5.303	1.54077e-11	3.66132e-10	1.55679e-06
BnaA05g11360D	chrA05	complement(6358782..6360047)	10.3556	-3.95595	-15.5189	0	0	0	12.1807	-1.76124	-3.3899	1.20815e-06	4.12962e-05	0.122072	67.8453	-3.57625	-11.9277	0	0	0
BnaA05g13030D	chrA05	complement(7682497..7687032)	0.262347	3.44486	10.8895	1.73195e-13	1.74247e-12	1.74996e-08	0.136935	1.3454	2.541	0.00491737	0.0482508	1	0.191366	2.74419	6.70015	7.04319e-08	1.01057e-06	0.00711644
BnaA05g13800D	chrA05	8393482..8393661	23.0098	-2.10514	-4.30239	0	0	0	15.0413	-0.37723	-1.29885	0.586645	0.960503	1	48.8248	-2.06072	-4.17196	2.22045e-16	8.63564e-15	2.24354e-11
BnaA05g13980D	chrA05	8502429..8512537	0.582277	-3.32739	-10.0379	0	0	0	0.473673	-1.55593	-2.94023	9.2748e-13	1.13316e-10	9.37126e-08	0.534026	-2.85436	-7.2318	0	0	0
BnaA05g14080D	chrA05	8607006..8611226	9.80653	-3.21401	-9.27927	0	0	0	7.37327	-1.12865	-2.18654	3.97331e-07	1.53172e-05	0.0401463	7.81042	-2.00601	-4.0167	0	0	0
BnaA05g14300D	chrA05	8749369..8749635	1.08671	2.4938	5.63258	0.000683863	0.00257452	1	1.05502	2.51017	5.69686	0.0014787	0.0186433	1	2.15322	5.50603	45.4444	2.76338e-07	3.59948e-06	0.0279211
BnaA05g15070D	chrA05	9499147..9500795	9.46517	-2.65645	-6.30478	0	0	0	10.8377	-1.14508	-2.21158	2.89291e-12	3.26227e-10	2.92299e-07	9.20807	-2.20065	-4.59688	0	0	0
BnaA05g15180D	chrA05	9605855..9609835	3.73907	3.80135	13.9418	0	0	0	1.48199	1.00283	2.00393	4.99562e-06	0.000144671	0.504758	1.41522	4.1021	17.1733	0	0	0
BnaA05g15660D	chrA05	10175426..10176560	13.6183	-3.81523	-14.0766	0	0	0	10.2572	-1.37307	-2.59021	1.34314e-10	1.14427e-08	1.35711e-05	14.0537	-2.28552	-4.87541	0	0	0
BnaA05g17400D	chrA05	complement(12151811..12155026)	0.104144	-2.55622	-5.88164	0.000204784	0.000837166	1	0.0261218	0.618681	1.53547	0.518198	0.900276	1	0.0936908	-2.59267	-6.03216	0.00166008	0.00940323	1
BnaA05g17920D	chrA05	complement(13028637..13028873)	2.99959	2.96107	7.78702	2.13589e-08	1.41421e-07	0.0021581	1.81484	0.759186	1.69254	0.108581	0.437859	1	2.05992	2.11296	4.32577	0.00015532	0.00115717	1
BnaA05g18690D	chrA05	complement(14183931..14185850)	3.74411	-2.29167	-4.89623	3.42948e-13	3.37109e-12	3.46515e-08	2.92535	-1.5824	-2.99469	6.31126e-09	3.76218e-07	0.00063769	10.3521	-4.51256	-22.8252	0	0	0
BnaA05g19400D	chrA05	14792149..14793248	1.48143	9.57614	763.316	0.000121842	0.000515229	1	0.22792	3.14985	8.87565	0.00379236	0.0394092	1	0.349415	3.47114	11.0897	6.39753e-05	0.000522563	1
BnaA05g19530D	chrA05	14888468..14892181	2.21538	4.14987	17.7515	0	0	0	2.51299	1.82951	3.55418	0	0	0	3.74532	4.33833	20.2287	0	0	0
BnaA05g20190D	chrA05	15624459..15627114	0.0991312	4.94027	30.7021	0.000308839	0.00122913	1	0.0216792	4.57225	23.7894	0.081445	0.36654	1	0.0854758	3.67454	12.7687	0.000298258	0.00207049	1
BnaA05g22260D	chrA05	complement(17019286..17022644)	15.1636	-3.47332	-11.1064	0	0	0	8.86703	-0.985003	-1.97932	5.60311e-08	2.66418e-06	0.00566138	8.23536	-2.69773	-6.4878	0	0	0
BnaA05g22480D	chrA05	17127773..17132163	28.4013	3.26007	9.58032	0	0	0	13.1925	1.19102	2.28314	1.77e-11	1.73631e-09	1.7884e-06	14.2615	2.49991	5.65649	0	0	0
BnaA05g23350D	chrA05	17683715..17684062	1.41375	-3.66448	-12.68	2.09151e-07	1.25297e-06	0.0211326	0.782128	-0.863148	-1.819	0.158185	0.542036	1	0.925341	-4.32965	-20.1073	0.000237156	0.00168938	1
BnaA05g23530D	chrA05	complement(17784192..17785719)	45.8363	2.9928	7.96015	0	0	0	19.7579	0.493867	1.40821	0.00164136	0.0202767	1	85.7346	2.74781	6.71697	0	0	0
BnaA05g23860D	chrA05	17980893..17981752	0.858631	-4.78647	-27.5976	5.31421e-10	4.06778e-09	5.36948e-05	0.57884	-1.07053	-2.10021	0.0224813	0.153105	1	1.94547	-2.82024	-7.06282	4.65084e-08	6.86116e-07	0.00469921
BnaA05g24540D	chrA05	complement(18315828..18318442)	103.592	4.01766	16.1971	0	0	0	45.1725	1.72986	3.31695	0	0	0	45.9851	3.03213	8.18015	0	0	0
BnaA05g24610D	chrA05	complement(18363085..18368202)	16.3829	-3.68161	-12.8315	0	0	0	13.8357	-1.24166	-2.3647	5.78015e-12	6.21967e-10	5.84027e-07	8.87931	-2.69087	-6.457	0	0	0
BnaA05g24790D	chrA05	18487161..18489107	2.57184	2.69906	6.49376	0	0	0	2.21054	1.00321	2.00445	1.15688e-06	3.9786e-05	0.116891	2.15878	3.96381	15.6036	0	0	0
BnaA05g24900D	chrA05	complement(18527109..18529258)	3.28109	2.88763	7.40051	0	0	0	1.50891	1.24501	2.37021	1.64131e-05	0.000409577	1	1.82387	2.39541	5.26127	4.08407e-12	1.03786e-10	4.12654e-07
BnaA05g25660D	chrA05	complement(18928637..18933598)	88.8712	3.69562	12.9566	0	0	0	32.3824	1.65462	3.1484	8.37108e-14	1.23657e-11	8.45814e-09	33.0296	2.27942	4.85484	0	0	0
BnaA05g26000D	chrA05	19150011..19151080	1.68154	4.21091	18.5187	0	0	0	4.06292	0.810751	1.75412	7.00104e-05	0.00145763	1	1.70198	5.04074	32.9165	0	0	0
BnaA05g28120D	chrA05	20067717..20068743	3.3494	2.82059	7.06453	0	0	0	6.44893	1.97169	3.92228	0	0	0	3.03851	2.13527	4.39319	7.19425e-14	2.19609e-12	7.26907e-09
BnaA05g28390D	chrA05	complement(20169391..20172100)	34.857	4.33219	20.1427	0	0	0	5.44808	1.29327	2.45082	3.37996e-12	3.78197e-10	3.41511e-07	12.1806	2.81544	7.03933	0	0	0
BnaA05g32630D	chrA05	complement(22349422..22350115)	0.49969	2.57198	5.94623	0.000230287	0.00093503	1	1.22674	0.62833	1.54577	0.107167	0.434606	1	1.79611	3.98648	15.8508	7.76188e-11	1.68296e-09	7.8426e-06
BnaA05g33670D	chrA05	complement(22729850..22732008)	2.90888	2.51636	5.72136	0	0	0	1.66947	0.991945	1.98886	4.54577e-05	0.000999793	1	2.5024	2.85813	7.25075	0	0	0
BnaA05g33820D	chrA05	22823882..22826375	0.314296	3.02987	8.16735	2.10358e-07	1.25975e-06	0.0212546	0.13012	-0.258521	-1.19625	0.622673	0.988902	1	0.284245	2.38887	5.23747	2.53573e-06	2.76242e-05	0.25621
BnaA05g33860D	chrA05	complement(22846990..22848059)	4.53523	3.0994	8.57063	0	0	0	0.944677	0.627617	1.54501	0.0906008	0.392198	1	2.88216	2.77228	6.83188	0	0	0
BnaA05g34460D	chrA05_random	134636..135499	31.9387	-4.39695	-21.0675	0	0	0	35.1617	-0.429652	-1.34691	0.0110793	0.0904294	1	20.0067	-3.77964	-13.7336	0	0	0
BnaA05g35750D	chrA05_random	complement(1163080..1165568)	2.28822	-2.60796	-6.09642	0	0	0	1.08171	-0.0946676	-1.06782	0.663513	0.999963	1	2.79539	-2.72921	-6.63093	0	0	0
BnaA05g36800D	chrA05_random	2701212..2703949	3.97011	-9.53379	-741.238	0	0	0	5.21309	-1.07551	-2.10747	4.44249e-10	3.39795e-08	4.4887e-05	4.22366	-7.11297	-138.426	0	0	0
BnaA06g00810D	chrA06	588783..589082	2.249	2.6273	6.1787	5.62663e-08	3.56614e-07	0.00568515	3.9002	0.944204	1.92413	0.0175016	0.127303	1	4.61073	3.60377	12.1575	2.66454e-15	9.42333e-14	2.69225e-10
BnaA06g01470D	chrA06	complement(916683..918730)	0.897593	3.1636	8.96064	0	0	0	0.185301	1.4054	2.6489	0.0139269	0.1075	1	0.256635	4.45843	21.9847	1.7638e-06	1.98081e-05	0.178214
BnaA06g01730D	chrA06	1022713..1024006	488.394	4.07331	16.8341	0	0	0	210.884	1.67869	3.20136	0	0	0	307.909	2.10852	4.31248	0	0	0
BnaA06g02440D	chrA06	complement(1392500..1393888)	13.8237	6.12658	69.8691	0	0	0	0.15164	1.29689	2.45699	0.272341	0.716168	1	5.30732	4.39233	21.0002	0	0	0
BnaA06g03370D	chrA06	complement(2059111..2061705)	0.167711	3.70785	13.0669	1.75971e-06	9.49896e-06	0.177802	0.133889	0.843895	1.79489	0.225868	0.651127	1	0.318198	3.93931	15.3408	3.47354e-09	6.05951e-08	0.000350967
BnaA06g03670D	chrA06	complement(2249119..2252696)	46.41	-2.94364	-7.69351	0	0	0	29.9437	-1.1103	-2.15891	5.19425e-11	4.76249e-09	5.24827e-06	38.72	-2.13138	-4.38137	0	0	0
BnaA06g09180D	chrA06	4969575..4971575	8.49452	4.43233	21.5906	0	0	0	1.70667	1.2338	2.35186	2.87967e-05	0.000670727	1	7.97373	2.3899	5.24122	0	0	0
BnaA06g09660D	chrA06	complement(5166418..5167502)	11.6629	5.56041	47.1901	0	0	0	2.48869	1.28194	2.43165	8.72049e-07	3.09381e-05	0.0881118	3.80148	3.43623	10.8245	4.44089e-16	1.69068e-14	4.48708e-11
BnaA06g13070D	chrA06	6840939..6843113	5.0855	-3.43805	-10.8382	0	0	0	2.91783	-0.350702	-1.27518	0.0615395	0.306318	1	2.00274	-2.1995	-4.59321	0	0	0
BnaA06g13540D	chrA06	complement(7097217..7101062)	0.66138	3.55081	11.7193	0	0	0	0.632629	1.66421	3.1694	3.22647e-08	1.63574e-06	0.00326003	0.843869	3.61299	12.2354	0	0	0
BnaA06g13740D	chrA06	7320822..7321968	550.205	3.20379	9.21374	0	0	0	383.597	1.26255	2.3992	7.95947e-11	7.067e-09	8.04224e-06	240.074	2.81244	7.02474	0	0	0
BnaA06g13880D	chrA06	complement(7375552..7377785)	13.6566	-3.26413	-9.60729	0	0	0	7.44179	-0.601506	-1.5173	0.000129348	0.0024571	1	23.9537	-3.60707	-12.1853	0	0	0
BnaA06g13920D	chrA06	7385236..7386714	7.83949	3.36476	10.3013	0	0	0	1.80411	0.0901544	1.06448	0.713729	0.999963	1	8.25238	2.339	5.0595	0	0	0
BnaA06g14590D	chrA06	7901811..7903036	20.3837	2.0989	4.28383	0	0	0	10.0748	0.699788	1.62427	9.80815e-05	0.00194699	1	12.293	2.10719	4.30852	0	0	0
BnaA06g15000D	chrA06	8214270..8217025	0.85886	3.47373	11.1096	1.11022e-15	1.28806e-14	1.12177e-10	0.119626	0.840398	1.79054	0.196266	0.603912	1	0.585014	2.80772	7.00177	4.21146e-08	6.24946e-07	0.00425526
BnaA06g15010D	chrA06	8218505..8220988	0.568307	4.42212	21.4383	8.32667e-15	9.14088e-14	8.41327e-10	0.0998877	0.966509	1.95411	0.136523	0.499117	1	0.487769	2.78273	6.88151	9.95584e-09	1.6309e-07	0.00100594
BnaA06g15140D	chrA06	8295885..8299010	71.7913	5.87049	58.5052	0	0	0	14.7241	1.97007	3.91787	0	0	0	40.5807	4.10142	17.1653	0	0	0
BnaA06g15280D	chrA06	complement(8382966..8383757)	1.66802	2.94889	7.72156	5.9952e-15	6.64133e-14	6.05755e-10	2.88492	1.39132	2.62319	2.91023e-06	9.01439e-05	0.294049	1.60804	2.98528	7.91881	5.90816e-12	1.47836e-10	5.96961e-07
BnaA06g15320D	chrA06	complement(8399404..8402982)	1.88675	3.07056	8.40098	0	0	0	0.444882	0.532699	1.44663	0.0976122	0.410349	1	0.644109	2.11592	4.33467	7.7281e-10	1.4661e-08	7.80847e-05
BnaA06g16210D	chrA06	9013249..9017631	26.4411	2.19796	4.58831	0	0	0	18.4879	0.990372	1.9867	1.22585e-08	6.81674e-07	0.0012386	30.5376	2.05053	4.14257	0	0	0
BnaA06g16420D	chrA06	9223546..9224734	4.38159	2.60112	6.06757	0	0	0	2.35014	0.92677	1.90102	0.000200963	0.00354754	1	2.29237	2.85507	7.23536	0	0	0
BnaA06g18210D	chrA06	10460380..10460958	1.55227	3.63742	12.4444	2.24242e-11	1.92307e-10	2.26574e-06	0.429903	0.226018	1.1696	0.696433	0.999963	1	0.889762	2.7955	6.9427	8.9957e-05	0.000710098	1
BnaA06g18420D	chrA06	complement(10581162..10583079)	0.517384	-2.82997	-7.11059	4.63367e-09	3.25921e-08	0.000468186	0.335607	-0.790516	-1.72969	0.109438	0.439684	1	0.357123	-4.54061	-23.2734	2.3667e-08	3.65421e-07	0.00239132
BnaA06g20480D	chrA06	complement(13981155..13982653)	6.89591	2.86388	7.27969	0	0	0	3.06129	0.792289	1.73182	0.000796593	0.0111789	1	3.23168	2.04727	4.13324	6.66134e-15	2.27155e-13	6.73062e-10
BnaA06g20500D	chrA06	complement(14007831..14010633)	0.411805	3.88806	14.8055	9.99201e-15	1.0924e-13	1.00959e-09	0.0939644	0.772761	1.70854	0.264824	0.704784	1	0.233997	3.8876	14.8008	3.58903e-09	6.2448e-08	0.000362635
BnaA06g20870D	chrA06	14477576..14479196	2.05838	-4.68009	-25.6358	0	0	0	1.14194	-0.56353	-1.47788	0.0277216	0.1786	1	0.980624	-3.10888	-8.62714	4.30544e-13	1.21345e-11	4.35022e-08
BnaA06g21490D	chrA06	14924705..14925727	0.32755	-7.07383	-134.721	0.00213113	0.00731666	1	0.0251283	0.359786	1.28324	0.815512	0.999963	1	1.00362	-3.87749	-14.6974	1.90391e-09	3.43581e-08	0.000192371
BnaA06g22040D	chrA06	complement(15404627..15408127)	72.7148	3.03319	8.1862	0	0	0	27.089	1.18624	2.27559	1.11455e-12	1.34225e-10	1.12614e-07	42.8375	2.3458	5.08341	0	0	0
BnaA06g22800D	chrA06	complement(15985554..15987282)	6.3217	-3.78976	-13.8303	0	0	0	3.88151	-0.801733	-1.74319	2.59843e-05	0.000612565	1	4.09462	-2.32685	-5.01709	0	0	0
BnaA06g23190D	chrA06	complement(16154241..16155258)	11.0062	5.22082	37.2927	0	0	0	2.63239	1.77568	3.42399	9.19392e-11	8.07786e-09	9.28954e-06	6.37836	2.72221	6.59882	1.52355e-10	3.17336e-09	1.5394e-05
BnaA06g23510D	chrA06	16323216..16324847	2.57079	3.42762	10.7601	0	0	0	1.22822	1.12209	2.17662	6.07623e-05	0.00128987	1	1.46979	3.41175	10.6424	0	0	0
BnaA06g23750D	chrA06	16477353..16478646	41.9679	2.44432	5.4427	0	0	0	14.5997	0.474448	1.38939	0.0126704	0.100158	1	26.0627	2.24459	4.73901	0	0	0
BnaA06g24280D	chrA06	complement(16847306..16850760)	0.629885	2.01751	4.04883	7.32747e-14	7.57177e-13	7.40368e-09	0.389739	1.19084	2.28286	0.000374607	0.0059738	1	0.590302	2.30547	4.94328	1.0093e-12	2.74435e-11	1.0198e-07
BnaA06g24600D	chrA06	17117707..17120661	339.889	4.10429	17.1994	0	0	0	89.7186	1.09942	2.14268	7.88494e-08	3.62134e-06	0.00796694	290.616	2.83524	7.13663	0	0	0
BnaA06g24610D	chrA06	17120748..17122604	2.29841	2.6425	6.24411	0	0	0	1.22485	0.960688	1.94624	0.00056509	0.00838916	1	3.33641	2.71903	6.58429	0	0	0
BnaA06g25130D	chrA06	complement(17367533..17368637)	8.69343	2.13462	4.39121	0	0	0	2.74184	0.344366	1.26959	0.161882	0.549191	1	6.40971	2.58921	6.01769	0	0	0
BnaA06g26560D	chrA06	complement(18248867..18253970)	15.1495	-5.48635	-44.8286	0	0	0	5.92472	-1.32977	-2.51362	3.33067e-16	6.65081e-14	3.36531e-11	4.56524	-4.15472	-17.8112	0	0	0
BnaA06g26980D	chrA06	complement(18515920..18519844)	2.66884	3.3683	10.3266	0	0	0	3.00935	1.66621	3.1738	3.3641e-11	3.18266e-09	3.39908e-06	1.47916	2.76547	6.79972	0	0	0
BnaA06g27350D	chrA06	complement(18768020..18771669)	0.96297	-2.35227	-5.10627	0	0	0	0.758495	-0.843668	-1.79461	0.000534728	0.00801497	1	0.600684	-2.45407	-5.47958	1.02789e-11	2.49359e-10	1.03858e-06
BnaA06g28230D	chrA06	19423843..19424688	44.8828	3.85872	14.5074	0	0	0	20.8182	1.77421	3.42051	0	0	0	54.288	2.83987	7.15955	0	0	0
BnaA06g29050D	chrA06	complement(19840197..19843797)	160.771	2.8282	7.10186	0	0	0	36.2251	0.570432	1.48497	0.00178069	0.0216226	1	90.4701	2.07293	4.20741	0	0	0
BnaA06g29500D	chrA06	20096022..20096581	183.917	2.8186	7.05477	0	0	0	59.593	1.22001	2.32949	4.76238e-11	4.40248e-09	4.81191e-06	67.3449	2.08835	4.2526	0	0	0
BnaA06g30230D	chrA06	complement(20469671..20473140)	2.42795	2.4184	5.34578	0	0	0	1.00429	-0.367111	-1.28977	0.115814	0.454051	1	3.11335	2.65541	6.30025	0	0	0
BnaA06g30390D	chrA06	20534569..20537671	34.4188	3.79739	13.9036	0	0	0	8.41846	0.876459	1.83586	2.28478e-07	9.35071e-06	0.0230854	17.5671	2.27334	4.83442	0	0	0
BnaA06g30410D	chrA06	20546076..20548307	11.8759	2.25981	4.78928	0	0	0	5.31106	1.0653	2.0926	2.42053e-10	1.95813e-08	2.4457e-05	6.15767	2.19341	4.57385	0	0	0
BnaA06g30980D	chrA06	complement(20869879..20871240)	93.0752	4.06756	16.7671	0	0	0	28.3316	1.59207	3.01482	3.33067e-16	6.65081e-14	3.36531e-11	38.6317	2.73179	6.64277	0	0	0
BnaA06g31400D	chrA06	complement(21114785..21116290)	10.203	5.48021	44.6384	0	0	0	2.26919	0.756203	1.68904	0.000963736	0.0131075	1	1.97094	3.51285	11.4149	1.33227e-15	4.84566e-14	1.34612e-10
BnaA06g32450D	chrA06	21630520..21630729	12.9412	2.03612	4.10141	1.0083e-10	8.20541e-10	1.01878e-05	6.65846	0.786235	1.72457	0.0194753	0.13779	1	6.26176	2.47336	5.55336	1.40893e-09	2.57848e-08	0.000142358
BnaA06g33220D	chrA06	21993123..21994049	0.472086	-2.54246	-5.82581	1.56098e-05	7.49306e-05	1	0.502429	-1.0581	-2.08219	0.0363094	0.214871	1	0.824274	-2.19762	-4.58723	0.000151343	0.00113054	1
BnaA06g35450D	chrA06	23298821..23301586	6.08084	2.52966	5.77436	0	0	0	3.98105	1.31909	2.49509	5.05826e-10	3.81978e-08	5.11087e-05	2.74168	3.2817	9.72504	0	0	0
BnaA06g35760D	chrA06	23455862..23456197	15.5255	-3.45115	-10.9371	0	0	0	9.0244	-1.36588	-2.57734	5.07051e-05	0.0011013	1	4.27921	-2.40475	-5.29545	5.2559e-07	6.51283e-06	0.0531056
BnaA06g35770D	chrA06	23458229..23458564	16.5999	-3.31107	-9.92499	0	0	0	5.44214	-1.84512	-3.59283	6.92997e-05	0.00144533	1	21.1771	-2.3441	-5.07742	1.11022e-16	4.39393e-15	1.12177e-11
BnaA06g35790D	chrA06	23466404..23467017	1.60391	-5.5713	-47.5476	6.11139e-11	5.05687e-10	6.17495e-06	0.250559	-0.871705	-1.82982	0.324303	0.74129	1	0.688353	-2.76275	-6.7869	0.000194127	0.00141316	1
BnaA06g36220D	chrA06	23749074..23750536	0.19165	-2.44887	-5.45987	0.00118966	0.00429299	1	0.162546	-0.562602	-1.47693	0.39153	0.823451	1	0.170645	-2.77721	-6.85526	0.00162588	0.00923432	1
BnaA06g36820D	chrA06	24064337..24065471	38.4684	-3.44591	-10.8974	0	0	0	18.5646	-0.656813	-1.5766	9.74633e-05	0.00193636	1	12.3631	-3.03038	-8.17023	0	0	0
BnaA06g37010D	chrA06	complement(24144775..24146238)	7.49501	5.57386	47.6321	0	0	0	0.571289	0.635157	1.55311	0.0791607	0.360029	1	3.53577	2.99752	7.98625	0	0	0
BnaA06g37070D	chrA06	complement(24180231..24182084)	0.859801	2.8671	7.29595	1.11022e-16	1.34731e-15	1.12177e-11	0.285943	0.871495	1.82956	0.060649	0.303419	1	0.692994	2.80417	6.98458	2.64805e-10	5.3405e-09	2.67559e-05
BnaA06g37750D	chrA06_random	156304..156921	0.973189	-2.88435	-7.38375	7.22242e-07	4.08048e-06	0.0729753	2.13649	-1.85775	-3.62443	3.77014e-05	0.000850393	1	0.795025	-2.44803	-5.45671	0.000251324	0.00177802	1
BnaA06g37960D	chrA06_random	complement(237369..240369)	81.2868	6.28894	78.1914	0	0	0	13.3228	1.98784	3.96643	0	0	0	56.955	5.03019	32.6768	0	0	0
BnaA06g38150D	chrA06_random	359393..362960	0.306717	2.76314	6.78871	3.03164e-10	2.36959e-09	3.06317e-05	0.0268274	-5.33926	-40.4835	0.0439447	0.244234	1	0.798417	2.37398	5.18368	3.33067e-15	1.16932e-13	3.36531e-10
BnaA06g38500D	chrA06_random	complement(569123..573311)	3.31156	5.72781	52.9958	0	0	0	1.46242	1.91988	3.78392	2.33147e-15	4.2369e-13	2.35572e-10	2.09269	4.06326	16.7172	0	0	0
BnaA06g38620D	chrA06_random	661606..665718	0.884848	4.06715	16.7623	0	0	0	3.90827	1.66263	3.16592	0	0	0	0.661676	2.49869	5.6517	4.10783e-15	1.42925e-13	4.15055e-10
BnaA06g38630D	chrA06_random	complement(665782..666006)	2.69217	2.02919	4.08176	4.82096e-05	0.000216696	1	1.76857	0.259034	1.19668	0.598081	0.969143	1	2.38536	2.81387	7.03169	5.46388e-06	5.59342e-05	0.55207
BnaA06g38860D	chrA06_random	941499..942862	0.37363	3.27107	9.65362	2.92109e-07	1.72429e-06	0.0295147	0.746638	1.6007	3.0329	0.000124506	0.00238304	1	0.43633	3.17381	9.02427	1.85301e-07	2.48808e-06	0.0187228
BnaA06g39010D	chrA06_random	complement(1158639..1162127)	0.853809	3.86288	14.5493	0	0	0	0.130474	0.62819	1.54563	0.180226	0.578786	1	1.11504	3.99625	15.9585	0	0	0
BnaA06g40660D	chrA06_random	complement(2148799..2150528)	0.553453	-3.34407	-10.1547	1.25023e-10	1.00969e-09	1.26323e-05	0.478432	-0.617698	-1.53443	0.107656	0.435731	1	0.590635	-2.81899	-7.05668	1.68088e-08	2.65494e-07	0.00169837
BnaA07g03470D	chrA07	3106899..3108920	2.59454	3.70568	13.0473	0	0	0	0.465959	0.634949	1.55288	0.109142	0.43915	1	1.8836	3.03295	8.18484	0	0	0
BnaA07g04430D	chrA07	4768484..4769511	0.931995	2.3534	5.11028	4.79211e-09	3.36784e-08	0.000484195	0.30882	0.55719	1.4714	0.351881	0.775224	1	1.08539	2.96792	7.82408	5.09981e-08	7.46357e-07	0.00515285
BnaA07g04440D	chrA07	4809016..4811634	0.693736	2.15993	4.46893	8.93774e-12	7.91958e-11	9.03069e-07	0.509704	0.758833	1.69212	0.0350376	0.209777	1	0.54274	2.2475	4.74858	1.71347e-08	2.70304e-07	0.00173129
BnaA07g06490D	chrA07	complement(6791781..6793989)	0.346381	-3.14914	-8.87128	1.17304e-08	7.94766e-08	0.00118524	0.0313418	0.551359	1.46547	0.619595	0.986804	1	0.763352	-2.18191	-4.53753	2.28492e-05	0.0002056	1
BnaA07g07050D	chrA07	7388284..7393921	22.5074	3.65166	12.5678	0	0	0	6.66775	1.03974	2.05585	1.28216e-10	1.09602e-08	1.2955e-05	9.66284	3.03979	8.22369	0	0	0
BnaA07g07450D	chrA07	complement(7693265..7694129)	3.41632	2.74831	6.71928	0	0	0	0.977412	1.25576	2.38793	0.00146932	0.018539	1	0.742745	2.12668	4.36712	0.00021469	0.00154768	1
BnaA07g08990D	chrA07	complement(8951933..8956621)	12.6167	3.19806	9.17722	0	0	0	2.48003	1.65006	3.13847	0	0	0	6.05703	2.56626	5.92272	0	0	0
BnaA07g09130D	chrA07	complement(9019669..9022174)	0.603196	-2.27218	-4.83052	2.16859e-11	1.86322e-10	2.19114e-06	0.407762	-1.26106	-2.39672	0.00267981	0.0299887	1	0.728948	-2.66856	-6.35796	6.68597e-11	1.4635e-09	6.75551e-06
BnaA07g10140D	chrA07	9669879..9675826	1.17081	2.94293	7.6897	0	0	0	0.862403	0.832043	1.7802	0.00160379	0.0199124	1	0.566141	2.18832	4.55774	0.000129844	0.000985386	1
BnaA07g11030D	chrA07	complement(10393268..10393774)	1.39191	2.04682	4.13193	6.67401e-06	3.36532e-05	0.674342	1.33663	1.69183	3.23067	0.000776401	0.0109564	1	1.35299	3.16131	8.94643	5.51291e-08	8.02629e-07	0.00557024
BnaA07g11040D	chrA07	complement(10393840..10395721)	0.959535	2.13396	4.3892	8.20455e-14	8.44527e-13	8.28988e-09	0.599328	0.559702	1.47397	0.137175	0.500165	1	1.15036	3.13389	8.778	4.44089e-16	1.69068e-14	4.48708e-11
BnaA07g11230D	chrA07	10534163..10535616	0.474408	-3.17236	-9.01519	1.66969e-07	1.0104e-06	0.0168706	0.448568	-0.737488	-1.66727	0.182269	0.581953	1	0.405998	-2.09692	-4.27796	0.00048076	0.00317055	1
BnaA07g12210D	chrA07	complement(11180884..11181221)	11.4249	-2.20526	-4.61159	0	0	0	16.0682	-1.96603	-3.90692	0	0	0	15.7588	-2.66721	-6.35198	0	0	0
BnaA07g13290D	chrA07	11803722..11805674	0.217117	-2.59846	-6.05641	7.40256e-05	0.000323748	1	0.742902	-0.419664	-1.33762	0.183356	0.583744	1	0.230721	-3.90308	-14.9604	5.31e-05	0.000442456	1
BnaA07g14750D	chrA07	12951529..12952119	0.736061	4.88059	29.458	2.18291e-06	1.1649e-05	0.220561	0.866073	0.697637	1.62185	0.216059	0.63614	1	2.1959	2.1288	4.37352	1.90444e-07	2.55132e-06	0.0192425
BnaA07g15050D	chrA07	complement(13131487..13132188)	1.07417	2.56605	5.92186	3.8348e-08	2.47299e-07	0.00387468	1.23357	0.579751	1.49459	0.14026	0.50549	1	4.20928	4.13468	17.5656	0	0	0
BnaA07g16720D	chrA07	complement(14141467..14143876)	0.431367	-2.08288	-4.23652	1.83902e-08	1.22569e-07	0.00185814	0.315261	-0.810103	-1.75334	0.053575	0.279291	1	0.305203	-2.04662	-4.13138	5.0356e-05	0.000421225	1
BnaA07g16750D	chrA07	14157967..14160917	8.07584	2.32073	4.99586	0	0	0	8.674	1.07259	2.10321	3.30498e-10	2.60762e-08	3.33935e-05	4.65659	2.17149	4.50487	0	0	0
BnaA07g16790D	chrA07	complement(14177184..14180772)	0.291557	-2.87969	-7.3599	1.66124e-11	1.43955e-10	1.67851e-06	0.105045	-0.792389	-1.73194	0.121979	0.468764	1	0.13692	-3.75536	-13.5045	2.92721e-06	3.15046e-05	0.295766
BnaA07g16940D	chrA07	complement(14306428..14308968)	0.290509	-4.77653	-27.4081	1.64291e-09	1.2029e-08	0.000166	0.510652	-1.99159	-3.97675	1.89591e-07	7.8865e-06	0.0191563	0.406384	-3.74121	-13.3727	1.33179e-10	2.79527e-09	1.34564e-05
BnaA07g17770D	chrA07	14756957..14757986	0.563921	-4.43941	-21.6968	4.30525e-08	2.76315e-07	0.00435002	0.255606	-2.24961	-4.75555	0.00577029	0.0547549	1	0.821056	-2.53441	-5.79339	4.41711e-06	4.59539e-05	0.446304
BnaA07g18460D	chrA07	15050338..15052009	0.241133	-3.37836	-10.3989	1.3391e-05	6.48281e-05	1	0.244231	-0.776586	-1.71307	0.167403	0.55893	1	0.363798	-2.37389	-5.18337	3.4295e-05	0.000297618	1
BnaA07g18690D	chrA07	15162973..15163704	0.475773	-2.41621	-5.33769	0.000907945	0.00334496	1	0.749048	-1.62766	-3.09011	0.00171342	0.0209898	1	1.03559	-3.19531	-9.15973	2.65117e-07	3.46538e-06	0.0267874
BnaA07g18950D	chrA07	15269291..15273212	0.28748	-2.06054	-4.17142	2.87457e-08	1.8776e-07	0.00290446	0.244348	-0.349254	-1.2739	0.334852	0.753763	1	0.240418	-2.47789	-5.57082	7.98426e-06	7.89595e-05	0.80673
BnaA07g20590D	chrA07	16091977..16093318	0.805414	-4.39852	-21.0905	1.72529e-13	1.73611e-12	1.74323e-08	0.432723	-1.47456	-2.779	0.0070648	0.0639917	1	0.304347	-2.49967	-5.65555	0.00117492	0.00695573	1
BnaA07g21910D	chrA07	complement(16882803..16883707)	6.34413	8.60432	389.186	0	0	0	0.185659	-0.852337	-1.80542	0.321807	0.738435	1	1.23992	2.00621	4.01726	1.41149e-06	1.61587e-05	0.142617
BnaA07g22150D	chrA07	17004814..17005959	1.65106	7.00636	128.566	7.12097e-13	6.84719e-12	7.19503e-08	0.0245059	3.56072	11.8001	0.185376	0.586724	1	0.387594	7.79592	222.232	0.00128274	0.00751305	1
BnaA07g22370D	chrA07	17098987..17101947	0.207704	3.91868	15.1231	8.4432e-09	5.79591e-08	0.000853101	0.0359789	5.3666	41.2579	0.0299647	0.18859	1	0.0801663	2.62019	6.14833	0.00109048	0.00651808	1
BnaA07g22390D	chrA07	17103048..17106136	0.29424	4.51066	22.7952	8.33289e-12	7.40636e-11	8.41955e-07	0.0400239	3.00202	8.01124	0.0164161	0.121382	1	0.182938	2.70722	6.53064	3.52761e-06	3.73538e-05	0.35643
BnaA07g22620D	chrA07	complement(17216972..17221981)	44.7116	-5.66143	-50.6129	0	0	0	31.249	-1.5952	-3.02137	0	0	0	60.3319	-4.33314	-20.156	0	0	0
BnaA07g23160D	chrA07	complement(17475070..17479173)	3.67121	2.30351	4.93658	0	0	0	1.5002	1.24001	2.36199	2.90469e-07	1.15502e-05	0.029349	3.08934	2.39697	5.26695	0	0	0
BnaA07g23490D	chrA07	complement(17681939..17683274)	3.12571	6.94761	123.435	0	0	0	0.0105104	0.826297	1.77313	0.639645	0.999963	1	0.334854	3.31352	9.94192	4.96816e-05	0.0004161	1
BnaA07g23890D	chrA07	17875718..17878286	0.531853	-3.13269	-8.77066	9.52571e-14	9.76045e-13	9.62478e-09	0.0972161	-0.626355	-1.54366	0.365208	0.791146	1	0.0948217	-3.43665	-10.8276	0.00120315	0.00710293	1
BnaA07g24070D	chrA07	complement(17980667..17981501)	0.670772	-7.81631	-225.394	0.000656855	0.00247987	1	0.263111	-0.91966	-1.89167	0.187328	0.589692	1	0.845128	-3.63573	-12.4298	6.38076e-06	6.43169e-05	0.644712
BnaA07g24220D	chrA07	complement(18088750..18090258)	3.634	-3.16598	-8.97539	0	0	0	1.36827	-0.307959	-1.23796	0.233579	0.658284	1	1.84515	-2.37046	-5.17107	1.46193e-11	3.48463e-10	1.47713e-06
BnaA07g24380D	chrA07	complement(18241698..18241970)	18.9578	2.40702	5.30376	0	0	0	6.36175	0.399899	1.31942	0.179024	0.577596	1	12.6413	2.05322	4.15031	3.31175e-11	7.52461e-10	3.34619e-06
BnaA07g24860D	chrA07	18554804..18560044	0.675765	-2.40698	-5.30361	1.75082e-13	1.76075e-12	1.76903e-08	0.530314	-1.02863	-2.04009	0.0137862	0.106749	1	2.33573	-3.93756	-15.3223	4.48201e-10	8.77301e-09	4.52863e-05
BnaA07g25540D	chrA07	complement(18954151..18955140)	5.43963	-3.1011	-8.58072	0	0	0	2.09935	-1.32781	-2.51021	5.06008e-06	0.00014637	0.511271	9.94752	-3.0639	-8.3623	0	0	0
BnaA07g25960D	chrA07	complement(19147959..19149269)	0.34388	3.73051	13.2738	7.91608e-06	3.94768e-05	0.79984	0	#NUM!	#NUM!	#NUM!	#NUM!	#NUM!	0.328559	2.93196	7.63147	0.000371615	0.00251747	1
BnaA07g26160D	chrA07	complement(19272333..19278854)	0.291104	2.89991	7.46381	0	0	0	0.0522376	-0.592344	-1.50769	0.26706	0.708328	1	0.539266	2.67997	6.40844	0	0	0
BnaA07g26270D	chrA07	complement(19340095..19341150)	0.887169	-4.58865	-24.0614	7.77822e-12	6.92799e-11	7.85912e-07	0.131235	-1.70458	-3.25934	0.0752316	0.349008	1	0.468239	-4.4469	-21.8097	3.03265e-06	3.25079e-05	0.306419
BnaA07g26400D	chrA07	19432624..19435439	116.38	3.32594	10.0278	0	0	0	27.4001	0.83036	1.77813	2.70527e-06	8.45471e-05	0.273341	136.745	2.26245	4.79807	0	0	0
BnaA07g26510D	chrA07	complement(19464590..19466201)	1.12446	-3.49188	-11.2502	0	0	0	0.452391	-0.646523	-1.56539	0.128751	0.481815	1	1.20446	-2.44863	-5.45897	3.02239e-09	5.31099e-08	0.000305382
BnaA07g26980D	chrA07	19667442..19668822	0.842222	2.95732	7.76681	5.45133e-10	4.16958e-09	5.50802e-05	0.263557	1.33582	2.52419	0.0483578	0.26034	1	0.475218	3.09873	8.56664	4.72932e-07	5.91107e-06	0.0477851
BnaA07g28040D	chrA07	20287894..20289719	159.958	-3.80508	-13.9779	0	0	0	79.4096	-0.923926	-1.89727	3.07616e-07	1.21745e-05	0.0310815	140.185	-4.02446	-16.2735	0	0	0
BnaA07g28050D	chrA07	20297382..20299108	112.594	-4.28888	-19.547	0	0	0	49.451	-0.891332	-1.85489	1.04277e-07	4.60494e-06	0.0105361	99.2772	-4.43632	-21.6504	0	0	0
BnaA07g28410D	chrA07	complement(20527605..20529015)	0.223713	2.95992	7.78081	9.66414e-05	0.000415093	1	0.00887015	-0.750736	-1.68265	0.671308	0.999963	1	0.149101	3.17605	9.03826	0.00150869	0.00865486	1
BnaA07g28420D	chrA07	complement(20530683..20531277)	7.98879	3.34269	10.1449	0	0	0	1.26015	0.169639	1.12478	0.636705	0.998643	1	7.18378	4.37814	20.7947	0	0	0
BnaA07g28800D	chrA07	20758886..20760132	27.4135	2.06891	4.1957	0	0	0	7.58531	-0.39686	-1.31664	0.0546058	0.282986	1	27.981	2.18328	4.54185	0	0	0
BnaA07g29310D	chrA07	21017507..21024789	0.18872	2.87701	7.34627	4.4742e-14	4.69394e-13	4.52073e-09	0.0655992	-0.488797	-1.40327	0.294817	0.738435	1	0.230744	2.62588	6.17261	2.38348e-09	4.2444e-08	0.000240827
BnaA07g29810D	chrA07	21256250..21257516	32.4505	2.33846	5.05762	0	0	0	9.31666	0.800904	1.74219	7.41819e-06	0.000204511	0.749534	27.69	2.0435	4.12244	0	0	0
BnaA07g30540D	chrA07	complement(21606396..21608058)	3.43303	-3.07417	-8.42206	0	0	0	2.13922	-1.45011	-2.7323	2.51e-10	2.02241e-08	2.5361e-05	5.91607	-2.69802	-6.48911	0	0	0
BnaA07g32320D	chrA07	complement(22442840..22443845)	0.411268	2.99311	7.96191	6.27048e-05	0.000277189	1	0.0836277	1.01017	2.01415	0.362453	0.787945	1	0.666916	-2.9319	-7.63115	0.000144919	0.00108705	1
BnaA07g32900D	chrA07	22667616..22669219	5.21656	3.96609	15.6283	0	0	0	1.674	1.07412	2.10543	2.09878e-05	0.000508538	1	3.51285	3.76234	13.57	0	0	0
BnaA07g33280D	chrA07	complement(22867415..22868997)	0.857351	2.6093	6.10207	7.8626e-13	7.53378e-12	7.94437e-08	0.202557	0.767026	1.70176	0.182121	0.581765	1	0.258437	3.21143	9.2627	1.52764e-05	0.000142655	1
BnaA07g33390D	chrA07	complement(22916991..22920856)	0.129659	2.79793	6.95444	7.92447e-06	3.95167e-05	0.800688	0.0453572	2.31301	4.96919	0.0248616	0.164971	1	0.144645	3.33797	10.1118	5.66039e-07	6.96706e-06	0.0571926
BnaA07g33410D	chrA07	complement(22925566..22927410)	2.86303	2.15889	4.46572	0	0	0	1.17029	1.23996	2.36192	0.000225742	0.00391587	1	2.24301	3.52793	11.5349	0	0	0
BnaA07g33580D	chrA07	23000475..23002224	2.94287	3.05102	8.28797	0	0	0	1.84605	0.794777	1.73481	0.000498812	0.00757667	1	3.49453	2.75958	6.77198	0	0	0
BnaA07g33680D	chrA07	complement(23043877..23044951)	66.6212	-4.68786	-25.7742	0	0	0	17.9271	-0.835322	-1.78426	5.93107e-08	2.80954e-06	0.00599276	52.2466	-2.7474	-6.71505	0	0	0
BnaA07g33690D	chrA07	complement(23045205..23047394)	39.3262	-4.37495	-20.7487	0	0	0	13.3324	-0.705274	-1.63045	1.10559e-05	0.000290607	1	30.5287	-2.58255	-5.98996	0	0	0
BnaA07g33850D	chrA07	complement(23123084..23133770)	1.49719	-3.26357	-9.60354	0	0	0	0.131308	-0.457142	-1.37282	0.109961	0.440892	1	0.931898	-2.16796	-4.49388	0	0	0
BnaA07g33960D	chrA07	23203167..23205791	8.74279	-4.7679	-27.2447	0	0	0	1.17449	-0.929328	-1.90439	4.52057e-05	0.000995116	1	5.83115	-4.0055	-16.0611	0	0	0
BnaA07g34420D	chrA07	complement(23401248..23403057)	596.188	3.13558	8.7883	0	0	0	101.859	0.35148	1.27587	0.0772556	0.35466	1	765.382	3.29972	9.84727	0	0	0
BnaA07g34560D	chrA07	complement(23465360..23467042)	1.06296	2.96767	7.82271	2.22045e-16	2.65948e-15	2.24354e-11	1.31204	0.743948	1.67475	0.0054306	0.0522081	1	1.80078	2.78841	6.90868	0	0	0
BnaA07g35130D	chrA07	complement(23727755..23730811)	4.39945	3.4636	11.0318	0	0	0	1.85081	1.59733	3.02582	1.35336e-13	1.92056e-11	1.36744e-08	2.80922	2.63432	6.20884	0	0	0
BnaA07g35330D	chrA07	23794278..23795974	6.29828	-3.77124	-13.6539	0	0	0	1.06202	-0.503903	-1.41804	0.0490215	0.262694	1	11.1405	-2.96073	-7.78518	0	0	0
BnaA07g35590D	chrA07	23874841..23875071	1.27109	2.17049	4.50176	0.00240603	0.00817299	1	0.30683	-3.00444	-8.02463	0.0544599	0.282451	1	2.70296	2.09867	4.28315	6.69125e-05	0.000543295	1
BnaA07g35600D	chrA07	complement(23875213..23878468)	676.6	4.52511	23.0247	0	0	0	165.845	1.62119	3.07629	0	0	0	685.164	3.20104	9.19624	0	0	0
BnaA07g38540D	chrA07_random	1693427..1695554	0.250248	-2.74428	-6.70053	1.59904e-05	7.66374e-05	1	0.069064	-0.991626	-1.98842	0.233028	0.657557	1	0.412401	-4.17491	-18.0623	5.40061e-07	6.68149e-06	0.0545677
BnaA07g39200D	chrA07_random	2021686..2023412	0.213642	-2.69799	-6.48897	3.55183e-05	0.00016252	1	0.0538084	-0.924412	-1.89791	0.372383	0.799932	1	0.32835	-2.29507	-4.90777	0.00148461	0.00853512	1
BnaA08g00430D	chrA08	complement(283540..285813)	69.1436	2.76227	6.78464	0	0	0	32.9693	0.973776	1.96397	1.56258e-08	8.49747e-07	0.00157883	60.0448	3.11549	8.66673	0	0	0
BnaA08g00900D	chrA08	630306..633770	173.034	4.43423	21.619	0	0	0	43.5652	1.25706	2.39008	1.19249e-12	1.42086e-10	1.20489e-07	180.055	3.75801	13.5293	0	0	0
BnaA08g00970D	chrA08	complement(691965..693868)	12.7512	4.58633	24.0228	0	0	0	2.43064	1.9882	3.96742	0	0	0	6.52872	3.19675	9.16892	0	0	0
BnaA08g01090D	chrA08	complement(851225..854580)	1.1003	-2.25244	-4.76487	0	0	0	0.830654	-0.540783	-1.45476	0.0325894	0.199662	1	0.710165	-2.01002	-4.02786	6.42443e-08	9.27984e-07	0.00649125
BnaA08g01450D	chrA08	1172227..1174431	0.13643	-6.92006	-121.101	0.00279872	0.00939512	1	0.049344	-0.216607	-1.162	0.795024	0.999963	1	0.154189	-3.90688	-14.9998	9.39222e-05	0.000738138	1
BnaA08g01710D	chrA08	1410706..1414494	1.21875	-3.09476	-8.54311	0	0	0	0.937332	-1.15598	-2.22836	3.23079e-05	0.000744361	1	9.04214	-3.79543	-13.8848	1.13278e-08	1.83895e-07	0.00114456
BnaA08g02530D	chrA08	complement(1963902..1966083)	35.9408	3.12479	8.72277	0	0	0	10.0639	0.905273	1.8729	1.12013e-06	3.86009e-05	0.113178	18.4495	2.63918	6.22979	7.77156e-16	2.89009e-14	7.85239e-11
BnaA08g02670D	chrA08	complement(2111494..2112393)	10.576	-2.0854	-4.24393	0	0	0	3.47919	-0.132571	-1.09625	0.520437	0.902421	1	4.6959	-3.56873	-11.8657	0	0	0
BnaA08g03170D	chrA08	complement(2588087..2590159)	0.395902	-2.04219	-4.11871	1.30652e-05	6.33419e-05	1	0.137724	-1.13441	-2.19529	0.101366	0.420299	1	0.264273	-3.27968	-9.71142	6.1966e-06	6.26544e-05	0.626105
BnaA08g05520D	chrA08	5434291..5436706	14.9361	-2.84159	-7.16811	0	0	0	10.0705	-1.1128	-2.16265	1.84714e-11	1.80673e-09	1.86635e-06	16.2745	-2.44309	-5.43804	0	0	0
BnaA08g05860D	chrA08	5764716..5765462	2.5902	-2.19978	-4.5941	1.20015e-13	1.22044e-12	1.21263e-08	1.50151	-0.298211	-1.22962	0.338251	0.758205	1	2.04731	-2.04898	-4.13813	1.33864e-06	1.53928e-05	0.135256
BnaA08g07250D	chrA08	complement(7252490..7253272)	4.69139	5.24114	37.8216	0	0	0	0.428055	0.434161	1.35113	0.456316	0.867808	1	2.3953	2.56787	5.92933	1.303e-11	3.12944e-10	1.31655e-06
BnaA08g07690D	chrA08	complement(7603179..7608170)	5.6608	3.37825	10.3981	0	0	0	1.71955	1.18918	2.28023	1.87104e-11	1.8248e-09	1.8905e-06	4.08713	3.10952	8.63096	0	0	0
BnaA08g08070D	chrA08	complement(7937442..7940849)	1.31436	-2.06269	-4.17764	0	0	0	0.91169	-0.688865	-1.61202	0.00234152	0.0269953	1	1.05667	-2.05278	-4.14904	1.33227e-14	4.39622e-13	1.34612e-09
BnaA08g08140D	chrA08	8027827..8029872	8.12388	2.05913	4.16735	0	0	0	13.7354	0.382033	1.30318	0.0175096	0.127333	1	0.222805	2.13223	4.38394	0.00104041	0.00625326	1
BnaA08g09290D	chrA08	complement(8929312..8932059)	1.14698	-3.87073	-14.6287	0	0	0	0.999727	-1.22388	-2.33574	4.15098e-06	0.000123249	0.419415	0.324856	-3.19985	-9.18865	1.45914e-08	2.32579e-07	0.00147432
BnaA08g09430D	chrA08	9039669..9042820	17.6721	-2.41273	-5.32481	0	0	0	9.78316	0.226303	1.16983	0.203345	0.614978	1	15.4562	-2.60008	-6.06322	0	0	0
BnaA08g09990D	chrA08	9372442..9374898	9.20413	2.99099	7.95018	0	0	0	2.27976	0.507035	1.42113	0.00510044	0.0496626	1	4.33353	2.87269	7.32427	0	0	0
BnaA08g10040D	chrA08	complement(9412351..9413565)	18.0617	-2.67637	-6.39244	0	0	0	35.1413	0.740345	1.67057	0.00084923	0.0117882	1	11.3391	-2.3626	-5.14296	0	0	0
BnaA08g10180D	chrA08	9516197..9517906	39.2222	2.84808	7.20041	0	0	0	16.4311	0.45712	1.3728	0.00380568	0.0394953	1	30.9196	2.55121	5.86127	0	0	0
BnaA08g10380D	chrA08	9654342..9655231	2.68084	-3.31469	-9.94998	0	0	0	2.96364	-1.48867	-2.80629	2.52373e-06	7.94137e-05	0.254997	1.70546	-2.84239	-7.17205	8.19477e-10	1.54824e-08	8.27999e-05
BnaA08g10800D	chrA08	complement(9998953..9999711)	0.333513	-2.70154	-6.50495	0.00102529	0.003741	1	0.200455	-0.306173	-1.23642	0.69597	0.999963	1	0.329347	-3.95697	-15.5299	0.000505294	0.00331375	1
BnaA08g11660D	chrA08	10516712..10517813	1.48502	4.64155	24.9601	0	0	0	0.520678	0.695609	1.61957	0.157686	0.541057	1	0.580889	5.15911	35.7311	1.08232e-08	1.7627e-07	0.00109358
BnaA08g11690D	chrA08	10531354..10533031	0.997532	3.56633	11.846	0	0	0	0.197096	0.637334	1.55545	0.228337	0.651405	1	1.66306	3.37949	10.4071	0	0	0
BnaA08g12010D	chrA08	complement(10767039..10767731)	1.91196	-3.43122	-10.787	8.11573e-14	8.36066e-13	8.20013e-09	1.02431	-1.1959	-2.29088	0.0516989	0.272264	1	3.84808	-2.1253	-4.36294	2.45171e-10	4.96334e-09	2.4772e-05
BnaA08g13350D	chrA08	complement(11603342..11604676)	2.38639	5.23211	37.5856	0	0	0	0.263178	1.09807	2.14068	0.0712692	0.33738	1	0.537431	4.19635	18.3328	1.71146e-09	3.10962e-08	0.000172926
BnaA08g14500D	chrA08	complement(12259786..12261069)	0.426233	-5.22603	-37.4276	2.94522e-07	1.73752e-06	0.0297585	0.0762676	0.672586	1.59393	0.46007	0.867808	1	0.333443	-2.76094	-6.77838	0.000161988	0.00120259	1
BnaA08g14560D	chrA08	12294666..12296567	0.165472	-6.97429	-125.739	0.00281146	0.00943346	1	0.0791915	-0.832069	-1.78024	0.330092	0.748317	1	0.138782	-4.05301	-16.5988	0.000392604	0.00264264	1
BnaA08g14830D	chrA08	12443170..12445186	1.33503	-2.08343	-4.23815	1.11022e-16	1.34731e-15	1.12177e-11	1.75043	-1.1785	-2.26341	0.000187618	0.00335343	1	6.66591	-2.25683	-4.77939	0	0	0
BnaA08g15680D	chrA08	complement(13020219..13021907)	10.1835	2.54106	5.82017	0	0	0	4.63314	0.910425	1.8796	5.5921e-06	0.000159792	0.565025	7.87426	2.18694	4.55338	0	0	0
BnaA08g15860D	chrA08	complement(13144407..13147534)	1.41896	3.12985	8.75341	0	0	0	1.11508	0.797335	1.73789	0.000273054	0.004595	1	1.27802	2.40614	5.30053	0	0	0
BnaA08g16040D	chrA08	13233975..13234713	0.381743	2.84051	7.16272	0.000332004	0.00131449	1	0.424965	-0.218204	-1.16328	0.686053	0.999963	1	0.34916	2.9342	7.64331	0.000477127	0.00314844	1
BnaA08g18450D	chrA08	14436650..14440032	13.0399	3.26069	9.58439	0	0	0	6.28911	1.07103	2.10093	2.09603e-11	2.02858e-09	2.11783e-06	4.04392	2.17526	4.51668	0	0	0
BnaA08g18660D	chrA08	complement(14535430..14538908)	15.2256	2.41449	5.33132	0	0	0	4.42078	0.423957	1.3416	0.00643433	0.0595058	1	5.35708	2.03137	4.08792	0	0	0
BnaA08g20060D	chrA08	15254038..15256438	8.59213	-2.67804	-6.39986	0	0	0	7.39907	-0.797673	-1.7383	2.20654e-07	9.05561e-06	0.0222949	14.9164	-2.38653	-5.22896	0	0	0
BnaA08g20100D	chrA08	complement(15266992..15270283)	44.8477	6.69828	103.845	0	0	0	9.24677	1.91692	3.77617	0	0	0	30.7278	6.77167	109.264	0	0	0
BnaA08g21390D	chrA08	complement(15849121..15851623)	2.90007	4.97356	31.4188	0	0	0	0.463193	0.29991	1.23107	0.373771	0.801855	1	1.2994	6.14759	70.894	0	0	0
BnaA08g21400D	chrA08	complement(15855866..15861632)	0.439497	3.23619	9.42299	0	0	0	0.16975	0.688478	1.61158	0.0591491	0.298271	1	0.0856746	2.6682	6.35637	6.60782e-05	0.000537304	1
BnaA08g21450D	chrA08	15882392..15883701	15.9844	2.85958	7.25802	0	0	0	5.5775	1.07059	2.10029	5.29974e-09	3.20458e-07	0.000535486	14.6318	3.21788	9.30417	0	0	0
BnaA08g21950D	chrA08	16105497..16111134	3.60403	-3.87818	-14.7045	0	0	0	2.01395	-0.528621	-1.44255	0.00236536	0.0272081	1	8.11843	-3.00063	-8.00348	0	0	0
BnaA08g23630D	chrA08	16758407..16760482	0.749884	5.285	38.9891	0	0	0	0.0258992	-0.137928	-1.10032	0.90701	0.999963	1	0.166319	2.93194	7.63137	0.000521049	0.00340646	1
BnaA08g24230D	chrA08	17008723..17009432	6.33202	3.64878	12.5427	0	0	0	1.55486	-0.161753	-1.11865	0.622697	0.988923	1	3.97763	2.18	4.53153	7.20202e-13	1.98769e-11	7.27692e-08
BnaA08g24250D	chrA08	17013167..17014601	1.00503	2.81867	7.0551	7.77156e-16	9.0842e-15	7.85239e-11	1.48952	1.01144	2.01592	0.000133943	0.00252869	1	3.17625	3.89063	14.8319	0	0	0
BnaA08g24260D	chrA08	17015604..17017603	0.126756	2.89498	7.43834	0.000567293	0.00216193	1	0.138006	1.32794	2.51044	0.053731	0.279758	1	0.248123	2.80237	6.97587	1.10469e-05	0.000106151	1
BnaA08g24370D	chrA08	complement(17074834..17076642)	1.35677	2.72894	6.6297	0	0	0	0.827904	1.73611	3.33135	4.3632e-07	1.66361e-05	0.0440858	0.877221	2.65847	6.31365	9.56812e-12	2.33108e-10	9.66763e-07
BnaA08g24910D	chrA08	complement(17288662..17289066)	6.97399	-4.30876	-19.8183	0	0	0	8.15696	-1.14931	-2.21808	1.65846e-06	5.46547e-05	0.167571	7.91239	-2.79245	-6.92807	0	0	0
BnaA08g26000D	chrA08	complement(17730021..17732067)	95.7922	5.75309	53.9327	0	0	0	25.5443	1.86287	3.63731	0	0	0	124.371	4.71431	26.2512	0	0	0
BnaA08g26350D	chrA08	complement(17869341..17870686)	23.3898	2.37023	5.17022	0	0	0	10.3051	0.983679	1.9775	4.98785e-08	2.40101e-06	0.00503972	16.3744	2.69224	6.46317	0	0	0
BnaA08g27180D	chrA08	complement(18194735..18198115)	1.39491	3.30007	9.8496	0	0	0	0.581617	0.737109	1.66683	0.00876656	0.07572	1	0.869399	3.39538	10.5223	0	0	0
BnaA08g28300D	chrA08	complement(18644091..18645578)	9.90203	2.41741	5.34212	0	0	0	6.89372	1.25772	2.39117	6.45817e-13	8.16687e-11	6.52533e-08	9.56452	2.96134	7.78847	0	0	0
BnaA08g29510D	chrA08_random	306293..307663	0.324103	-2.82041	-7.06362	1.10011e-05	5.38778e-05	1	0.244343	-0.202023	-1.15031	0.693899	0.999963	1	0.323274	-2.98287	-7.90558	3.94515e-05	0.000337898	1
BnaA08g29810D	chrA08_random	886465..888839	50.321	3.29769	9.83339	0	0	0	16.3473	0.953536	1.93661	5.41614e-09	3.2691e-07	0.000547247	72.4991	3.11725	8.67731	0	0	0
BnaA08g30120D	chrA08_random	complement(1289256..1289997)	13.2012	3.16036	8.94053	0	0	0	9.16709	1.11438	2.16502	2.58312e-06	8.11563e-05	0.260999	22.3295	3.17866	9.05464	0	0	0
BnaA08g30360D	chrA08_random	complement(1427437..1428771)	9.3423	3.13165	8.76438	0	0	0	2.40351	1.288	2.44189	2.07878e-05	0.000504417	1	5.51373	3.29018	9.78236	0	0	0
BnaA08g31090D	chrA08_random	complement(1846504..1848196)	3.0876	2.55288	5.86806	0	0	0	1.50295	0.731981	1.66092	0.00190926	0.0229003	1	1.90301	2.42842	5.38303	0	0	0
BnaA08g31430D	chrA08_random	complement(1993076..1995560)	1.28206	-2.05032	-4.14199	2.88658e-15	3.26205e-14	2.9166e-10	1.05815	-0.680678	-1.60289	0.0135046	0.105107	1	2.13456	-2.56135	-5.90259	1.59835e-10	3.32095e-09	1.61498e-05
BnaA09g00050D	chrA09	complement(17488..19794)	54.1517	2.35709	5.12336	0	0	0	42.0759	1.07834	2.11161	1.3382e-10	1.14103e-08	1.35212e-05	37.8688	3.01578	8.08799	0	0	0
BnaA09g00610D	chrA09	325085..331052	11.7019	3.39876	10.547	0	0	0	1.12304	1.08467	2.12089	1.34654e-08	7.40632e-07	0.00136054	2.77201	2.89243	7.42519	0	0	0
BnaA09g00780D	chrA09	complement(491394..493454)	10.9773	5.32382	40.0524	0	0	0	0.219697	0.373622	1.2956	0.470161	0.867808	1	1.23372	3.85683	14.4884	0	0	0
BnaA09g02120D	chrA09	1043223..1044364	1.2149	-3.21187	-9.26553	2.24532e-12	2.07868e-11	2.26867e-07	0.686033	-0.540213	-1.45419	0.274933	0.720254	1	4.90883	-4.14171	-17.6514	3.73139e-10	7.37518e-09	3.77019e-05
BnaA09g02580D	chrA09	1323425..1325085	9.68352	3.54772	11.6942	0	0	0	14.2234	1.41018	2.6577	2.75502e-12	3.11373e-10	2.78367e-07	8.32529	4.01449	16.1616	0	0	0
BnaA09g02800D	chrA09	complement(1431135..1433415)	4.60979	3.35684	10.2449	0	0	0	0.258126	0.202853	1.15097	0.603707	0.973795	1	2.01046	2.76519	6.79836	0	0	0
BnaA09g02980D	chrA09	1517971..1521181	0.116037	2.84931	7.20655	0.00011541	0.000489816	1	0.118313	-0.206915	-1.15422	0.67422	0.999963	1	0.308675	3.91697	15.1052	8.05327e-11	1.74427e-09	8.13702e-06
BnaA09g03000D	chrA09	1525100..1528658	2.11753	2.76267	6.78653	0	0	0	0.58647	0.0878887	1.06281	0.76007	0.999963	1	2.20439	2.77515	6.84548	0	0	0
BnaA09g03330D	chrA09	1709378..1709797	11.0687	4.30082	19.7095	0	0	0	2.6902	1.35236	2.55329	0.000511442	0.00773478	1	5.32907	3.38411	10.4404	0	0	0
BnaA09g04030D	chrA09	complement(2008517..2011052)	0.304828	-2.16732	-4.49187	1.68034e-06	9.09333e-06	0.169781	0.176722	-0.325287	-1.25291	0.481217	0.867808	1	0.224527	-2.56208	-5.90559	9.99044e-06	9.68561e-05	1
BnaA09g04090D	chrA09	2042193..2044162	0.774243	2.26184	4.79604	3.93252e-11	3.30815e-10	3.97342e-06	0.291608	0.386041	1.3068	0.431312	0.86776	1	1.22404	2.80529	6.98997	3.66374e-15	1.2818e-13	3.70184e-10
BnaA09g05710D	chrA09	complement(2794240..2795081)	1.29337	3.15517	8.9084	6.83456e-11	5.63357e-10	6.90563e-06	0.601115	1.29506	2.45386	0.0155344	0.116465	1	0.76457	2.09037	4.25858	3.80607e-05	0.000327122	1
BnaA09g06870D	chrA09	3343385..3345267	7.95847	2.01281	4.03569	0	0	0	6.34493	0.605941	1.52197	0.000545617	0.00814917	1	9.67352	2.70955	6.54118	0	0	0
BnaA09g07820D	chrA09	complement(3811095..3811830)	2.32271	-2.24239	-4.73179	2.34479e-12	2.16878e-11	2.36918e-07	1.20005	-0.403501	-1.32271	0.35685	0.781124	1	0.937876	-2.52704	-5.76387	0.000105458	0.000817954	1
BnaA09g07830D	chrA09	complement(3813000..3813467)	2.21899	-3.31672	-9.96398	3.24555e-11	2.74994e-10	3.2793e-06	0.877808	-1.26761	-2.40763	0.0222208	0.15179	1	0.534156	-3.98955	-15.8845	0.000434356	0.00289686	1
BnaA09g08370D	chrA09	4103056..4107140	95.7633	2.68451	6.42862	0	0	0	28.8522	0.762594	1.69654	2.12812e-05	0.000514784	1	43.4247	2.06196	4.17552	0	0	0
BnaA09g08650D	chrA09	complement(4336272..4339329)	1.65034	-3.29331	-9.80359	0	0	0	1.34276	-1.52348	-2.87483	3.84559e-10	2.97746e-08	3.88558e-05	1.01078	-2.73408	-6.65335	1.11022e-16	4.39393e-15	1.12177e-11
BnaA09g09290D	chrA09	4636960..4640136	1.1676	2.26743	4.81466	0	0	0	0.479866	0.450244	1.36627	0.182411	0.582204	1	0.396663	2.64991	6.27627	2.45907e-07	3.22807e-06	0.0248464
BnaA09g09460D	chrA09	4735396..4736384	190.907	2.33174	5.03413	0	0	0	281.592	1.40614	2.65027	1.62405e-10	1.37088e-08	1.64094e-05	149.469	2.55217	5.86517	0	0	0
BnaA09g09710D	chrA09	4883321..4884280	1.01204	2.29938	4.92247	4.32488e-09	3.05051e-08	0.000436986	0.60739	0.120803	1.08734	0.777368	0.999963	1	1.19173	2.48569	5.60101	2.63253e-08	4.02956e-07	0.00265991
BnaA09g11620D	chrA09	5959436..5960300	70.9911	2.67301	6.37756	0	0	0	34.765	0.565333	1.47973	0.000967197	0.0131511	1	65.0073	3.00612	8.03401	0	0	0
BnaA09g12330D	chrA09	6487066..6487630	90.3061	4.71521	26.2675	0	0	0	7.52287	0.767106	1.70185	0.000503681	0.00763685	1	24.1143	2.30948	4.95704	0	0	0
BnaA09g13380D	chrA09	7538765..7540123	11.8552	-3.57181	-11.8911	0	0	0	4.18141	-0.573654	-1.48829	0.00433609	0.0437988	1	2.10649	-3.08992	-8.51451	1.66533e-15	5.99236e-14	1.68265e-10
BnaA09g14770D	chrA09	8571134..8572275	4.17024	4.29782	19.6686	0	0	0	0.121945	3.93409	15.2855	0.00624641	0.0582016	1	3.7156	6.57121	95.0895	0	0	0
BnaA09g14780D	chrA09	8572810..8573594	0.846156	5.5026	45.3364	7.84437e-08	4.90346e-07	0.00792595	0	#NUM!	#NUM!	#NUM!	#NUM!	#NUM!	0.811522	6.42663	86.0217	1.38747e-06	1.59036e-05	0.14019
BnaA09g15440D	chrA09	8979421..8980691	323.539	4.94864	30.8808	0	0	0	21.547	0.693106	1.61676	1.39701e-05	0.000354659	1	106.377	2.11225	4.32367	5.66214e-15	1.94593e-13	5.72102e-10
BnaA09g15710D	chrA09	complement(9168391..9170185)	1.4324	-3.75137	-13.4671	0	0	0	1.06326	-0.871353	-1.82938	0.00544452	0.0523071	1	2.52685	-3.05563	-8.31452	0	0	0
BnaA09g15810D	chrA09	9244653..9245839	6.48178	-3.12875	-8.74678	0	0	0	2.84456	-0.369454	-1.29186	0.0888207	0.387267	1	3.23144	-2.16788	-4.49362	2.77556e-15	9.7954e-14	2.80442e-10
BnaA09g16800D	chrA09	complement(10101530..10102055)	1.1832	-5.41136	-42.5581	8.29029e-08	5.17292e-07	0.00837651	1.19092	-0.0653242	-1.04632	0.86466	0.999963	1	0.549396	-3.00596	-8.03314	0.000753233	0.00471718	1
BnaA09g17640D	chrA09	complement(10790850..10796508)	1.1758	-2.92966	-7.6193	0	0	0	0.590356	-0.843548	-1.79446	0.00120762	0.0158014	1	0.846889	-2.19359	-4.57443	2.38698e-14	7.69561e-13	2.4118e-09
BnaA09g17910D	chrA09	complement(11019232..11023037)	0.165266	2.42251	5.36104	2.46063e-06	1.30517e-05	0.248622	0.0959728	0.781617	1.71906	0.195788	0.603131	1	0.212849	3.21499	9.28556	1.47174e-08	2.34254e-07	0.00148704
BnaA09g18360D	chrA09	complement(11429982..11434217)	8.30486	3.04788	8.26994	0	0	0	3.91828	0.935565	1.91264	9.32794e-08	4.18887e-06	0.00942496	6.25773	4.06364	16.7216	0	0	0
BnaA09g18420D	chrA09	11452614..11453343	0.688541	3.25415	9.54107	4.9001e-07	2.81999e-06	0.0495107	0.313363	0.823358	1.76952	0.273896	0.718798	1	0.529012	2.43627	5.41242	0.000421736	0.00282181	1
BnaA09g18440D	chrA09	11456933..11459686	24.5989	2.06034	4.17083	0	0	0	15.3692	0.649591	1.56872	4.70633e-05	0.00103047	1	24.5588	2.81651	7.04455	0	0	0
BnaA09g18770D	chrA09	complement(11707760..11709533)	54.1975	2.05061	4.1428	0	0	0	30.9311	0.658082	1.57798	8.52333e-05	0.0017255	1	39.1529	2.31958	4.99187	0	0	0
BnaA09g19060D	chrA09	11969086..11970803	4.84561	3.9608	15.5711	0	0	0	1.20679	1.15153	2.2215	0.000163885	0.00299763	1	1.92716	3.29144	9.79088	0	0	0
BnaA09g19780D	chrA09	12785403..12787621	1.50936	2.01171	4.03261	0	0	0	1.04859	1.26716	2.40688	1.34462e-06	4.53473e-05	0.13586	1.35854	2.76346	6.79021	0	0	0
BnaA09g20300D	chrA09	13213328..13215781	8.40129	3.19212	9.1395	0	0	0	2.19654	1.45658	2.74456	3.40838e-12	3.8082e-10	3.44383e-07	2.78396	2.24914	4.754	0	0	0
BnaA09g20880D	chrA09	complement(13643823..13644212)	29.7471	-4.66049	-25.2898	0	0	0	23.6753	-1.49967	-2.82778	2.46297e-08	1.28277e-06	0.00248858	13.1719	-3.16426	-8.96474	0	0	0
BnaA09g21800D	chrA09	complement(14439556..14440050)	14.4228	2.54709	5.84456	0	0	0	6.8699	0.887336	1.84976	0.000339637	0.00550746	1	2.30325	2.46932	5.53783	3.5782e-08	5.3665e-07	0.00361541
BnaA09g22560D	chrA09	complement(15140681..15145247)	0.71418	-3.22403	-9.34393	0	0	0	0.101181	-0.887579	-1.85007	0.0835884	0.372797	1	0.172514	-2.32175	-4.99938	1.06627e-05	0.000102788	1
BnaA09g22870D	chrA09	15460671..15462850	11.9844	2.23327	4.702	0	0	0	8.27073	1.35318	2.55474	3.33067e-16	6.65081e-14	3.36531e-11	13.5385	2.30731	4.94958	0	0	0
BnaA09g26010D	chrA09	complement(19146246..19148922)	4.7529	4.07428	16.8453	0	0	0	1.06772	1.36274	2.57173	8.59654e-07	3.05628e-05	0.0868594	2.32597	2.94657	7.70913	0	0	0
BnaA09g26030D	chrA09	19155701..19157869	129.617	-2.55959	-5.8954	0	0	0	68.4926	-0.991438	-1.98817	3.50264e-08	1.76161e-06	0.00353907	89.0046	-2.1997	-4.59384	0	0	0
BnaA09g27350D	chrA09	20488345..20489684	210.263	3.04359	8.24538	0	0	0	126.588	1.1785	2.26342	4.40503e-10	3.37441e-08	4.45084e-05	139.907	3.20018	9.19072	0	0	0
BnaA09g28130D	chrA09	21023759..21025066	2.69875	-2.96458	-7.80599	0	0	0	2.12587	-1.13933	-2.20279	1.113e-05	0.000292174	1	0.868581	-2.15667	-4.45883	4.4236e-06	4.60167e-05	0.446961
BnaA09g29560D	chrA09	22143053..22144269	9.85863	6.27875	77.6412	0	0	0	0.254657	0.628463	1.54592	0.338092	0.758033	1	2.75431	2.11355	4.32754	1.15199e-07	1.59339e-06	0.0116397
BnaA09g31660D	chrA09	complement(23602972..23604499)	4.226	2.814	7.03233	0	0	0	1.12451	0.509571	1.42363	0.0736736	0.344405	1	1.21454	2.22281	4.66803	1.16274e-08	1.88637e-07	0.00117483
BnaA09g31780D	chrA09	23688265..23689917	0.322543	-2.82656	-7.09379	6.91112e-07	3.91116e-06	0.0698299	0.171974	0.715468	1.64202	0.330797	0.749041	1	0.535364	-2.56162	-5.90368	5.52195e-05	0.000458115	1
BnaA09g32250D	chrA09	23975299..23978409	2.68403	2.41076	5.31754	0	0	0	1.1074	1.03832	2.05383	2.56071e-06	8.04773e-05	0.258735	3.02058	2.2853	4.87466	0	0	0
BnaA09g32380D	chrA09	complement(24026021..24029097)	81.3292	2.6011	6.06747	0	0	0	40.6053	1.03367	2.04722	6.79599e-09	4.01091e-07	0.000686667	63.8788	2.55323	5.86948	0	0	0
BnaA09g33130D	chrA09	complement(24458206..24461265)	3.1468	-4.53159	-23.1283	0	0	0	1.67229	-1.62477	-3.08394	8.77076e-15	1.48194e-12	8.86198e-10	2.66084	-4.60321	-24.3054	0	0	0
BnaA09g33410D	chrA09	complement(24635471..24636979)	0.36983	3.42108	10.7114	7.13647e-08	4.48063e-07	0.00721068	0.144654	-2.13401	-4.38935	0.0115813	0.0936276	1	0.179044	3.23342	9.40493	0.000467223	0.00309055	1
BnaA09g35370D	chrA09	25807597..25807929	3.06779	3.39561	10.524	6.3205e-13	6.10014e-12	6.38623e-08	1.64583	0.946957	1.9278	0.0467088	0.254185	1	2.37991	2.32872	5.02359	4.8691e-05	0.000408717	1
BnaA09g36810D	chrA09	complement(26576413..26581132)	213.61	2.83823	7.15141	0	0	0	106.544	1.02256	2.03153	6.23545e-08	2.9331e-06	0.00630029	175.995	2.75388	6.7453	0	0	0
BnaA09g38160D	chrA09	27324865..27325185	11.3394	3.1865	9.10397	0	0	0	1.76715	0.572288	1.48688	0.182169	0.581869	1	3.0334	2.0118	4.03284	3.44065e-06	3.65018e-05	0.347643
BnaA09g39060D	chrA09	27745578..27749597	0.381673	3.64764	12.5328	0	0	0	0.183884	1.3097	2.47889	0.00420977	0.042775	1	0.627078	2.80316	6.97969	7.54952e-15	2.5606e-13	7.62803e-10
BnaA09g40050D	chrA09	complement(28225987..28227663)	5.69659	-2.18008	-4.53178	0	0	0	4.3426	0.0543541	1.03839	0.755416	0.999963	1	3.24495	-2.04928	-4.139	2.55351e-15	9.03702e-14	2.58007e-10
BnaA09g40310D	chrA09	28322257..28322911	1.65271	4.34718	20.3531	3.37286e-13	3.31737e-12	3.40794e-08	0.758211	2.06288	4.17819	0.00136139	0.017454	1	0.613545	4.11272	17.3002	2.7383e-06	2.96483e-05	0.276678
BnaA09g40350D	chrA09	28346482..28346877	3.97019	3.60712	12.1857	0	0	0	1.44721	1.41054	2.65837	0.00629209	0.0584814	1	1.5735	2.04607	4.12981	6.38212e-05	0.00052168	1
BnaA09g41730D	chrA09	complement(29098275..29100941)	0.430531	-5.42245	-42.8865	6.30163e-13	6.08308e-12	6.36716e-08	0.0977674	-3.1457	-8.85012	0.00105233	0.0140961	1	0.131907	-3.57044	-11.8798	8.19887e-05	0.000653684	1
BnaA09g42080D	chrA09	complement(29293871..29295538)	17.4676	2.71313	6.55742	0	0	0	5.62547	0.264637	1.20133	0.14036	0.505543	1	11.6828	2.07927	4.22593	0	0	0
BnaA09g42090D	chrA09	complement(29295633..29296370)	12.3963	2.37651	5.19279	0	0	0	4.18591	0.505959	1.42007	0.0235995	0.158776	1	8.87141	2.08793	4.25136	0	0	0
BnaA09g42140D	chrA09	29324932..29327962	1.65723	3.21685	9.29752	0	0	0	0.660702	0.730675	1.65942	0.0150404	0.113758	1	1.16577	2.91081	7.52042	0	0	0
BnaA09g43670D	chrA09	30171222..30172880	23.2031	-4.92779	-30.4377	0	0	0	30.5808	-0.851729	-1.80466	5.0391e-07	1.88924e-05	0.050915	26.1892	-3.85292	-14.4492	0	0	0
BnaA09g44200D	chrA09	30374656..30381168	0.0479023	3.50932	11.3871	4.133e-05	0.000187449	1	0.0460244	2.2553	4.77432	0.00678658	0.0621345	1	0.117042	3.42448	10.7367	1.31041e-07	1.79824e-06	0.0132404
BnaA09g44550D	chrA09	complement(30609678..30612874)	70.3985	3.12816	8.7432	0	0	0	20.3703	1.0786	2.11199	6.45592e-11	5.78286e-09	6.52307e-06	68.9383	2.56747	5.92771	0	0	0
BnaA09g44820D	chrA09	complement(30722833..30724255)	0.310287	2.77095	6.82556	5.96114e-05	0.000264277	1	0.0505085	-0.386545	-1.30726	0.705869	0.999963	1	0.295039	2.047	4.13245	0.00117808	0.00697203	1
BnaA09g44920D	chrA09	30778841..30780472	2.51005	3.96016	15.5642	0	0	0	2.06685	0.680033	1.60218	0.001631	0.0201783	1	1.91712	4.22818	18.7417	0	0	0
BnaA09g45040D	chrA09	complement(30883116..30883516)	1.14199	-3.00747	-8.04151	2.23347e-06	1.19068e-05	0.22567	0.495284	-2.2383	-4.71839	0.0157032	0.117408	1	1.05337	-2.58553	-6.00237	0.00159117	0.0090632	1
BnaA09g45070D	chrA09	complement(30894204..30895033)	1.58169	-3.71918	-13.1699	1.11022e-16	1.34731e-15	1.12177e-11	0.415255	-1.07844	-2.11176	0.068676	0.329581	1	1.3313	-3.41608	-10.6744	5.25608e-11	1.16438e-09	5.31075e-06
BnaA09g45080D	chrA09	complement(30902768..30903506)	5.98446	-5.87337	-58.6222	0	0	0	0.71981	-1.39669	-2.63297	0.00736325	0.0661495	1	5.12372	-4.2115	-18.5263	0	0	0
BnaA09g45270D	chrA09	30976860..30978002	70.6236	4.37498	20.7492	0	0	0	16.7339	0.610739	1.52704	0.000272134	0.00458273	1	141.973	3.49502	11.2747	0	0	0
BnaA09g46860D	chrA09	complement(31711882..31713957)	1.75508	-3.78683	-13.8022	0	0	0	1.36739	-1.96267	-3.89784	6.51934e-12	6.93383e-10	6.58714e-07	1.91963	-2.3406	-5.06514	2.03837e-13	5.93707e-12	2.05957e-08
BnaA09g48220D	chrA09	32345478..32346635	0.477378	-2.30608	-4.94539	0.000133168	0.000559986	1	0.393777	-1.53194	-2.89175	0.00703887	0.0638484	1	1.18049	-2.25174	-4.76256	6.97274e-08	1.0016e-06	0.00704526
BnaA09g48610D	chrA09	complement(32530129..32532925)	14.4068	5.25716	38.244	0	0	0	2.93047	1.79721	3.47548	0	0	0	13.6863	5.38935	41.9138	0	0	0
BnaA09g49870D	chrA09	33093200..33095241	61.2664	4.48931	22.4603	0	0	0	27.0557	1.71199	3.27613	0	0	0	55.9258	2.67895	6.40388	0	0	0
BnaA09g49970D	chrA09	33136893..33137515	1.13002	-4.71088	-26.1889	3.57198e-09	2.53878e-08	0.000360913	0.464903	-2.03885	-4.10918	0.00627144	0.0583755	1	0.932178	-3.78383	-13.7736	1.95175e-06	2.17412e-05	0.197205
BnaA09g50080D	chrA09	complement(33190519..33193665)	0.312781	-2.67452	-6.38428	6.20681e-10	4.72455e-09	6.27136e-05	0.125723	-1.1672	-2.24575	0.0432159	0.241338	1	0.33829	-2.32368	-5.00608	3.26383e-07	4.20099e-06	0.0329777
BnaA09g50470D	chrA09	33367402..33369979	0.445915	6.28121	77.7738	2.10187e-10	1.66358e-09	2.12373e-05	0.0886666	1.08286	2.11823	0.12777	0.479864	1	0.130963	2.36364	5.14666	0.0011231	0.00668971	1
BnaA09g50980D	chrA09	complement(33597803..33604460)	93.5526	3.44793	10.9127	0	0	0	19.284	1.24806	2.37521	3.41138e-12	3.8082e-10	3.44686e-07	80.4603	2.70213	6.50762	0	0	0
BnaA09g51310D	chrA09	33744186..33745088	1.06912	2.64586	6.25871	1.7641e-09	1.28901e-08	0.000178244	0.193629	-0.232843	-1.17515	0.762533	0.999963	1	0.73926	2.25092	4.75987	1.91664e-05	0.000175287	1
BnaA09g51540D	chrA09	complement(33834167..33837920)	0.0945355	-2.98243	-7.90316	0.000147658	0.000616095	1	0.103297	-1.84739	-3.59847	0.0127664	0.100733	1	0.384599	-2.11233	-4.3239	5.59935e-05	0.000463965	1
BnaA09g52260D	chrA09_random	353939..356571	54.6605	2.53039	5.7773	0	0	0	17.5734	0.660566	1.5807	9.74694e-05	0.00193636	1	33.1653	2.67573	6.3896	0	0	0
BnaA09g54420D	chrA09_random	2568043..2568805	0.597521	2.14851	4.43369	3.53522e-05	0.000161833	1	0.518272	-0.369979	-1.29233	0.498755	0.880832	1	0.864302	2.07781	4.22165	4.34153e-05	0.000367918	1
BnaA09g54570D	chrA09_random	complement(2694599..2695654)	1.86837	3.39472	10.5175	0	0	0	0.460112	1.44526	2.72312	0.0131673	0.103021	1	0.764632	2.81001	7.01289	6.83016e-07	8.27282e-06	0.0690119
BnaA09g55280D	chrA09_random	complement(3114878..3117920)	0.644878	2.719	6.58416	0	0	0	0.167945	0.624686	1.54188	0.181514	0.580607	1	0.682363	2.64413	6.25117	3.9746e-14	1.24835e-12	4.01593e-09
BnaA09g56750D	chrA09_random	complement(3873220..3874986)	9.18579	3.36984	10.3377	0	0	0	3.55513	0.590766	1.50605	0.00132452	0.0170549	1	15.232	3.507	11.3688	0	0	0
BnaA09g57230D	chrA09_random	4093066..4096033	21.4412	3.18586	9.09997	0	0	0	1.38078	1.07615	2.1084	6.73055e-07	2.4533e-05	0.0680055	5.15518	2.19558	4.58074	0	0	0
BnaA09g57240D	chrA09_random	4097501..4105557	0.841961	-4.89721	-29.7993	0	0	0	0.269682	-0.287204	-1.22027	0.262273	0.700783	1	0.865152	-3.52904	-11.5438	0	0	0
BnaA10g00770D	chrA10	373610..375962	8.2422	-3.91724	-15.1079	0	0	0	5.23572	-1.47269	-2.7754	2.66454e-15	4.79901e-13	2.69225e-10	5.92471	-2.94219	-7.68578	0	0	0
BnaA10g00870D	chrA10	complement(442123..443666)	0.646834	6.8762	117.474	1.18757e-07	7.29823e-07	0.0119992	0.108818	6.0318	65.4262	0.0128702	0.101301	1	0.219505	5.53735	46.4416	5.38964e-05	0.00044839	1
BnaA10g01230D	chrA10	complement(652508..662450)	1.4967	2.61787	6.13843	0	0	0	0.777297	-0.0807014	-1.05753	0.643657	0.999963	1	1.1868	2.02477	4.06926	0	0	0
BnaA10g01280D	chrA10	704501..707814	247.663	3.33338	10.0797	0	0	0	111.165	0.996291	1.99487	6.93767e-07	2.5179e-05	0.0700982	117.995	3.3213	9.99566	0	0	0
BnaA10g03910D	chrA10	2073034..2075988	0.464766	2.58362	5.99443	4.49841e-11	3.76196e-10	4.5452e-06	0.49904	0.473186	1.38817	0.123365	0.472094	1	1.58453	3.66159	12.6546	0	0	0
BnaA10g04310D	chrA10	complement(2272334..2273834)	33.2654	4.48097	22.331	0	0	0	8.95687	1.08303	2.11848	5.63809e-09	3.39091e-07	0.000569673	33.1397	3.34085	10.132	0	0	0
BnaA10g04540D	chrA10	complement(2421603..2422234)	19.5539	2.52705	5.76391	0	0	0	9.58233	1.28274	2.43301	1.02381e-07	4.53512e-06	0.0103446	6.75006	2.0017	4.00471	1.28184e-09	2.35843e-08	0.000129517
BnaA10g06770D	chrA10	complement(5298016..5299487)	2.45281	3.71698	13.1499	0	0	0	1.5201	1.97105	3.92052	7.37223e-10	5.36278e-08	7.4489e-05	2.65693	2.07527	4.21424	4.81331e-08	7.08018e-07	0.00486337
BnaA10g07630D	chrA10	6107797..6108507	59.8315	2.00688	4.01911	0	0	0	73.3772	0.921751	1.89441	4.98765e-06	0.00014454	0.503952	69.0485	2.39477	5.25892	0	0	0
BnaA10g07890D	chrA10	complement(6408851..6409465)	2.66996	-4.2307	-18.7745	2.33147e-15	2.65104e-14	2.35572e-10	1.4953	-1.52946	-2.88677	0.000234401	0.00404507	1	0.940824	-4.29439	-19.6219	3.81624e-07	4.84778e-06	0.0385593
BnaA10g08440D	chrA10	complement(7178249..7180368)	0.358575	2.98378	7.91056	4.28233e-09	3.02156e-08	0.000432687	0.046203	-0.511584	-1.42561	0.581342	0.956549	1	0.324753	-2.48067	-5.58158	0.000581135	0.0037565	1
BnaA10g08490D	chrA10	7206473..7209741	0.88942	-3.72021	-13.1793	0	0	0	0.348289	-1.83017	-3.55579	2.45519e-06	7.75227e-05	0.248073	0.663138	-4.16212	-17.9028	1.11022e-16	4.39393e-15	1.12177e-11
BnaA10g08500D	chrA10	7220585..7221528	3.24491	-3.2928	-9.80013	0	0	0	3.57239	-0.646119	-1.56495	0.00287615	0.0317117	1	4.86283	-2.75904	-6.76946	0	0	0
BnaA10g08870D	chrA10	7816418..7818259	33.3445	5.39453	42.0646	0	0	0	4.69483	1.16331	2.23971	8.98509e-08	4.06017e-06	0.00907853	0.131555	3.08654	8.49457	0.000772643	0.00482526	1
BnaA10g10230D	chrA10	8768557..8776902	0.208143	-3.32755	-10.039	0	0	0	0.123378	-0.115841	-1.08361	0.734961	0.999963	1	0.113726	-2.36592	-5.15482	2.6073e-06	2.83392e-05	0.263441
BnaA10g11180D	chrA10	9461276..9464193	4.60941	-2.64865	-6.27079	0	0	0	5.41538	-1.79131	-3.46129	0	0	0	6.33314	-2.02708	-4.07579	0	0	0
BnaA10g11590D	chrA10	9706073..9709346	55.0557	2.3234	5.00509	0	0	0	26.9972	0.441099	1.35764	0.0103301	0.0858628	1	41.2653	2.21606	4.64622	0	0	0
BnaA10g11740D	chrA10	9834105..9836453	2.74656	3.23259	9.39953	0	0	0	0.796214	1.49451	2.81768	2.72897e-06	8.51561e-05	0.275736	1.58146	2.45075	5.467	0	0	0
BnaA10g12620D	chrA10	10340795..10343265	0.212098	5.94521	61.615	8.08325e-06	4.02549e-05	0.816732	0.0207529	0.847504	1.79939	0.519144	0.901089	1	0.203958	5.30465	39.5239	1.06734e-06	1.24979e-05	0.107844
BnaA10g12630D	chrA10	10346539..10355063	0.0740847	3.00792	8.04404	1.62639e-07	9.85369e-07	0.016433	0.0047412	0.297026	1.22861	0.818353	0.999963	1	0.0655476	2.60134	6.06852	1.32461e-05	0.000125211	1
BnaA10g13480D	chrA10	complement(10816157..10817535)	1.67548	-3.19851	-9.1801	0	0	0	4.49701	-0.904512	-1.87191	0.000771136	0.0108942	1	0.702345	-2.11206	-4.32308	6.16157e-06	6.23189e-05	0.622565
BnaA10g13930D	chrA10	11196450..11197455	2.56123	3.75413	13.4929	0	0	0	0.571305	0.363391	1.28645	0.41234	0.847376	1	2.33893	2.83658	7.14325	8.88178e-16	3.28483e-14	8.97415e-11
BnaA10g14340D	chrA10	11414644..11415800	2.83106	2.84024	7.16138	0	0	0	0.662861	0.0489702	1.03453	0.896019	0.999963	1	1.68274	2.50529	5.67765	1.99729e-13	5.82078e-12	2.01806e-08
BnaA10g14420D	chrA10	complement(11464330..11466701)	23.3021	2.14744	4.43042	0	0	0	14.3244	0.941773	1.92089	5.70786e-09	3.43083e-07	0.000576722	17.7248	2.27283	4.83269	0	0	0
BnaA10g14500D	chrA10	complement(11532238..11534662)	0.146276	-5.40277	-42.3053	8.62143e-05	0.000372927	1	0.0999978	-1.70928	-3.26997	0.0307224	0.191818	1	0.889311	-6.18909	-72.9627	2.99879e-11	6.86292e-10	3.02998e-06
BnaA10g15560D	chrA10	12049223..12050527	8.0139	2.8887	7.40601	0	0	0	2.95986	1.15398	2.22527	6.63869e-08	3.10543e-06	0.00670773	6.04936	2.95552	7.75712	0	0	0
BnaA10g16170D	chrA10	complement(12380273..12383617)	7.39124	2.82673	7.09465	0	0	0	9.54427	1.27632	2.42219	4.44089e-15	7.77656e-13	4.48708e-10	6.42302	3.23627	9.42352	0	0	0
BnaA10g16360D	chrA10	12463493..12464317	1.58349	2.68255	6.41991	7.11209e-13	6.8393e-12	7.18605e-08	0.273683	0.0617395	1.04372	0.928161	0.999963	1	1.16392	2.95501	7.75438	2.47862e-09	4.40679e-08	0.00025044
BnaA10g16540D	chrA10	12543287..12545452	3.89941	3.01285	8.07159	0	0	0	1.21736	0.438526	1.35522	0.0499952	0.266136	1	1.97204	2.0672	4.19074	3.33067e-15	1.16932e-13	3.36531e-10
BnaA10g17370D	chrA10	12883556..12885711	3.51492	-2.26811	-4.81691	0	0	0	2.73634	0.943485	1.92317	1.15593e-06	3.97669e-05	0.116795	1.72221	-2.44808	-5.45689	0	0	0
BnaA10g18250D	chrA10	13271529..13272527	0.174172	4.41462	21.3272	0.00177761	0.00620096	1	0.0949744	5.26907	38.561	0.034492	0.207519	1	1.33512	3.77872	13.7249	9.76996e-15	3.27198e-13	9.87157e-10
BnaA10g19280D	chrA10	13762369..13763177	5.97969	4.79301	27.723	0	0	0	2.4784	0.855663	1.80959	0.0122334	0.0975403	1	3.08936	4.15917	17.8664	0	0	0
BnaA10g19450D	chrA10	complement(13814032..13817985)	14.5416	2.28511	4.87401	0	0	0	12.4009	1.56539	2.95957	0	0	0	10.4936	2.39836	5.27204	0	0	0
BnaA10g20210D	chrA10	14159554..14160554	32.5201	6.11103	69.1198	0	0	0	3.12371	0.577217	1.49197	0.0103281	0.0858538	1	20.2861	3.57635	11.9286	0	0	0
BnaA10g21690D	chrA10	complement(14827929..14828841)	33.1732	-3.153	-8.89506	0	0	0	20.4313	-1.06378	-2.0904	2.24138e-09	1.47729e-07	0.000226469	19.3273	-2.84084	-7.16436	0	0	0
BnaA10g22090D	chrA10	15006093..15008459	0.586326	-4.32251	-20.008	1.11022e-16	1.34731e-15	1.12177e-11	0.490464	-1.19264	-2.28571	0.000969407	0.0131776	1	0.466062	-2.8001	-6.96489	3.45488e-08	5.19543e-07	0.00349081
BnaA10g22750D	chrA10	15235470..15237795	3.42286	4.22757	18.7338	0	0	0	1.30822	1.78339	3.44234	1.83974e-10	1.53626e-08	1.85887e-05	3.07106	3.61983	12.2936	0	0	0
BnaA10g24550D	chrA10	16044149..16045448	0.562339	3.96134	15.577	8.05334e-10	6.0607e-09	8.1371e-05	0.0485597	1.49697	2.8225	0.28029	0.728465	1	0.549486	5.8306	56.9095	1.63564e-08	2.5863e-07	0.00165265
BnaA10g24620D	chrA10	complement(16066588..16068627)	5.929	-4.36044	-20.541	0	0	0	3.97959	-1.88607	-3.69626	4.37924e-10	3.35719e-08	4.42478e-05	17.4507	-3.75631	-13.5134	0	0	0
BnaA10g24670D	chrA10	complement(16084569..16085225)	9.45363	2.2197	4.65797	0	0	0	7.41241	0.792653	1.73226	0.000286218	0.00478562	1	6.45281	2.65014	6.27728	0	0	0
BnaA10g24680D	chrA10	complement(16085288..16087127)	7.22354	2.24897	4.75343	0	0	0	5.01168	0.98143	1.97442	2.90942e-08	1.48995e-06	0.00293968	5.80485	2.86156	7.26802	0	0	0
BnaA10g26070D	chrA10	complement(16677928..16679389)	5.17258	-3.92487	-15.1881	0	0	0	3.3107	-1.94051	-3.83843	0	0	0	2.44882	-4.43081	-21.5679	0	0	0
BnaA10g27370D	chrA10	complement(17240918..17243199)	2.73112	4.54287	23.3099	0	0	0	0.671902	0.724744	1.65261	0.0215435	0.148321	1	1.09607	3.53095	11.559	0	0	0
BnaA10g27930D	chrA10_random	complement(222224..223604)	205.255	2.19752	4.58689	0	0	0	129.716	0.639064	1.55732	0.000531412	0.0079771	1	286.993	2.1941	4.57606	0	0	0
BnaA10g28460D	chrA10_random	731653..732504	61.3607	2.55657	5.88308	0	0	0	28.1911	0.526586	1.44052	0.00164293	0.0202875	1	26.1476	2.68045	6.41056	0	0	0
BnaA10g28470D	chrA10_random	complement(751951..754777)	8.46812	-3.10363	-8.59578	0	0	0	6.49624	-1.21547	-2.32217	1.62903e-10	1.37393e-08	1.64597e-05	6.81162	-2.26034	-4.79103	0	0	0
BnaA10g28770D	chrA10_random	1193913..1195069	0.499497	3.02	8.11166	1.05834e-07	6.53914e-07	0.0106935	0.248332	1.33637	2.52515	0.0426247	0.239147	1	0.354746	3.21782	9.30382	7.80269e-06	7.72698e-05	0.788384
BnaA10g29310D	chrA10_random	complement(1653403..1653810)	3.39561	2.59859	6.05693	1.89526e-11	1.63505e-10	1.91497e-06	1.81316	0.627216	1.54458	0.149038	0.523425	1	2.13415	3.00275	8.01528	3.05964e-09	5.37365e-08	0.000309146
BnaA10g29690D	chrA10_random	complement(1862398..1864299)	3.41424	2.99423	7.96806	0	0	0	0.931241	1.0045	2.00624	0.000672019	0.00970844	1	2.89165	3.00886	8.0493	0	0	0
BnaAnng00050D	chrAnn_random	complement(33541..34174)	8.3328	4.17943	18.119	0	0	0	2.66779	1.37177	2.58789	1.93301e-05	0.00047408	1	3.64677	3.57675	11.9319	0	0	0
BnaAnng00130D	chrAnn_random	complement(153575..154225)	15.7492	-4.58032	-23.9229	0	0	0	6.03134	-0.731674	-1.66057	0.000753597	0.0106823	1	4.48355	-2.25951	-4.78828	2.13052e-12	5.62791e-11	2.15268e-07
BnaAnng00440D	chrAnn_random	428143..429666	0.206373	-3.55932	-11.7886	4.26078e-05	0.000192829	1	0.127858	-1.1264	-2.18314	0.120524	0.465174	1	0.158774	-3.91921	-15.1287	0.000646262	0.00412471	1
BnaAnng00500D	chrAnn_random	complement(442250..445678)	9.16672	2.3077	4.95093	0	0	0	5.08637	0.583395	1.49837	0.000138039	0.00259246	1	9.42157	2.14013	4.40803	0	0	0
BnaAnng00540D	chrAnn_random	complement(469870..471302)	0.539005	-4.55816	-23.5583	3.73899e-10	2.90159e-09	3.77787e-05	0.26551	-0.568246	-1.48272	0.317398	0.738435	1	0.285322	-2.28877	-4.8864	0.000702951	0.00444024	1
BnaAnng00900D	chrAnn_random	641181..645113	1.8385	4.42323	21.4548	0	0	0	0.952084	1.65932	3.15868	1.89352e-11	1.84317e-09	1.91321e-06	3.53504	4.77657	27.4089	0	0	0
BnaAnng01880D	chrAnn_random	complement(1035897..1037128)	1.66493	-3.21201	-9.26638	0	0	0	1.30627	-1.32543	-2.50608	0.000343196	0.00555446	1	0.709279	-2.13292	-4.38603	7.36411e-06	7.33073e-05	0.74407
BnaAnng01900D	chrAnn_random	complement(1039214..1039421)	7.66127	-2.48478	-5.59751	1.43293e-09	1.05527e-08	0.000144783	8.47261	-1.40511	-2.64838	1.07842e-05	0.000284133	1	3.17995	-2.41957	-5.35013	0.000119063	0.000911923	1
BnaAnng01980D	chrAnn_random	1061470..1063155	15.1809	3.40007	10.5566	0	0	0	3.53451	0.562088	1.4764	0.00378646	0.0393848	1	6.53741	2.58276	5.99084	0	0	0
BnaAnng03210D	chrAnn_random	complement(2651185..2654817)	0.0879858	3.01066	8.05932	4.95895e-05	0.000222552	1	0.0358219	-0.662241	-1.58254	0.440571	0.867808	1	0.139315	2.62379	6.16367	0.000109709	0.000846957	1
BnaAnng04550D	chrAnn_random	complement(5244331..5244593)	2.59096	4.07454	16.8485	6.02739e-09	4.19889e-08	0.000609008	0.106319	0.0718237	1.05104	0.961425	0.999963	1	1.13164	2.73657	6.66482	0.000741085	0.00465262	1
BnaAnng05390D	chrAnn_random	5841589..5842884	6.34635	3.42425	10.735	0	0	0	2.22713	1.13145	2.19078	5.47628e-06	0.000156971	0.553324	7.07498	2.70826	6.53535	0	0	0
BnaAnng06570D	chrAnn_random	complement(6654363..6656408)	4.51985	-5.96041	-62.2678	0	0	0	4.98516	-1.06025	-2.0853	2.6133e-08	1.35687e-06	0.00264048	2.0586	-5.62536	-49.3629	0	0	0
BnaAnng07150D	chrAnn_random	7005284..7006353	84.1468	2.03371	4.09457	0	0	0	32.6676	0.485409	1.39998	0.00379401	0.0394092	1	46.4633	2.16194	4.47518	0	0	0
BnaAnng07280D	chrAnn_random	7154037..7154426	93.7066	-4.97836	-31.5236	0	0	0	70.6625	-1.52115	-2.87019	6.1258e-10	4.53776e-08	6.18951e-05	64.5536	-3.03208	-8.17986	0	0	0
BnaAnng07290D	chrAnn_random	7175765..7176157	123.828	-4.62449	-24.6667	0	0	0	98.6085	-1.53581	-2.89952	7.93586e-11	7.05224e-09	8.0184e-06	77.0395	-2.57028	-5.93925	0	0	0
BnaAnng07530D	chrAnn_random	7324416..7326100	0.111619	2.77688	6.85368	0.00262739	0.00886147	1	0.192574	1.40584	2.64972	0.0290925	0.184747	1	0.252634	2.48464	5.59695	9.06122e-05	0.0007146	1
BnaAnng07660D	chrAnn_random	7397471..7400367	2.80486	4.88962	29.643	0	0	0	0.537514	1.31729	2.49198	8.05706e-05	0.00164761	1	1.21424	3.50244	11.3329	0	0	0
BnaAnng09390D	chrAnn_random	complement(9962281..9963649)	0.404488	8.01759	259.141	0.00289184	0.00968453	1	0.589677	-0.126214	-1.09143	0.925834	0.999963	1	0.584835	8.6933	413.946	0.000788415	0.00491252	1
BnaAnng10050D	chrAnn_random	complement(10798738..10802574)	6.15923	2.01345	4.03745	0	0	0	3.42162	0.56155	1.47585	0.00135935	0.0174389	1	6.45284	3.02308	8.12901	0	0	0
BnaAnng10230D	chrAnn_random	11003496..11007203	16.7393	-3.09309	-8.53322	0	0	0	7.92674	-1.77314	-3.41796	0	0	0	5.69604	-3.96143	-15.5779	0	0	0
BnaAnng11090D	chrAnn_random	12162412..12164192	3.15827	3.00841	8.04679	0	0	0	1.1544	1.00654	2.00909	0.00494038	0.0484123	1	1.3805	2.22387	4.67144	6.91634e-08	9.93781e-07	0.00698827
BnaAnng11110D	chrAnn_random	complement(12167761..12169405)	1.57956	-6.30196	-78.9006	0	0	0	1.02003	-1.15706	-2.23002	0.00030048	0.00497959	1	0.627749	-2.28964	-4.88934	7.97294e-07	9.54599e-06	0.0805586
BnaAnng11700D	chrAnn_random	12687758..12690947	0.218429	2.1113	4.32081	1.81486e-05	8.63707e-05	1	0.0976116	-0.636646	-1.55471	0.340234	0.760659	1	0.241703	-2.42868	-5.38399	0.000292714	0.00203648	1
BnaAnng13720D	chrAnn_random	14649432..14652195	801.627	3.36815	10.3256	0	0	0	229.842	1.12584	2.18228	5.049e-09	3.06581e-07	0.000510151	758.396	2.57474	5.95764	0	0	0
BnaAnng14040D	chrAnn_random	15225095..15225314	4.82543	6.17101	72.0541	5.04947e-10	3.87071e-09	5.10198e-05	1.16722	0.933295	1.90963	0.150369	0.526189	1	5.21884	3.72699	13.2414	5.21139e-13	1.4578e-11	5.26559e-08
BnaAnng15470D	chrAnn_random	complement(16542796..16545066)	1.03515	-3.19579	-9.16282	0	0	0	1.22745	-1.38884	-2.61868	4.90472e-07	1.84502e-05	0.0495573	1.39059	-2.50351	-5.67063	1.87628e-14	6.10167e-13	1.89579e-09
BnaAnng15800D	chrAnn_random	complement(16743467..16748206)	7.25539	2.77197	6.83039	0	0	0	2.824	1.68649	3.21874	0	0	0	3.11363	2.29795	4.91759	0	0	0
BnaAnng16070D	chrAnn_random	17124394..17126182	64.6745	-3.0682	-8.38725	0	0	0	49.0613	-0.324838	-1.25252	0.0652102	0.318255	1	62.513	-2.42999	-5.38888	0	0	0
BnaAnng17890D	chrAnn_random	complement(18834002..18842801)	0.298383	-3.87621	-14.6843	0	0	0	0.110258	0.212075	1.15835	0.576812	0.952429	1	0.221268	-2.27494	-4.83977	8.22158e-09	1.3654e-07	0.000830709
BnaAnng18600D	chrAnn_random	complement(19858317..19860705)	4.55596	2.94964	7.72554	0	0	0	1.19974	-0.0845253	-1.06034	0.743289	0.999963	1	2.14622	3.37945	10.4068	0	0	0
BnaAnng18620D	chrAnn_random	complement(19867007..19870235)	6.14012	3.23611	9.42249	0	0	0	1.57937	0.664419	1.58493	0.00210907	0.0248051	1	2.01746	2.85791	7.24965	0	0	0
BnaAnng18710D	chrAnn_random	19948441..19949100	49.3668	2.04453	4.12539	0	0	0	10.0108	0.00939436	1.00653	0.957191	0.999963	1	31.5061	2.10226	4.29381	0	0	0
BnaAnng19090D	chrAnn_random	complement(20410336..20413811)	4.90904	2.62659	6.17564	0	0	0	3.83251	1.4918	2.81239	0	0	0	4.52696	2.0326	4.09141	2.1525e-11	5.02399e-10	2.17489e-06
BnaAnng19750D	chrAnn_random	21646216..21647104	16.9491	2.99064	7.94828	0	0	0	7.72435	1.00524	2.00727	1.30827e-06	4.4284e-05	0.132188	8.64591	2.35048	5.09993	0	0	0
BnaAnng21350D	chrAnn_random	complement(23731973..23732758)	1.96249	2.50378	5.67171	2.0095e-14	2.15062e-13	2.0304e-09	0.973282	0.31409	1.24323	0.469529	0.867808	1	3.61166	2.73913	6.67667	9.99201e-16	3.68464e-14	1.00959e-10
BnaAnng21880D	chrAnn_random	24359973..24361528	22.5051	4.305	19.7667	0	0	0	3.44082	0.883498	1.84484	2.43561e-05	0.000579727	1	17.649	3.21496	9.2854	0	0	0
BnaAnng22290D	chrAnn_random	24978213..24978527	3.35849	2.02714	4.07595	2.22581e-08	1.47068e-07	0.00224896	1.3918	0.570702	1.48525	0.290768	0.738435	1	1.34154	2.12512	4.3624	0.000326175	0.00223845	1
BnaAnng22390D	chrAnn_random	25105043..25107471	1.38151	-3.53739	-11.6108	0	0	0	0.957266	-1.27947	-2.42751	5.50192e-06	0.000157617	0.555914	1.50801	-3.03049	-8.17087	0	0	0
BnaAnng22520D	chrAnn_random	complement(25306103..25307425)	2.9987	5.34698	40.7008	0	0	0	0.404188	1.39981	2.63868	0.0129603	0.101796	1	0.695959	3.45869	10.9943	2.00113e-08	3.12462e-07	0.00202194
BnaAnng22760D	chrAnn_random	25587413..25590229	0.152773	-3.7043	-13.0348	3.47592e-06	1.8139e-05	0.351207	0.0850079	-0.558419	-1.47265	0.356693	0.780869	1	0.172904	-4.04028	-16.453	3.55758e-06	3.76356e-05	0.359457
BnaAnng23360D	chrAnn_random	26507276..26510498	7.16915	-7.40239	-169.177	0	0	0	8.27079	-0.865418	-1.82187	1.8213e-06	5.91718e-05	0.184024	7.06454	-6.62631	-98.7914	0	0	0
BnaAnng24120D	chrAnn_random	complement(27756284..27757447)	5.13501	2.71421	6.56232	0	0	0	1.99179	1.06541	2.09276	7.52021e-05	0.00155228	1	4.41842	2.38147	5.21068	0	0	0
BnaAnng27340D	chrAnn_random	complement(31276838..31277595)	0.40275	5.18867	36.4708	0.000134971	0.000567046	1	0.164325	3.03692	8.20739	0.019662	0.138781	1	0.67552	5.35161	40.8315	5.27016e-07	6.5297e-06	0.0532497
BnaAnng29180D	chrAnn_random	complement(33362979..33363921)	1.65818	-3.42391	-10.7325	1.2261e-11	1.07511e-10	1.23885e-06	1.29004	-1.8015	-3.48583	8.62294e-05	0.00174252	1	4.37164	-2.72918	-6.63079	1.97953e-13	5.774e-12	2.00011e-08
BnaAnng30240D	chrAnn_random	34494741..34495364	9.94457	2.80091	6.96879	0	0	0	3.64675	0.805765	1.74807	0.00184021	0.0222383	1	4.58554	2.11408	4.32913	1.90514e-13	5.56507e-12	1.92496e-08
BnaAnng30540D	chrAnn_random	34889984..34892195	230.141	3.34872	10.1874	0	0	0	52.5978	0.805498	1.74775	9.48007e-06	0.000252936	0.957867	93.4229	4.04977	16.5616	0	0	0
BnaAnng31490D	chrAnn_random	complement(35988856..35989989)	1.99553	-3.99061	-15.8963	0	0	0	1.60179	-1.342	-2.53502	6.65705e-05	0.00139549	1	3.26616	-2.62995	-6.19006	7.77156e-16	2.89009e-14	7.85239e-11
BnaAnng33310D	chrAnn_random	37984863..37986428	0.969057	-3.84192	-14.3394	0	0	0	0.790168	-0.315679	-1.2446	0.329235	0.747342	1	1.04845	-2.51672	-5.72279	3.18389e-10	6.35017e-09	3.217e-05
BnaAnng33410D	chrAnn_random	38094387..38094791	18.2986	5.53351	46.3182	0	0	0	3.77399	1.88608	3.69629	4.43042e-08	2.16779e-06	0.00447649	5.57321	4.69741	25.9455	0	0	0
BnaAnng34370D	chrAnn_random	complement(39138276..39139947)	8.42501	2.73426	6.65418	0	0	0	2.13696	0.0365497	1.02566	0.865085	0.999963	1	8.14427	2.21993	4.6587	0	0	0
BnaAnng35090D	chrAnn_random	complement(39908898..39909551)	6.25579	-4.27204	-19.3202	0	0	0	3.5408	-0.0851788	-1.06082	0.732168	0.999963	1	1.68368	-3.32514	-10.0223	6.02267e-10	1.15756e-08	6.0853e-05
BnaAnng35100D	chrAnn_random	complement(39909614..39910168)	5.6347	-4.12022	-17.3905	0	0	0	3.46168	-0.158872	-1.11641	0.574971	0.950562	1	1.2728	-4.28127	-19.4442	1.38808e-08	2.21987e-07	0.00140251
BnaAnng35510D	chrAnn_random	40246198..40246625	1.17408	2.46299	5.51358	4.38998e-05	0.000198391	1	0.705115	1.11165	2.16092	0.0831224	0.371291	1	0.680675	2.87689	7.34563	0.00056301	0.00365149	1
BnaAnng35930D	chrAnn_random	40798668..40800318	1.99038	-2.19598	-4.58201	1.55431e-15	1.78727e-14	1.57048e-10	0.926439	-0.446554	-1.36278	0.132541	0.489667	1	3.33548	-2.20686	-4.6167	0	0	0
BnaAnng38110D	chrAnn_random	43185466..43186882	1.83058	4.94081	30.7138	0	0	0	0.0711698	-1.05655	-2.07995	0.310516	0.738435	1	2.53734	2.87217	7.32164	0	0	0
BnaAnng38320D	chrAnn_random	43381050..43382029	27.081	3.23183	9.3946	0	0	0	5.14258	0.470763	1.38584	0.0419706	0.23666	1	14.385	3.3416	10.1373	0	0	0
BnaAnng38510D	chrAnn_random	43569256..43570494	0.259543	-2.50067	-5.65947	0.000562726	0.00214615	1	0.342597	0.794778	1.73481	0.307057	0.738435	1	0.533847	-4.86962	-29.2349	2.18933e-07	2.90149e-06	0.022121
BnaAnng38540D	chrAnn_random	complement(43650221..43651480)	1.99813	5.97631	62.9576	0	0	0	0.311172	2.02923	4.08187	0.00120367	0.0157568	1	1.313	3.64514	12.5111	1.33649e-10	2.80338e-09	1.35039e-05
BnaAnng38560D	chrAnn_random	complement(43669626..43670423)	0.641741	2.23276	4.70032	4.06703e-05	0.000184551	1	0.395931	1.47383	2.77759	0.0149257	0.113119	1	1.68708	3.26751	9.62979	6.43152e-13	1.78479e-11	6.49841e-08
BnaAnng39350D	chrAnn_random	44795849..44796241	2.69339	2.10419	4.29955	1.23118e-08	8.3321e-08	0.00124398	3.19686	0.353882	1.278	0.256024	0.691371	1	5.06826	2.89163	7.4211	5.31797e-14	1.64875e-12	5.37328e-09
BnaAnng40190D	chrAnn_random	45907455..45908704	0.259063	3.93583	15.3039	2.34685e-05	0.000109999	1	0.0747249	2.55403	5.87273	0.0629124	0.310945	1	0.304272	2.41364	5.32816	0.00035129	0.00239035	1
BnaAnng41260D	chrAnn_random	47414904..47416905	3.46847	4.22804	18.7398	0	0	0	0.695842	1.33949	2.53061	0.000113628	0.00220365	1	0.328072	2.16596	4.48764	2.48994e-05	0.000222306	1
BnaAnng41830D	chrAnn_random	complement(48410804..48411975)	7.6631	3.86638	14.5847	0	0	0	0.606305	1.76542	3.39973	0.000141038	0.00263703	1	1.87658	3.15628	8.91528	5.87863e-13	1.63675e-11	5.93977e-08
BnaAnng42020D	chrAnn_random	complement(48649793..48651052)	27.7783	-4.16142	-17.8941	0	0	0	28.0715	-1.17057	-2.25101	7.95364e-13	9.80043e-11	8.03636e-08	24.3634	-2.58131	-5.98484	0	0	0
BnaC01g00500D	chrC01	186730..187552	0.342894	3.74755	13.4315	0.000164251	0.000681277	1	0.213335	0.984676	1.97887	0.23569	0.661547	1	1.39453	4.51749	22.9034	8.60423e-14	2.60057e-12	8.69371e-09
BnaC01g01060D	chrC01	complement(443447..446384)	0.34641	-3.58371	-11.9896	1.59104e-10	1.27475e-09	1.60759e-05	0.180616	-0.319034	-1.24749	0.511897	0.893887	1	0.5921	-3.31784	-9.97168	8.01281e-12	1.97178e-10	8.09615e-07
BnaC01g01590D	chrC01	782047..789811	1.24484	2.49077	5.62076	0	0	0	0.861041	1.39657	2.63275	5.39945e-11	4.91053e-09	5.4556e-06	1.50002	3.16041	8.94082	0	0	0
BnaC01g02010D	chrC01	complement(1008510..1013374)	2.58639	2.18676	4.55282	0	0	0	1.65817	0.855912	1.8099	7.16397e-06	0.000198448	0.723847	1.11723	2.49987	5.65633	0	0	0
BnaC01g02310D	chrC01	complement(1189076..1190130)	8.9565	2.74466	6.70234	0	0	0	2.78144	0.733332	1.66247	0.00272075	0.0303695	1	6.10212	2.53705	5.80402	0	0	0
BnaC01g02910D	chrC01	complement(1531900..1533017)	37.4448	3.4024	10.5736	0	0	0	23.816	1.91254	3.7647	0	0	0	68.5938	3.13883	8.80807	0	0	0
BnaC01g03230D	chrC01	1656188..1656949	10.4319	-2.67566	-6.3893	0	0	0	12.0113	-0.764861	-1.69921	8.1897e-06	0.000222562	0.827487	21.0042	-2.22112	-4.66254	0	0	0
BnaC01g03630D	chrC01	1874254..1880447	0.864955	2.34728	5.08862	0	0	0	0.451832	1.22194	2.33261	3.06804e-06	9.42518e-05	0.309994	0.556433	2.05051	4.14253	5.88418e-14	1.81427e-12	5.94538e-09
BnaC01g03640D	chrC01	complement(1880546..1880860)	3.79708	-2.14685	-4.42861	5.89297e-09	4.10823e-08	0.000595425	6.48602	-1.53153	-2.89091	2.88787e-07	1.14968e-05	0.029179	6.84328	-2.20342	-4.6057	6.85283e-08	9.85496e-07	0.0069241
BnaC01g03770D	chrC01	complement(1957234..1960061)	1.15872	-3.18842	-9.11614	1.44329e-15	1.66188e-14	1.4583e-10	1.31916	-1.77834	-3.43031	1.97333e-07	8.15817e-06	0.0199386	3.88391	-2.06906	-4.19612	1.84582e-11	4.35591e-10	1.86502e-06
BnaC01g04340D	chrC01	2273475..2275208	2.74861	3.90736	15.0049	0	0	0	0.662798	1.24043	2.36269	0.00178111	0.0216251	1	1.01004	2.26825	4.81737	5.66246e-10	1.09239e-08	5.72135e-05
BnaC01g04790D	chrC01	complement(2493707..2495598)	17.8903	-2.37578	-5.19016	0	0	0	15.2948	-0.896846	-1.86199	7.75435e-08	3.5705e-06	0.007835	14.3519	-2.56021	-5.89793	0	0	0
BnaC01g05030D	chrC01	2585128..2591515	30.3735	3.42175	10.7164	0	0	0	6.75027	0.648286	1.5673	9.43078e-05	0.00188206	1	29.692	3.81474	14.0719	0	0	0
BnaC01g07200D	chrC01	3740669..3741235	2.44926	-3.78931	-13.826	9.4369e-15	1.03327e-13	9.53504e-10	3.11873	-1.35359	-2.55547	0.000243807	0.00418615	1	1.85163	-2.02419	-4.06763	1.02402e-06	1.20366e-05	0.103467
BnaC01g07320D	chrC01	complement(3793439..3795981)	3.81679	3.06674	8.3788	0	0	0	0.0555556	-1.00954	-2.01327	0.249952	0.681508	1	0.309222	2.7027	6.51019	4.82148e-06	4.97815e-05	0.487162
BnaC01g07350D	chrC01	3838057..3840474	4.93622	2.36031	5.1348	0	0	0	2.25165	0.413073	1.33152	0.0187697	0.134127	1	4.89101	2.77513	6.84536	0	0	0
BnaC01g07530D	chrC01	complement(3943499..3944261)	0.421323	-2.35321	-5.10961	0.000282214	0.00113007	1	0.511317	-0.407226	-1.32613	0.440539	0.867808	1	1.10882	-2.19004	-4.56319	1.00393e-05	9.7292e-05	1
BnaC01g09550D	chrC01	complement(5585233..5587701)	3.34421	4.81318	28.1132	0	0	0	0.547984	1.68999	3.22654	8.08016e-06	0.000220059	0.816419	1.81112	3.68964	12.903	0	0	0
BnaC01g13060D	chrC01	complement(8378557..8378904)	1.61128	-3.64219	-12.4856	6.81059e-08	4.28322e-07	0.00688142	0.867534	-1.53576	-2.89942	0.043151	0.241189	1	1.179	-2.53799	-5.80781	0.00063634	0.00406729	1
BnaC01g14310D	chrC01	complement(9585702..9587161)	0.341759	-2.41924	-5.34888	1.22698e-05	5.96801e-05	1	0.239476	-0.857063	-1.81135	0.185445	0.586724	1	0.79347	-2.85503	-7.23518	1.84082e-06	2.06067e-05	0.185996
BnaC01g15050D	chrC01	complement(10210847..10211566)	4.89708	6.45583	87.7804	0	0	0	0.748285	-0.314405	-1.2435	0.447829	0.867808	1	1.42669	3.04758	8.26825	1.06289e-10	2.26094e-09	1.07394e-05
BnaC01g15210D	chrC01	10388738..10390659	1.02966	2.69697	6.48438	0	0	0	0.731376	1.80171	3.48634	1.27177e-06	4.31785e-05	0.128499	0.869557	2.42414	5.36709	8.24171e-10	1.55624e-08	8.32743e-05
BnaC01g16870D	chrC01	complement(11552361..11554224)	2.32534	-4.551	-23.4416	0	0	0	0.856257	-1.48209	-2.79354	1.62746e-05	0.000406321	1	1.15494	-3.50027	-11.3158	3.9968e-15	1.39158e-13	4.03837e-10
BnaC01g17000D	chrC01	11645205..11646551	9.88665	2.8695	7.30811	0	0	0	4.48475	1.08879	2.12695	1.17219e-07	5.11392e-06	0.0118438	4.45083	2.54201	5.824	0	0	0
BnaC01g17190D	chrC01	11767483..11768082	2.72475	-4.7091	-26.1566	0	0	0	2.01053	-1.33053	-2.51495	0.0142181	0.109164	1	1.17717	-3.60735	-12.1876	5.89007e-07	7.22688e-06	0.0595133
BnaC01g17200D	chrC01	11782313..11782900	4.65217	-6.13654	-70.3529	0	0	0	2.49261	-1.32361	-2.50291	0.00300795	0.0328957	1	2.73431	-4.82904	-28.4241	1.11022e-15	4.06585e-14	1.12177e-10
BnaC01g17380D	chrC01	complement(11899681..11901232)	0.387388	-3.29074	-9.78615	1.03093e-06	5.71738e-06	0.104165	0.172381	-1.58193	-2.99369	0.0479434	0.258711	1	0.199668	-4.29128	-19.5797	0.000217446	0.00156576	1
BnaC01g17900D	chrC01	12352436..12357526	10.618	2.15214	4.44486	0	0	0	6.33547	0.700175	1.6247	4.78623e-06	0.000139878	0.483601	7.99352	2.25444	4.77149	0	0	0
BnaC01g20390D	chrC01	14261644..14262375	4.58261	5.01457	32.3248	0	0	0	1.14431	0.678111	1.60004	0.0606598	0.303419	1	1.10048	3.49482	11.2732	2.67343e-09	4.72988e-08	0.000270124
BnaC01g20550D	chrC01	complement(14426480..14428107)	1.97244	3.76007	13.5486	0	0	0	0.576338	1.6174	3.06821	0.000122721	0.00235691	1	2.36064	4.16106	17.8897	0	0	0
BnaC01g20560D	chrC01	complement(14428329..14428796)	1.72856	2.89832	7.45556	4.11883e-09	2.91127e-08	0.000416167	0.821769	1.33732	2.52682	0.0199631	0.140309	1	1.36302	2.79538	6.94216	2.71476e-07	3.54209e-06	0.02743
BnaC01g22470D	chrC01	15902425..15903906	0.521787	-2.25956	-4.78846	1.20367e-06	6.6223e-06	0.121618	0.1978	-0.807059	-1.74964	0.214329	0.633348	1	0.391865	-2.22385	-4.67138	9.19508e-05	0.000724263	1
BnaC01g22480D	chrC01	complement(15904044..15907694)	2.47797	-2.29675	-4.9135	0	0	0	1.12753	-0.551671	-1.46578	0.00726535	0.0654212	1	0.889404	-2.00856	-4.0238	7.62936e-09	1.27311e-07	0.000770871
BnaC01g23090D	chrC01	complement(16756356..16758984)	3.23587	2.84826	7.20132	0	0	0	1.01216	0.550527	1.46462	0.020034	0.14064	1	1.95611	2.34155	5.06847	0	0	0
BnaC01g23270D	chrC01	16914124..16915186	0.51204	2.40724	5.30458	1.51829e-06	8.24952e-06	0.153408	0.130138	0.284064	1.21762	0.758118	0.999963	1	0.331543	3.93022	15.2445	9.97577e-06	9.6751e-05	1
BnaC01g23540D	chrC01	17177892..17178213	3.94256	3.05194	8.29327	4.0945e-13	4.00376e-12	4.13709e-08	0.983903	2.54007	5.81618	0.000811969	0.0113631	1	1.30807	2.56358	5.91172	0.000102539	0.000797766	1
BnaC01g23550D	chrC01	17178264..17178848	6.83594	3.66916	12.7212	0	0	0	1.03476	0.399028	1.31862	0.408733	0.843323	1	2.80651	3.77904	13.7279	2.22045e-15	7.91372e-14	2.24354e-10
BnaC01g24110D	chrC01	complement(18585310..18591226)	5.40914	2.5557	5.87952	0	0	0	7.44352	1.17213	2.25344	3.06088e-13	4.07473e-11	3.09272e-08	4.06855	3.18685	9.10618	0	0	0
BnaC01g26050D	chrC01	complement(22443353..22444609)	6.38036	8.56319	378.248	0	0	0	0.162601	1.16604	2.24394	0.149645	0.524585	1	0.903069	3.06807	8.38648	1.31229e-05	0.00012414	1
BnaC01g27610D	chrC01	complement(25240467..25242035)	10.4291	2.07014	4.19928	0	0	0	5.98854	0.0570474	1.04033	0.726678	0.999963	1	9.07622	2.01324	4.03687	0	0	0
BnaC01g27750D	chrC01	complement(25370263..25372118)	1.89556	3.38449	10.4432	0	0	0	1.51985	1.3974	2.63426	2.09795e-08	1.11216e-06	0.00211977	0.851565	2.58421	5.99687	2.38336e-11	5.52327e-10	2.40815e-06
BnaC01g29490D	chrC01	complement(27847484..27850426)	6.84657	4.65319	25.1623	0	0	0	0.630045	1.03594	2.05044	0.000197865	0.00350372	1	1.89582	2.20968	4.62573	0	0	0
BnaC01g29510D	chrC01	complement(27866182..27869165)	0.219115	2.58643	6.00612	3.25059e-06	1.70264e-05	0.32844	0.194627	1.06096	2.08632	0.0260737	0.17086	1	0.287138	6.081	67.6961	3.40273e-09	5.94008e-08	0.000343812
BnaC01g30600D	chrC01	29080075..29082474	6.34629	2.40637	5.30138	0	0	0	1.45629	0.804227	1.74621	0.000125418	0.00239687	1	3.30837	2.07977	4.2274	0	0	0
BnaC01g31930D	chrC01	complement(31056655..31057263)	1.65923	3.57477	11.9155	9.84168e-12	8.6893e-11	9.94404e-07	1.02969	1.90645	3.74884	8.23178e-05	0.00167859	1	1.68303	4.22159	18.6563	2.47913e-12	6.49445e-11	2.50491e-07
BnaC01g33290D	chrC01	32472931..32473882	1.90096	-2.60396	-6.07952	1.96365e-12	1.82578e-11	1.98407e-07	1.6438	-0.735837	-1.66536	0.0144008	0.11025	1	3.21024	-2.5262	-5.7605	8.33333e-13	2.27814e-11	8.42e-08
BnaC01g33390D	chrC01	32573363..32575850	4.24074	-5.42322	-42.9094	0	0	0	5.07107	-1.69271	-3.23264	1.11568e-08	6.26266e-07	0.00112728	5.21228	-4.35761	-20.5008	0	0	0
BnaC01g34340D	chrC01	complement(33474652..33476229)	3.7584	-4.23118	-18.7807	0	0	0	3.03284	-1.69515	-3.23811	1.18627e-12	1.41645e-10	1.19861e-07	1.74483	-2.49643	-5.64287	1.48618e-11	3.53825e-10	1.50163e-06
BnaC01g35070D	chrC01	complement(34384449..34385690)	609.483	3.75223	13.4752	0	0	0	247.193	1.59341	3.01762	2.22045e-16	4.59742e-14	2.24354e-11	309.677	2.59606	6.04633	0	0	0
BnaC01g35820D	chrC01	complement(35171177..35172048)	7.22144	2.67052	6.36658	0	0	0	9.65575	1.0955	2.13687	1.1208e-07	4.91517e-06	0.0113246	6.17626	2.03614	4.10147	0	0	0
BnaC01g35920D	chrC01	complement(35233831..35235657)	1.69054	-2.36904	-5.16597	0	0	0	1.31056	-0.599539	-1.51523	0.0144193	0.110351	1	3.58582	-3.05529	-8.31254	0	0	0
BnaC01g36480D	chrC01	complement(35746109..35748023)	0.246492	-3.59971	-12.1233	7.07105e-07	3.99809e-06	0.0714459	0.143917	-0.880021	-1.8404	0.172905	0.568035	1	0.1164	-3.30165	-9.86046	0.00130955	0.00764969	1
BnaC01g36510D	chrC01	complement(35762156..35763230)	9.75851	2.89515	7.43923	0	0	0	3.86633	1.06857	2.09735	5.26112e-07	1.96301e-05	0.0531584	5.15607	2.48225	5.58769	0	0	0
BnaC01g36710D	chrC01	35897692..35901198	0.606461	3.15747	8.92265	0	0	0	0.120171	0.712507	1.63865	0.144754	0.51449	1	0.220726	2.76567	6.80062	8.30299e-08	1.17737e-06	0.00838934
BnaC01g37180D	chrC01	36378035..36378930	62.4952	3.3723	10.3553	0	0	0	38.0037	1.33263	2.51862	0	0	0	72.0938	4.87853	29.4159	0	0	0
BnaC01g37190D	chrC01	36379686..36380606	12.2254	2.13775	4.40076	0	0	0	5.71601	0.540199	1.45417	0.00558135	0.0533721	1	10.7471	2.55569	5.8795	0	0	0
BnaC01g37460D	chrC01	complement(36608953..36613900)	43.6749	2.66823	6.35649	0	0	0	22.892	0.968956	1.95742	6.12075e-07	2.24887e-05	0.061844	20.2086	2.24103	4.72736	0	0	0
BnaC01g38180D	chrC01	complement(37286723..37288154)	2.19565	4.13612	17.5831	0	0	0	0.127631	-0.28526	-1.21863	0.66002	0.999963	1	0.357235	2.38611	5.22747	4.08061e-05	0.000348054	1
BnaC01g38220D	chrC01	37368632..37373826	0.115716	2.02275	4.06357	4.44859e-05	0.00020087	1	0.116235	0.403736	1.32293	0.384063	0.81463	1	0.0958821	2.21144	4.63137	0.000101877	0.000793343	1
BnaC01g39080D	chrC01	complement(37839059..37840799)	0.298471	-2.9403	-7.67572	3.23584e-05	0.000148798	1	0.386773	0.992902	1.99018	0.126276	0.476956	1	0.711984	-3.8098	-14.0238	2.96954e-05	0.000261202	1
BnaC01g39300D	chrC01	37984199..37986346	0.770596	3.91266	15.0601	0	0	0	0.241772	0.976308	1.96742	0.0801368	0.362737	1	0.601674	2.45408	5.47964	6.50819e-10	1.24685e-08	6.57587e-05
BnaC01g39510D	chrC01	38117387..38120837	3.51796	-3.49256	-11.2555	0	0	0	2.31239	-0.897552	-1.8629	0.00181741	0.0219996	1	1.80249	-2.68707	-6.44002	0	0	0
BnaC01g39760D	chrC01	complement(38293298..38295481)	3.44796	2.19026	4.56387	0	0	0	1.83274	1.16835	2.24754	3.80849e-07	1.4755e-05	0.038481	1.56433	3.14582	8.85089	0	0	0
BnaC01g41020D	chrC01_random	240723..242688	1.64822	3.56474	11.8329	0	0	0	0.138196	0.613025	1.52946	0.328656	0.746704	1	2.55083	2.88697	7.39713	0	0	0
BnaC01g41050D	chrC01_random	complement(274667..276376)	0.663127	-4.16774	-17.9728	3.69371e-13	3.62554e-12	3.73213e-08	0.236095	-0.739067	-1.6691	0.290705	0.738435	1	0.90439	-5.70967	-52.3336	3.3884e-13	9.65494e-12	3.42364e-08
BnaC01g41100D	chrC01_random	334384..336040	0.379683	-3.63367	-12.4121	2.77727e-08	1.81663e-07	0.00280615	0.0523049	-1.2738	-2.41798	0.265111	0.705235	1	0.280225	-4.35313	-20.4373	1.04768e-05	0.000101125	1
BnaC01g41400D	chrC01_random	579086..580612	2.88038	3.65522	12.5988	0	0	0	0.372302	-1.63506	-3.10601	0.00236794	0.0272295	1	0.902305	2.75332	6.74268	2.15389e-10	4.39388e-09	2.17629e-05
BnaC01g43680D	chrC01_random	complement(3263120..3263908)	4.52337	2.86779	7.29946	0	0	0	1.67275	1.1119	2.1613	0.00641682	0.0593786	1	1.85979	2.32582	5.01352	2.47432e-08	3.80467e-07	0.00250005
BnaC01g43910D	chrC01_random	complement(3512558..3514706)	0.219501	-3.84291	-14.3493	7.05942e-07	3.99196e-06	0.0713284	0.190589	-1.98585	-3.96095	0.000973666	0.0132248	1	0.21602	-2.73748	-6.66904	0.000106928	0.000828082	1
BnaC01g44750D	chrC01_random	4296717..4297445	0.615618	4.04361	16.491	5.58837e-07	3.19643e-06	0.0564649	0.182486	0.300005	1.23115	0.680677	0.999963	1	0.495146	2.23828	4.71835	0.000717977	0.00452243	1
BnaC02g00230D	chrC02	complement(74099..75425)	55.4533	-2.68332	-6.42332	0	0	0	31.7408	-0.997011	-1.99586	1.08475e-09	7.63783e-08	0.000109603	41.3857	-2.39163	-5.24748	0	0	0
BnaC02g00370D	chrC02	129177..131485	2.38075	-3.70195	-13.0136	0	0	0	1.84514	-1.03336	-2.04679	5.32598e-06	0.000153184	0.538137	2.50501	-3.13876	-8.80765	0	0	0
BnaC02g00510D	chrC02	214600..215706	23.1518	-4.14913	-17.7424	0	0	0	18.4239	-1.21753	-2.32547	8.99395e-09	5.15749e-07	0.000908749	16.5046	-2.47951	-5.57706	0	0	0
BnaC02g01610D	chrC02	complement(655328..657904)	379.188	3.18903	9.11997	0	0	0	144.758	0.978929	1.971	6.60787e-07	2.41119e-05	0.0667659	362.604	2.21239	4.63443	0	0	0
BnaC02g01720D	chrC02	complement(750335..751907)	12.02	4.00698	16.0776	0	0	0	2.62305	0.915214	1.88585	5.514e-06	0.000157873	0.557135	5.87701	2.7369	6.66637	0	0	0
BnaC02g02780D	chrC02	complement(1275924..1284134)	1.18813	4.93778	30.6492	0	0	0	0.528712	1.38453	2.61086	4.87635e-10	3.69345e-08	4.92706e-05	1.23971	4.96116	31.1499	0	0	0
BnaC02g03490D	chrC02	complement(1659484..1661895)	129.315	-3.59954	-12.1219	0	0	0	95.9833	-0.760984	-1.69465	3.31068e-05	0.00076053	1	83.3984	-4.04329	-16.4874	0	0	0
BnaC02g03820D	chrC02	1890257..1894004	1.58881	3.96069	15.57	0	0	0	0.705669	1.36581	2.5772	3.2341e-06	9.86933e-05	0.326773	1.08677	3.8481	14.4011	0	0	0
BnaC02g03830D	chrC02	1894326..1895872	1.42125	3.76712	13.6149	0	0	0	0.660706	1.89967	3.73129	7.62582e-06	0.000209435	0.770513	1.07566	5.07072	33.6076	0	0	0
BnaC02g05290D	chrC02	2756001..2756770	0.337224	-2.19453	-4.57739	0.00201495	0.00694895	1	0.557059	-0.951509	-1.93389	0.119372	0.462433	1	0.758877	-2.08881	-4.25397	0.000117708	0.000902095	1
BnaC02g07110D	chrC02	3776748..3778781	0.164491	-7.08609	-135.871	0.0023915	0.00812826	1	0.177755	-0.819147	-1.76436	0.24812	0.678668	1	0.18265	-5.324	-40.0574	0.000146028	0.00109423	1
BnaC02g07220D	chrC02	complement(3812742..3818616)	0.241024	-4.00213	-16.0236	2.22045e-16	2.65948e-15	2.24354e-11	0.0651414	-0.668194	-1.58908	0.32691	0.744708	1	0.110302	-2.25265	-4.76557	0.000161677	0.00120064	1
BnaC02g07680D	chrC02	complement(4196276..4197304)	9.05174	4.99683	31.9299	0	0	0	5.01252	0.989813	1.98593	0.000376403	0.00599608	1	13.1543	5.71094	52.3798	0	0	0
BnaC02g07690D	chrC02	complement(4197642..4197866)	2.95447	4.30278	19.7364	1.4744e-09	1.08462e-08	0.000148973	0.930166	0.774319	1.71038	0.30692	0.738435	1	3.89381	5.60748	48.7552	3.52767e-10	6.99579e-09	3.56435e-05
BnaC02g08080D	chrC02	4361666..4362880	6.10385	3.526	11.5195	0	0	0	0.897634	0.730874	1.65964	0.0610113	0.304664	1	2.37126	2.39722	5.26787	1.57678e-08	2.49949e-07	0.00159318
BnaC02g09350D	chrC02	complement(5155114..5156547)	0.626073	3.77834	13.7213	1.15932e-11	1.01823e-10	1.17137e-06	0.0802572	5.52986	46.2013	0.0262241	0.171511	1	0.305977	2.10285	4.29557	0.000492219	0.00323598	1
BnaC02g09450D	chrC02	5201094..5203026	2.64572	3.79382	13.8692	0	0	0	0.309942	0.178727	1.13189	0.645238	0.999963	1	1.0988	3.30895	9.91046	0	0	0
BnaC02g10300D	chrC02	complement(5871759..5873286)	0.296925	2.68622	6.43626	1.6503e-05	7.8982e-05	1	0.201569	1.15058	2.22003	0.0950324	0.403816	1	0.274782	5.05617	33.2705	3.48608e-06	3.69411e-05	0.352233
BnaC02g10520D	chrC02	6061537..6063944	0.193121	-3.37163	-10.3505	1.00191e-06	5.56501e-06	0.101233	0.137619	0.00553081	1.00384	0.991331	0.999963	1	0.188734	-3.00236	-8.0131	2.48289e-05	0.000221716	1
BnaC02g12500D	chrC02	7959386..7960348	19.6954	-4.02853	-16.3195	0	0	0	10.7629	-1.14637	-2.21357	6.12703e-09	3.661e-07	0.000619075	11.4718	-2.54493	-5.83581	0	0	0
BnaC02g13050D	chrC02	complement(8325871..8326549)	37.7541	13.5448	11950.9	4.87133e-08	3.10864e-07	0.004922	0.243929	1.39161	2.62372	0.115001	0.452271	1	2.2567	2.66392	6.33754	5.8033e-06	5.90439e-05	0.586365
BnaC02g13450D	chrC02	complement(8665969..8669023)	9.30383	-8.678	-409.581	0	0	0	4.46823	-1.78386	-3.44346	0	0	0	4.25265	-5.75597	-54.0406	0	0	0
BnaC02g13840D	chrC02	complement(9157688..9159966)	107.666	4.35305	20.4361	0	0	0	18.8209	1.32568	2.50651	4.44089e-16	8.76382e-14	4.48708e-11	65.93	3.76791	13.6224	0	0	0
BnaC02g13860D	chrC02	complement(9176217..9178769)	13.3191	3.49725	11.2922	0	0	0	6.92307	1.65276	3.14434	0	0	0	7.98392	2.35914	5.13064	0	0	0
BnaC02g14520D	chrC02	10037114..10038949	2.45071	-3.02551	-8.14273	0	0	0	2.08418	-1.29215	-2.44892	3.46404e-08	1.7461e-06	0.00350007	1.1937	-2.84814	-7.20073	3.07532e-14	9.77754e-13	3.1073e-09
BnaC02g15720D	chrC02	complement(11327736..11328365)	3.8852	-3.38876	-10.4742	0	0	0	3.46493	-1.07094	-2.10079	0.00336165	0.0359544	1	1.45137	-2.03431	-4.09628	7.1909e-05	0.000580327	1
BnaC02g16020D	chrC02	complement(11641673..11643299)	2.01555	7.79408	221.948	7.77156e-16	9.0842e-15	7.85239e-11	0.0401552	2.13394	4.38916	0.155096	0.535264	1	1.14416	5.78212	55.029	0	0	0
BnaC02g16610D	chrC02	12178696..12181074	1.74177	2.27937	4.85466	0	0	0	0.608003	1.66034	3.16091	4.79903e-05	0.00104887	1	3.48602	3.85551	14.4752	0	0	0
BnaC02g16930D	chrC02	12335590..12341732	0.268516	3.26422	9.60787	0	0	0	1.42292	1.15071	2.22023	2.01378e-09	1.34305e-07	0.000203472	0.126816	2.77658	6.85228	3.40375e-08	5.12465e-07	0.00343915
BnaC02g17060D	chrC02	12438221..12440289	0.959188	2.10448	4.30042	1.27454e-13	1.29322e-12	1.28779e-08	0.723527	0.725034	1.65294	0.0217497	0.149354	1	1.44396	3.72722	13.2435	0	0	0
BnaC02g17130D	chrC02	12537313..12540160	7.57419	2.45325	5.47649	0	0	0	3.66673	0.738097	1.66797	7.77489e-06	0.000212951	0.785574	11.4128	2.38806	5.23452	0	0	0
BnaC02g17350D	chrC02	complement(12885621..12885950)	7.02229	-6.80452	-111.78	0	0	0	8.30389	-1.63445	-3.1047	0.000122768	0.00235737	1	6.16425	-3.24495	-9.48043	5.32907e-13	1.4899e-11	5.38449e-08
BnaC02g17730D	chrC02	13334685..13336079	17.6502	4.99776	31.9504	0	0	0	2.5203	1.46566	2.7619	2.19299e-10	1.79707e-08	2.21579e-05	15.4883	3.28408	9.74105	0	0	0
BnaC02g19720D	chrC02	complement(16080124..16082793)	11.1497	-4.39987	-21.1103	0	0	0	7.00094	-0.846436	-1.79805	3.28388e-06	0.000100001	0.331803	6.18435	-4.559	-23.572	0	0	0
BnaC02g21850D	chrC02	18705815..18707102	0.639993	2.0104	4.02894	5.53916e-07	3.16936e-06	0.0559677	0.74823	0.834888	1.78372	0.0327306	0.200139	1	0.54339	2.05289	4.14936	0.000143065	0.00107498	1
BnaC02g22010D	chrC02	18899590..18901234	1.67076	-4.15421	-17.805	0	0	0	1.66542	-1.05741	-2.08119	0.000250792	0.00428692	1	0.767678	-3.17222	-9.01434	1.1547e-09	2.1388e-08	0.000116671
BnaC02g22950D	chrC02	19970966..19971945	20.6503	3.10278	8.59073	0	0	0	4.04616	0.0748938	1.05328	0.729131	0.999963	1	12.0994	2.78592	6.89674	0	0	0
BnaC02g23290D	chrC02	complement(20281012..20282133)	5.68219	4.60708	24.3708	0	0	0	0.820099	1.6218	3.0776	0.000311276	0.00512487	1	4.01501	6.49178	89.9957	0	0	0
BnaC02g24140D	chrC02	21417010..21419426	6.93247	3.32312	10.0083	0	0	0	1.31144	1.30942	2.47841	1.66407e-07	7.00282e-06	0.0168138	5.03488	2.57559	5.96114	0	0	0
BnaC02g24780D	chrC02	22108353..22110931	1.53515	-3.26902	-9.6399	0	0	0	0.82711	-0.141947	-1.10339	0.537699	0.91815	1	0.695176	-3.27283	-9.66543	9.99423e-13	2.71968e-11	1.00982e-07
BnaC02g25230D	chrC02	complement(22574795..22575832)	0.797896	4.38847	20.944	8.81885e-11	7.2162e-10	8.91056e-06	0.304318	0.685717	1.6085	0.237593	0.663963	1	0.313539	3.26612	9.62054	9.64301e-05	0.000755236	1
BnaC02g26290D	chrC02	23724089..23724904	3.61124	-2.37355	-5.18214	0	0	0	4.30037	-0.0109034	-1.00759	0.961877	0.999963	1	1.43404	-3.39799	-10.5414	1.5307e-11	3.63824e-10	1.54662e-06
BnaC02g27740D	chrC02	complement(25678952..25679564)	3.57868	3.32553	10.025	2.57994e-12	2.37974e-11	2.60677e-07	6.17438	0.766508	1.70115	0.263416	0.702591	1	2.693	2.27313	4.83369	6.88315e-07	8.33237e-06	0.0695474
BnaC02g27790D	chrC02	complement(25729024..25732108)	0.537096	4.51643	22.8865	0	0	0	0.0989906	1.25255	2.38262	0.068306	0.32841	1	0.127796	4.46514	22.0872	3.05818e-06	3.27641e-05	0.308998
BnaC02g27820D	chrC02	25795087..25796995	0.479973	-4.3678	-20.6462	7.41699e-11	6.09824e-10	7.49413e-06	0.14797	-0.193666	-1.14367	0.742615	0.999963	1	0.230693	-2.93755	-7.66107	0.000178554	0.00131284	1
BnaC02g27990D	chrC02	complement(26180486..26184987)	15.0929	3.74406	13.3991	0	0	0	6.93642	1.29113	2.44719	1.89404e-13	2.61797e-11	1.91374e-08	16.1729	3.4826	11.1781	0	0	0
BnaC02g29240D	chrC02	complement(29177544..29180778)	0.30623	-2.80493	-6.98823	1.13996e-10	9.23077e-10	1.15182e-05	0.184689	-1.08735	-2.12483	0.0276461	0.178239	1	0.193057	-2.41189	-5.32172	2.64816e-05	0.000235123	1
BnaC02g33350D	chrC02	complement(35822321..35826143)	11.672	3.93109	15.2537	0	0	0	4.86504	1.39463	2.62921	6.32827e-15	1.08374e-12	6.39409e-10	7.86644	5.24578	37.9435	0	0	0
BnaC02g35750D	chrC02	complement(38623113..38623555)	8.69874	6.02732	65.2237	0	0	0	0.270253	0.800423	1.74161	0.370585	0.797698	1	1.41766	3.03262	8.18296	3.87098e-07	4.90992e-06	0.0391124
BnaC02g36320D	chrC02	39402064..39402414	3.26127	2.29271	4.89977	1.96603e-10	1.56047e-09	1.98647e-05	3.41242	0.949701	1.93147	0.00733479	0.065929	1	3.58092	3.53582	11.5981	2.31781e-12	6.09081e-11	2.34192e-07
BnaC02g36410D	chrC02	39460338..39465086	0.0461773	3.01491	8.08311	0.000627297	0.00237537	1	0.0116475	4.489	22.4555	0.0783687	0.357796	1	0.0765706	5.64164	49.9231	3.69618e-05	0.000318545	1
BnaC02g36440D	chrC02	39482153..39482554	0.884747	-3.19686	-9.16962	2.37635e-05	0.000111315	1	0.691333	-1.87375	-3.66484	0.00767327	0.0683331	1	0.926068	-4.02931	-16.3284	4.78216e-05	0.000402063	1
BnaC02g38690D	chrC02	complement(41630593..41635945)	0.936144	5.2795	38.8408	0	0	0	0.0650235	0.629861	1.54742	0.251873	0.684752	1	0.279928	2.29261	4.89943	6.64089e-07	8.06291e-06	0.0670995
BnaC02g39030D	chrC02	complement(42022704..42028747)	19.5779	4.01303	16.1451	0	0	0	3.73386	1.46235	2.75557	7.97865e-10	5.76242e-08	8.06162e-05	3.85314	2.53409	5.79213	3.44713e-12	8.8648e-11	3.48298e-07
BnaC02g41500D	chrC02	44370541..44373321	0.358979	-5.58897	-48.1334	5.51386e-11	4.57894e-10	5.5712e-06	0.0202521	-0.34208	-1.26758	0.816828	0.999963	1	0.210471	-4.68556	-25.7332	4.5086e-07	5.65478e-06	0.0455549
BnaC02g41790D	chrC02	complement(44598027..44600079)	2.23818	-6.48894	-89.8182	0	0	0	2.66023	-1.103	-2.14801	2.95037e-07	1.17088e-05	0.0298105	1.64811	-5.08053	-33.837	0	0	0
BnaC02g43600D	chrC02	complement(45789528..45789822)	96.288	2.25632	4.7777	0	0	0	65.0785	0.65391	1.57343	3.86884e-05	0.000870231	1	69.4341	2.03793	4.10655	0	0	0
BnaC02g43750D	chrC02	complement(45859213..45860914)	2.7759	2.03253	4.09122	0	0	0	1.42955	0.596459	1.512	0.0160053	0.11905	1	1.24505	2.25586	4.77618	2.67808e-12	6.98666e-11	2.70593e-07
BnaC02g43960D	chrC02	46090418..46091573	15.8928	2.04997	4.14098	0	0	0	11.7795	1.18592	2.27509	1.71361e-10	1.44046e-08	1.73143e-05	7.43858	2.13461	4.39117	0	0	0
BnaC02g44160D	chrC02_random	complement(33171..34942)	0.65217	-2.55388	-5.87213	1.53612e-11	1.33525e-10	1.55209e-06	0.519709	0.0761833	1.05423	0.82777	0.999963	1	0.564975	-3.07992	-8.45565	2.83038e-08	4.31344e-07	0.00285981
BnaC02g44410D	chrC02_random	complement(163815..167593)	5.97495	4.27837	19.4052	0	0	0	0.348266	0.925863	1.89982	0.0120645	0.0965445	1	1.04414	3.73143	13.2823	0	0	0
BnaC02g45080D	chrC02_random	complement(865849..868035)	4.69664	2.48916	5.61451	0	0	0	2.83816	1.02142	2.02991	1.64191e-06	5.42683e-05	0.165898	12.2774	3.39922	10.5504	0	0	0
BnaC02g45090D	chrC02_random	complement(868099..868757)	2.62424	2.80323	6.98001	3.33067e-16	3.95965e-15	3.36531e-11	1.43777	1.08367	2.11941	0.00538312	0.0518554	1	6.77358	3.36405	10.2963	0	0	0
BnaC02g45340D	chrC02_random	1053515..1061858	0.169795	5.6937	51.7577	1.40998e-14	1.52777e-13	1.42465e-09	0.053069	1.00134	2.00186	0.0612548	0.305473	1	0.0852315	2.64921	6.27322	4.30237e-07	5.41156e-06	0.0434711
BnaC02g45930D	chrC02_random	complement(1755536..1757200)	0.233932	-3.57402	-11.9093	4.73965e-06	2.43353e-05	0.478895	0.236485	-1.99976	-3.99935	0.00421272	0.0427922	1	0.27647	-4.84094	-28.6595	7.35749e-06	7.32487e-05	0.743401
BnaC02g46640D	chrC02_random	2394713..2395834	5.22656	5.51239	45.6451	0	0	0	0.758185	0.698837	1.6232	0.079679	0.361183	1	4.55887	6.68058	102.579	0	0	0
BnaC02g46970D	chrC02_random	complement(2817085..2818995)	1.00862	2.99807	7.98932	0	0	0	0.342195	0.568844	1.48333	0.171713	0.565604	1	0.482725	2.05264	4.14863	2.55317e-05	0.000227469	1
BnaC02g47990D	chrC02_random	complement(4126994..4129002)	14.8942	2.88388	7.38131	0	0	0	4.79289	0.744625	1.67554	7.95562e-06	0.000217066	0.803836	8.34223	2.18623	4.55113	0	0	0
BnaC02g48600D	chrC02_random	4863804..4865469	33.3089	3.45092	10.9353	0	0	0	6.36795	0.834076	1.78272	7.9929e-07	2.86282e-05	0.0807602	15.4389	2.42684	5.37716	0	0	0
BnaC03g00630D	chrC03	315052..317976	0.518666	-2.74606	-6.70882	2.33147e-14	2.48677e-13	2.35572e-09	0.396668	-0.805176	-1.74736	0.0212422	0.146816	1	0.410544	-3.04843	-8.27312	4.74727e-10	9.25457e-09	4.79664e-05
BnaC03g00830D	chrC03	411204..411996	8.5228	4.13898	17.6181	0	0	0	1.76165	1.43343	2.70087	3.15035e-05	0.000727236	1	5.90818	3.30661	9.89438	0	0	0
BnaC03g01340D	chrC03	587330..590740	22.8929	2.18026	4.53234	0	0	0	11.7595	0.854944	1.80869	1.84118e-07	7.68096e-06	0.0186033	16.6618	2.11017	4.31743	0	0	0
BnaC03g01440D	chrC03	complement(673349..674628)	0.203115	-4.16256	-17.9084	0.00022678	0.000921717	1	0.211085	-1.66921	-3.1804	0.0369174	0.217399	1	0.372759	-4.01596	-16.178	5.56721e-06	5.68652e-05	0.562511
BnaC03g02390D	chrC03	1152335..1153495	19.2337	-3.00905	-8.05034	0	0	0	11.3181	-0.228313	-1.17146	0.155869	0.537013	1	9.48874	-2.80225	-6.97527	0	0	0
BnaC03g03060D	chrC03	complement(1489795..1491160)	1.18074	-3.12693	-8.73576	0	0	0	0.435434	-1.32682	-2.50849	0.00644364	0.0595777	1	1.01111	-2.9561	-7.76023	9.76214e-11	2.08887e-09	9.86366e-06
BnaC03g05760D	chrC03	complement(2765962..2767139)	24.6826	6.02705	65.2114	0	0	0	1.95769	1.50368	2.83566	4.89755e-08	2.35979e-06	0.00494848	9.83051	3.05755	8.32559	0	0	0
BnaC03g05820D	chrC03	2838368..2840604	12.4013	4.42192	21.4354	0	0	0	2.08639	0.259203	1.19682	0.190971	0.595263	1	5.89654	2.7465	6.71086	0	0	0
BnaC03g06010D	chrC03	2927836..2931436	9.37978	4.79193	27.7022	0	0	0	0.973617	1.11902	2.172	2.28731e-06	7.2676e-05	0.23111	3.2771	2.74834	6.71941	0	0	0
BnaC03g06190D	chrC03	complement(3000615..3002805)	4.28373	-4.14845	-17.734	0	0	0	3.34837	-1.33656	-2.52548	2.66412e-10	2.13807e-08	2.69183e-05	2.9314	-2.18362	-4.54293	0	0	0
BnaC03g06390D	chrC03	complement(3089798..3090832)	19.9806	2.72438	6.60875	0	0	0	11.7198	1.02167	2.03027	3.3334e-09	2.11296e-07	0.000336806	11.5474	2.19822	4.58912	0	0	0
BnaC03g07730D	chrC03	complement(3650547..3652280)	19.4703	2.6687	6.35857	0	0	0	7.1857	0.544364	1.45838	0.00223355	0.0259818	1	9.36044	2.62357	6.16272	0	0	0
BnaC03g08260D	chrC03	complement(3897515..3900328)	1.5673	5.606	48.7049	0	0	0	0.172553	1.73106	3.31971	0.00138794	0.0177164	1	0.507549	3.18917	9.12087	1.14908e-13	3.42892e-12	1.16103e-08
BnaC03g09120D	chrC03	complement(4317440..4318439)	4.51575	3.0555	8.31375	0	0	0	1.83282	0.573075	1.48769	0.0853118	0.377718	1	4.62041	3.08487	8.48471	0	0	0
BnaC03g09670D	chrC03	complement(4650688..4657024)	1.88457	3.32996	10.0558	0	0	0	0.117006	0.43866	1.35535	0.260204	0.697484	1	1.8026	2.19658	4.58392	0	0	0
BnaC03g09810D	chrC03	4712300..4712671	8.322	-2.19357	-4.57436	0	0	0	6.21688	0.276161	1.21097	0.332664	0.751367	1	7.58469	-2.10118	-4.29062	1.66244e-11	3.9384e-10	1.67973e-06
BnaC03g10270D	chrC03	complement(4950571..4951266)	2.14137	-3.58755	-12.0215	0	0	0	1.51562	-1.60711	-3.0464	6.55142e-05	0.00137558	1	1.27245	-2.75716	-6.76066	1.99e-07	2.65824e-06	0.020107
BnaC03g11050D	chrC03	5372453..5374602	59.3572	2.54412	5.83253	0	0	0	32.482	1.42984	2.69417	0	0	0	48.4811	2.4926	5.62791	0	0	0
BnaC03g12010D	chrC03	complement(5810642..5822554)	0.397715	3.25639	9.55591	0	0	0	0.0748895	0.734638	1.66398	0.0456996	0.250705	1	0.136381	2.08191	4.23368	1.37069e-07	1.87585e-06	0.0138494
BnaC03g12060D	chrC03	5848041..5850400	239.3	3.0345	8.19362	0	0	0	97.0884	1.04927	2.06948	6.58914e-09	3.89565e-07	0.000665766	208.912	2.72749	6.62303	0	0	0
BnaC03g12120D	chrC03	complement(5873797..5874870)	26.5865	2.56992	5.93776	0	0	0	5.24835	1.28122	2.43045	6.60458e-09	3.90022e-07	0.000667327	22.7222	2.85088	7.21438	0	0	0
BnaC03g12840D	chrC03	6149130..6151695	3.7771	2.17875	4.52761	0	0	0	2.09925	0.379182	1.3006	0.0316731	0.195902	1	4.22025	3.01814	8.10123	0	0	0
BnaC03g13250D	chrC03	complement(6384876..6389150)	56.3718	3.67665	12.7874	0	0	0	32.6161	1.21726	2.32505	6.74638e-12	7.16023e-10	6.81654e-07	35.1067	5.5225	45.9663	0	0	0
BnaC03g13660D	chrC03	complement(6588612..6590985)	3.01091	5.00246	32.0546	0	0	0	0.619033	1.78706	3.4511	4.47689e-06	0.000131725	0.452345	0.434723	3.21923	9.31291	7.05532e-08	1.01202e-06	0.00712869
BnaC03g14400D	chrC03	complement(6932673..6934159)	5.74764	-3.98994	-15.8888	0	0	0	4.81793	-0.999567	-1.9994	0.000147976	0.00274944	1	3.37293	-2.56307	-5.90964	0	0	0
BnaC03g15790D	chrC03	complement(7950198..7953315)	0.116279	-7.18308	-145.319	0.00186298	0.00646879	1	0.0229905	-1.32523	-2.50572	0.235516	0.661509	1	0.0872972	-3.58022	-11.9606	0.000476629	0.00314536	1
BnaC03g15930D	chrC03	complement(8048487..8049218)	19.0985	3.0798	8.45497	0	0	0	8.14175	1.07366	2.10477	5.92911e-08	2.80954e-06	0.00599077	15.6165	3.13365	8.77651	0	0	0
BnaC03g16100D	chrC03	8130475..8132077	3.38958	4.09079	17.0393	0	0	0	1.2245	1.48172	2.79281	4.97561e-07	1.86752e-05	0.0502735	2.16642	2.71033	6.54471	1.11022e-16	4.39393e-15	1.12177e-11
BnaC03g18040D	chrC03	complement(9240265..9241232)	0.537046	-2.03084	-4.08642	0.000533158	0.00204155	1	0.518611	-0.136591	-1.0993	0.748558	0.999963	1	1.90723	-3.12189	-8.70529	9.57098e-07	1.13039e-05	0.0967052
BnaC03g18820D	chrC03	complement(9634685..9635554)	684.885	2.81044	7.015	0	0	0	544.747	0.90551	1.87321	1.21878e-06	4.15752e-05	0.123146	644.189	3.77242	13.6651	0	0	0
BnaC03g19880D	chrC03	complement(10409300..10410620)	0.288828	2.85117	7.21583	0.000150328	0.000626743	1	0.208542	0.931298	1.90699	0.133847	0.492835	1	0.573057	3.30129	9.85796	1.04828e-08	1.71222e-07	0.00105918
BnaC03g20470D	chrC03	10834644..10837309	1.06258	2.67829	6.40095	0	0	0	0.556324	1.25766	2.39108	6.67389e-05	0.00139786	1	0.823899	2.27841	4.85143	5.90628e-12	1.47825e-10	5.9677e-07
BnaC03g20710D	chrC03	complement(11029424..11031620)	0.233566	-2.22433	-4.67292	0.000179791	0.000741623	1	0.264482	-1.31394	-2.4862	0.0081382	0.0715091	1	0.213651	-4.87098	-29.2624	9.82412e-06	9.53809e-05	0.992629
BnaC03g20900D	chrC03	complement(11156882..11161229)	1.27063	-3.14309	-8.83417	0	0	0	0.726349	-1.09313	-2.13337	1.19304e-05	0.000310603	1	0.811448	-2.14005	-4.40776	9.33698e-14	2.81111e-12	9.43408e-09
BnaC03g21300D	chrC03	11514335..11521762	28.9445	2.44599	5.44899	0	0	0	9.96405	0.369879	1.29224	0.0253424	0.167239	1	28.3816	2.74722	6.71424	0	0	0
BnaC03g21310D	chrC03	11521817..11522746	4.99007	2.161	4.47225	0	0	0	1.88466	-0.082895	-1.05914	0.75713	0.999963	1	8.01668	3.35467	10.2295	0	0	0
BnaC03g21830D	chrC03	complement(11853122..11855503)	9.41664	-4.98481	-31.6648	0	0	0	6.66928	-1.55417	-2.93665	7.07019e-10	5.15792e-08	7.14372e-05	6.50612	-3.43178	-10.7912	0	0	0
BnaC03g23330D	chrC03	complement(12983984..12985460)	3.90263	5.79571	55.5498	0	0	0	0.251318	0.728702	1.65715	0.192283	0.59766	1	1.02551	2.69091	6.45719	1.41164e-08	2.25399e-07	0.00142632
BnaC03g23340D	chrC03	complement(12990847..12993441)	2.13083	2.87821	7.35235	0	0	0	0.362997	0.135607	1.09855	0.676067	0.999963	1	1.35291	2.61881	6.14243	0	0	0
BnaC03g24300D	chrC03	complement(13641790..13643090)	2.48008	-2.95645	-7.76209	0	0	0	1.94318	-1.06325	-2.08963	4.227e-05	0.000939913	1	1.37075	-2.1695	-4.49869	3.84509e-07	4.88198e-06	0.0388508
BnaC03g25600D	chrC03	complement(14365426..14366701)	15.7901	6.22757	74.935	0	0	0	1.60342	1.55652	2.94143	5.95336e-06	0.000169016	0.601527	4.46476	3.49441	11.27	0	0	0
BnaC03g27100D	chrC03	complement(15590571..15598127)	32.63	2.35777	5.12578	0	0	0	24.7198	1.06975	2.09907	2.52559e-09	1.64424e-07	0.000255186	35.6063	3.35379	10.2233	0	0	0
BnaC03g27860D	chrC03	16247478..16249362	0.263072	7.86082	232.457	0.00175671	0.00613414	1	0.0269602	-0.882546	-1.84363	0.542428	0.922425	1	0.335082	5.64291	49.9672	6.98096e-08	1.00248e-06	0.00705356
BnaC03g29590D	chrC03	complement(17732136..17732543)	40.9969	-3.54196	-11.6476	0	0	0	89.7199	-1.27284	-2.41636	1.07843e-05	0.000284133	1	30.0277	-2.06551	-4.18581	0	0	0
BnaC03g29870D	chrC03	17977649..17978854	0.562731	2.55635	5.88219	2.8033e-07	1.65815e-06	0.0283246	0.389188	-0.301815	-1.23269	0.519898	0.901905	1	3.21883	4.29224	19.5927	0	0	0
BnaC03g29910D	chrC03	18055804..18058539	0.529762	2.1522	4.44505	2.34758e-11	2.00999e-10	2.37199e-06	0.588845	0.33311	1.25973	0.274016	0.718946	1	0.644577	2.70494	6.52029	3.03304e-11	6.93659e-10	3.06458e-06
BnaC03g30560D	chrC03	18603907..18604246	3.43719	-2.77527	-6.84605	6.96638e-11	5.73896e-10	7.03883e-06	1.17217	-0.349019	-1.27369	0.518183	0.900276	1	3.18917	-2.85166	-7.21833	4.02786e-08	5.99727e-07	0.00406975
BnaC03g30720D	chrC03	18726086..18727375	79.1666	2.30394	4.93805	0	0	0	56.6043	0.961296	1.94706	1.8635e-08	9.96762e-07	0.00188288	44.978	2.00404	4.01121	0	0	0
BnaC03g31660D	chrC03	complement(19453754..19456729)	0.339968	-5.2402	-37.7969	8.63376e-12	7.66232e-11	8.72355e-07	0.348032	-1.17707	-2.26117	0.00363504	0.0381833	1	0.330789	-5.06135	-33.3901	4.67444e-10	9.11963e-09	4.72306e-05
BnaC03g33490D	chrC03	complement(20401088..20403429)	7.46794	2.6153	6.12751	0	0	0	6.4646	0.460065	1.3756	0.00777196	0.0690294	1	8.93585	4.7264	26.472	0	0	0
BnaC03g34940D	chrC03	complement(21227684..21230167)	206.77	3.27912	9.70762	0	0	0	97.114	1.28453	2.43602	1.01429e-11	1.05004e-09	1.02484e-06	143.11	2.2153	4.64379	0	0	0
BnaC03g34960D	chrC03	21236334..21237209	2.28741	-4.16126	-17.8922	0	0	0	1.8241	-0.958292	-1.94301	0.00499938	0.0488433	1	1.32346	-2.42469	-5.36915	3.67683e-07	4.68542e-06	0.0371507
BnaC03g35440D	chrC03	21535032..21537367	0.653277	2.65589	6.30235	8.37108e-14	8.60879e-13	8.45814e-09	0.176944	1.15073	2.22026	0.0428559	0.239938	1	0.165887	2.69034	6.45467	6.63803e-05	0.000539587	1
BnaC03g36370D	chrC03	21981501..21987846	0.299665	3.81974	14.1207	0	0	0	0.350511	1.68093	3.20636	2.1862e-08	1.15409e-06	0.00220894	0.211657	3.20329	9.21056	8.53762e-14	2.58121e-12	8.62641e-09
BnaC03g38810D	chrC03	23927346..23932844	1.03195	-3.19688	-9.16971	0	0	0	0.517286	-0.500451	-1.41466	0.021364	0.147376	1	0.722949	-3.43444	-10.8111	0	0	0
BnaC03g39380D	chrC03	complement(24331939..24332773)	23.1765	3.30934	9.9131	0	0	0	8.19448	1.23784	2.35845	1.56204e-11	1.56421e-09	1.57828e-06	12.7945	2.5917	6.02809	0	0	0
BnaC03g39390D	chrC03	complement(24335677..24340541)	0.317429	9.48422	716.203	0.000144452	0.000603566	1	0.00946259	-4.29523	-19.6333	0.108189	0.436833	1	0.0404746	3.4651	11.0433	0.000971175	0.0058833	1
BnaC03g40430D	chrC03	complement(25338710..25340324)	2.94295	-4.29715	-19.6594	0	0	0	3.06419	-1.42823	-2.69116	9.1792e-08	4.13125e-06	0.00927466	1.12485	-2.74697	-6.71305	2.38275e-08	3.67786e-07	0.00240753
BnaC03g41100D	chrC03	complement(25991695..25993731)	3.14813	-3.49728	-11.2924	0	0	0	3.6524	-0.334226	-1.2607	0.0581484	0.29499	1	5.96462	-3.53549	-11.5954	0	0	0
BnaC03g41160D	chrC03	complement(26045337..26046058)	0.615502	-7.48104	-178.655	0.00115246	0.00417022	1	0.962505	-1.08798	-2.12576	0.0152934	0.115162	1	0.701019	-5.7751	-54.762	1.82811e-05	0.000167905	1
BnaC03g41540D	chrC03	26483039..26485589	2.40695	3.02105	8.11758	0	0	0	0.523255	1.14454	2.21075	0.00093312	0.0127547	1	0.761775	2.39323	5.25333	1.50753e-11	3.58655e-10	1.52321e-06
BnaC03g43000D	chrC03	27688494..27689298	0.763157	-2.41646	-5.33859	2.19785e-05	0.000103428	1	0.237177	-2.18818	-4.55731	0.0233604	0.157608	1	2.99408	-2.51438	-5.71352	7.66054e-15	2.5939e-13	7.74021e-10
BnaC03g43010D	chrC03	27695826..27697709	0.239365	-2.08206	-4.23412	0.000306611	0.00122055	1	0.170572	2.49083	5.62103	0.011439	0.0927309	1	0.484579	-2.35421	-5.11314	5.54671e-06	5.66903e-05	0.56044
BnaC03g43040D	chrC03	27715221..27717148	0.329262	-3.20458	-9.21879	2.21876e-07	1.32653e-06	0.0224184	0.210024	-2.15051	-4.43985	0.00302697	0.0330644	1	1.45159	-2.8226	-7.07437	3.50941e-13	9.97444e-12	3.54591e-08
BnaC03g43360D	chrC03	28240559..28243088	0.820675	-2.66177	-6.32807	8.63078e-06	4.28191e-05	0.872054	2.69071	0.688745	1.61188	0.00027928	0.00468433	1	2.25524	-2.21972	-4.65802	3.34112e-05	0.000290697	1
BnaC03g43590D	chrC03	complement(28683764..28684688)	7.53814	3.37236	10.3558	0	0	0	2.39035	0.984154	1.97815	0.00181301	0.0219517	1	3.17356	3.09752	8.55944	0	0	0
BnaC03g44240D	chrC03	complement(29355798..29356481)	9.86668	2.29479	4.90684	0	0	0	2.37662	0.098375	1.07057	0.716262	0.999963	1	6.92398	2.41265	5.3245	0	0	0
BnaC03g44680D	chrC03	complement(29747672..29748838)	17.0018	-3.95401	-15.4979	0	0	0	11.5321	-0.381094	-1.30233	0.120929	0.46613	1	15.3834	-3.01819	-8.10151	0	0	0
BnaC03g45210D	chrC03	complement(30217255..30223458)	8.21297	2.65862	6.31427	0	0	0	3.78589	0.535619	1.44956	0.00836154	0.0730046	1	13.9986	3.05947	8.33664	0	0	0
BnaC03g48670D	chrC03	complement(33549307..33550543)	0.652445	-2.62453	-6.16684	9.84868e-08	6.10759e-07	0.0099511	0.837292	-1.24069	-2.36311	0.00165203	0.0203811	1	3.08569	-2.79713	-6.95055	0	0	0
BnaC03g48860D	chrC03	33675248..33679443	0.148153	-2.8412	-7.16615	2.2336e-07	1.33485e-06	0.0225683	0.0624047	-1.00142	-2.00197	0.114385	0.450798	1	0.103688	-4.75096	-26.9266	1.71949e-05	0.00015894	1
BnaC03g49470D	chrC03	complement(34346935..34348400)	21.9364	2.30086	4.92751	0	0	0	9.62677	0.373034	1.29507	0.025497	0.16793	1	12.6913	2.04353	4.12254	0	0	0
BnaC03g49540D	chrC03	34413539..34414133	3.25208	3.69088	12.9141	0	0	0	0.615543	0.797747	1.73838	0.126722	0.477683	1	1.17776	3.81911	14.1145	6.55885e-09	1.10322e-07	0.000662706
BnaC03g54890D	chrC03	43160079..43161287	0.867821	3.52524	11.5134	9.57268e-12	8.4614e-11	9.67223e-07	0.165334	0.00968657	1.00674	0.98717	0.999963	1	0.983639	3.01739	8.09699	9.91679e-08	1.38876e-06	0.0100199
BnaC03g55280D	chrC03	complement(44204897..44208765)	35.7459	2.30519	4.94231	0	0	0	20.7598	0.881391	1.84215	1.36997e-07	5.88529e-06	0.0138422	32.9876	2.1435	4.41832	0	0	0
BnaC03g55590D	chrC03	44620169..44620783	0.524196	3.00762	8.04238	0.000292271	0.00116733	1	0.138977	0.0563361	1.03982	0.950028	0.999963	1	0.565732	3.1527	8.8932	5.13745e-05	0.000429211	1
BnaC03g56350D	chrC03	complement(45678222..45680676)	7.78018	2.65746	6.30921	0	0	0	3.71496	1.61733	3.06807	1.06959e-12	1.29117e-10	1.08071e-07	5.24446	2.15775	4.46218	0	0	0
BnaC03g56580D	chrC03	45850328..45851035	5.05982	2.34259	5.07212	0	0	0	1.3876	-0.367079	-1.28974	0.266673	0.707896	1	2.3157	2.02952	4.08268	2.06214e-08	3.21144e-07	0.00208358
BnaC03g56720D	chrC03	complement(45999219..46001084)	2.04039	3.19369	9.14945	0	0	0	0.48016	1.14949	2.21835	0.00632938	0.058738	1	0.798179	2.02562	4.07168	9.81143e-05	0.000766999	1
BnaC03g58330D	chrC03	complement(47656266..47657024)	9.00895	2.40145	5.28335	0	0	0	2.38568	-0.106854	-1.07688	0.682609	0.999963	1	8.05167	2.29314	4.9012	0	0	0
BnaC03g58470D	chrC03	complement(47770013..47773588)	11.0849	2.54704	5.84435	0	0	0	4.51269	0.678892	1.60091	4.28901e-05	0.000951189	1	6.49177	2.10605	4.3051	0	0	0
BnaC03g59310D	chrC03	complement(48595130..48606946)	0.212897	3.36948	10.3351	0	0	0	0.0366707	0.561486	1.47579	0.291304	0.738435	1	0.225095	2.59902	6.05876	2.22045e-16	8.63564e-15	2.24354e-11
BnaC03g59870D	chrC03	49112640..49119174	0.0580748	2.55574	5.87971	4.68029e-05	0.000210757	1	0.0189374	1.58245	2.99478	0.0841071	0.374204	1	0.118053	3.54031	11.6343	9.69444e-09	1.59117e-07	0.000979527
BnaC03g59990D	chrC03	49204529..49208426	90.9988	2.02851	4.07984	0	0	0	68.9582	0.979382	1.97162	9.65671e-08	4.30589e-06	0.00975714	99.5361	2.50058	5.65913	0	0	0
BnaC03g60640D	chrC03	complement(49755006..49756767)	8.34673	-3.50798	-11.3765	0	0	0	6.10208	-1.20295	-2.30209	1.13328e-09	7.95739e-08	0.000114507	3.95964	-2.11856	-4.34262	0	0	0
BnaC03g61190D	chrC03	50174980..50177973	1.76629	2.72771	6.62402	0	0	0	0.753009	1.17583	2.25922	1.21367e-05	0.00031514	1	2.28997	2.46219	5.51051	0	0	0
BnaC03g61420D	chrC03	complement(50525102..50527387)	12.8084	-3.17726	-9.04585	0	0	0	6.64346	-0.982898	-1.97643	6.11316e-07	2.2469e-05	0.0617673	9.21772	-3.00204	-8.01131	0	0	0
BnaC03g61740D	chrC03	50941844..50943130	0.712399	2.05007	4.14126	2.9422e-07	1.73584e-06	0.029728	0.384736	0.327483	1.25482	0.467296	0.867808	1	1.05074	2.57037	5.93962	6.73809e-09	1.13205e-07	0.000680816
BnaC03g61760D	chrC03	complement(50983453..50988199)	0.502144	2.00671	4.01863	4.44089e-16	5.25296e-15	4.48708e-11	0.387489	1.29362	2.45142	0.00118059	0.015518	1	0.512135	2.07778	4.22157	2.52121e-12	6.60126e-11	2.54743e-07
BnaC03g62770D	chrC03	52019114..52023126	0.236405	8.78233	440.297	0.000445623	0.0017289	1	0.0467644	1.33452	2.52191	0.178238	0.576475	1	0.368682	2.97148	7.84342	6.71529e-12	1.66834e-10	6.78513e-07
BnaC03g64130D	chrC03	complement(53562511..53565154)	8.8295	2.25232	4.76447	0	0	0	2.66834	0.652843	1.57226	0.000293602	0.00488884	1	7.54837	2.14896	4.43507	0	0	0
BnaC03g64520D	chrC03	53855574..53857935	17.2162	3.23611	9.42251	0	0	0	3.32523	0.766178	1.70076	1.88367e-05	0.000463871	1	12.5168	2.67886	6.40348	0	0	0
BnaC03g64560D	chrC03	53893976..53895685	0.284445	-3.45843	-10.9924	0.000442182	0.00171661	1	0.158413	-0.688581	-1.6117	0.36477	0.790808	1	0.334961	-5.15495	-35.6283	3.27735e-05	0.000285715	1
BnaC03g65080D	chrC03	54574426..54576091	2.62632	-3.45293	-10.9506	0	0	0	2.17644	-1.50283	-2.83398	2.19235e-06	6.9989e-05	0.221515	1.48971	-2.25107	-4.76034	2.9015e-10	5.81335e-09	2.93167e-05
BnaC03g65350D	chrC03	complement(55036953..55037711)	0.323846	-3.16837	-8.99032	0.000885499	0.0032687	1	0.108994	-0.691045	-1.61445	0.557876	0.935923	1	0.458048	-2.62497	-6.16871	0.000668245	0.00424704	1
BnaC03g65360D	chrC03	complement(55038601..55039749)	0.784049	-8.50992	-364.536	0.000212715	0.000867868	1	0.428517	-2.45073	-5.46691	0.001547	0.0193368	1	0.71101	-2.74158	-6.68803	7.99903e-06	7.90978e-05	0.808222
BnaC03g66380D	chrC03	56208650..56217247	0.0429223	-3.79114	-13.8435	7.48184e-06	3.74296e-05	0.755965	0.0319712	-2.12328	-4.35684	0.00568522	0.0541019	1	0.0341741	-4.20107	-18.3928	0.00109509	0.00654143	1
BnaC03g66570D	chrC03	56307785..56308645	1.27316	2.10065	4.28902	1.36401e-09	1.00635e-08	0.000137819	1.37178	1.12281	2.17771	0.00229922	0.0265805	1	2.08209	2.60792	6.09624	8.93152e-12	2.18562e-10	9.02441e-07
BnaC03g66900D	chrC03	complement(56580853..56581545)	1.65511	-4.05876	-16.6652	3.32301e-12	3.03962e-11	3.35757e-07	0.319683	-1.29444	-2.45281	0.112814	0.44812	1	4.88888	-2.44006	-5.42665	5.55112e-15	1.90972e-13	5.60885e-10
BnaC03g68290D	chrC03	complement(57974913..57976412)	2.47577	4.84096	28.6599	0	0	0	0.296099	1.21819	2.32655	0.0206854	0.144022	1	0.641992	4.80828	28.0179	2.62317e-11	6.03747e-10	2.65045e-06
BnaC03g68960D	chrC03	complement(58653905..58657684)	2.08063	-2.80168	-6.9725	0	0	0	1.3314	-0.799989	-1.74109	0.0364612	0.215529	1	13.1699	-3.98466	-15.8308	1.89994e-11	4.47481e-10	1.9197e-06
BnaC03g69650D	chrC03	59439224..59442723	1.05294	-2.63671	-6.21912	0	0	0	0.852334	-0.596449	-1.51199	0.00865505	0.0749707	1	0.751278	-2.3667	-5.15761	8.32667e-14	2.52272e-12	8.41327e-09
BnaC03g70340D	chrC03	59989920..59991885	0.184404	-2.05858	-4.16577	0.00154673	0.00545771	1	0.207461	-0.607797	-1.52393	0.236269	0.661842	1	0.237769	-2.27915	-4.8539	0.000863272	0.00531827	1
BnaC03g70580D	chrC03	60239300..60241553	72.9054	3.00375	8.02082	0	0	0	28.9896	0.955485	1.93923	1.33223e-08	7.33564e-07	0.00134609	84.7435	3.16396	8.9629	0	0	0
BnaC03g73050D	chrC03_random	1206167..1210606	1.02619	2.08	4.22809	0	0	0	1.11909	0.725284	1.65323	0.00297482	0.0325969	1	1.8496	2.9938	7.96567	0	0	0
BnaC03g73280D	chrC03_random	complement(1416688..1417399)	88.3237	2.53439	5.79333	0	0	0	37.7526	0.662464	1.58278	0.000226214	0.00392119	1	49.5598	2.02971	4.08322	0	0	0
BnaC03g73620D	chrC03_random	1682706..1684973	7.03895	4.11324	17.3064	0	0	0	1.04558	0.222945	1.16711	0.404471	0.838926	1	2.53514	2.15876	4.4653	3.53351e-12	9.06386e-11	3.57026e-07
BnaC03g73780D	chrC03_random	1782765..1783379	0.499195	-3.03589	-8.20153	0.000861136	0.00318412	1	0.283609	-0.597921	-1.51353	0.405638	0.839957	1	0.664457	-2.68815	-6.44485	0.000181425	0.00133192	1
BnaC03g74210D	chrC03_random	complement(2144291..2145927)	0.755834	-2.48406	-5.59468	3.00661e-11	2.55412e-10	3.03787e-06	0.644126	-1.46888	-2.76807	0.00130691	0.016864	1	6.96982	-2.58893	-6.01654	0	0	0
BnaC03g74420D	chrC03_random	2352720..2356364	0.934663	2.10114	4.29049	0	0	0	0.354028	0.674864	1.59645	0.045178	0.248793	1	1.57912	2.45564	5.48558	0	0	0
BnaC03g74610D	chrC03_random	complement(2583505..2584620)	12.783	2.35902	5.13023	0	0	0	6.69279	0.14396	1.10493	0.454471	0.867808	1	14.3566	3.07487	8.42611	0	0	0
BnaC03g74630D	chrC03_random	2632479..2636297	5.06837	2.65104	6.28122	0	0	0	3.00262	0.905829	1.87362	3.73184e-07	1.44969e-05	0.0377065	5.05626	2.05137	4.14499	0	0	0
BnaC03g74750D	chrC03_random	2840508..2844050	69.5155	3.23813	9.4357	0	0	0	28.9362	1.32662	2.50815	3.44169e-15	6.11157e-13	3.47748e-10	40.5423	2.47867	5.57383	0	0	0
BnaC03g76560D	chrC03_random	5138497..5138982	0.421366	-3.297	-9.82868	0.00170619	0.00597304	1	0.217155	-0.617865	-1.5346	0.508848	0.89115	1	1.32257	-7.99318	-254.792	0.00107047	0.00641178	1
BnaC03g76670D	chrC03_random	5241409..5241764	4.81774	-4.76418	-27.1744	0	0	0	4.36091	0.553186	1.46732	0.0661127	0.32097	1	4.81325	-2.90846	-7.50816	1.08164e-10	2.29937e-09	1.09289e-05
BnaC03g77390D	chrC03_random	complement(5908573..5909413)	0.276465	-2.58834	-6.01406	0.00189139	0.00655911	1	0.171208	-0.807404	-1.75006	0.337161	0.756771	1	0.345023	-2.54585	-5.83954	0.00111235	0.00663155	1
BnaC03g78230D	chrC03_random	6437314..6440954	215.434	4.51701	22.8958	0	0	0	52.2375	1.43431	2.70252	1.22125e-15	2.28933e-13	1.23395e-10	120.748	3.43895	10.8449	0	0	0
BnaC03g78320D	chrC03_random	6492299..6493747	0.391503	-2.34654	-5.08602	6.53414e-06	3.29709e-05	0.66021	0.213818	-1.18903	-2.28	0.0538396	0.280146	1	0.595832	-2.03319	-4.0931	3.55778e-05	0.000307746	1
BnaC04g00690D	chrC04	550205..556223	11.1558	2.10737	4.30905	0	0	0	8.53862	0.947615	1.92868	2.93685e-08	1.50172e-06	0.00296739	18.9672	3.4836	11.1859	0	0	0
BnaC04g01010D	chrC04	796979..798855	4.54854	4.028	16.3136	0	0	0	0.864509	0.717118	1.64389	0.0153342	0.115392	1	1.49633	3.3715	10.3496	4.4853e-14	1.40134e-12	4.53195e-09
BnaC04g01870D	chrC04	complement(1474826..1475991)	2.96682	-4.00426	-16.0473	0	0	0	2.76293	-1.23091	-2.34715	5.15835e-07	1.9287e-05	0.05212	2.12409	-2.6076	-6.09487	1.92069e-14	6.23806e-13	1.94066e-09
BnaC04g02180D	chrC04	complement(1662895..1666478)	2.33908	-4.53516	-23.1857	0	0	0	1.99771	-1.6852	-3.21584	7.24754e-12	7.63599e-10	7.32291e-07	1.34535	-2.62099	-6.15174	0	0	0
BnaC04g02910D	chrC04	2058112..2061734	36.8749	2.88479	7.38599	0	0	0	14.8579	1.38794	2.61705	1.9984e-15	3.65794e-13	2.01918e-10	28.9622	2.94131	7.68108	0	0	0
BnaC04g03530D	chrC04	2531650..2532926	5.12059	7.34759	162.871	0	0	0	0.177026	1.21843	2.32693	0.105145	0.429491	1	0.285507	3.40818	10.6161	5.68037e-05	0.000470023	1
BnaC04g03540D	chrC04	2532990..2535228	5.90703	6.83681	114.31	0	0	0	0.087368	-0.2302	-1.173	0.742466	0.999963	1	0.370633	2.8729	7.32536	2.1577e-07	2.86296e-06	0.0218014
BnaC04g04200D	chrC04	3187190..3188900	36.3556	5.14088	35.2824	0	0	0	2.78814	0.843324	1.79418	3.10479e-05	0.000717702	1	25.4408	3.43373	10.8058	0	0	0
BnaC04g04210D	chrC04	complement(3191163..3191893)	7.08694	2.41959	5.35019	0	0	0	3.29307	0.889029	1.85193	0.000362325	0.00580732	1	8.89912	3.15402	8.90132	0	0	0
BnaC04g05470D	chrC04	complement(3881546..3884192)	0.850037	-2.39382	-5.25545	0	0	0	0.433436	-0.86705	-1.82393	0.0197991	0.139458	1	0.655319	-2.38388	-5.21937	9.7181e-10	1.81803e-08	9.81917e-05
BnaC04g06700D	chrC04	complement(4826541..4827468)	3.60279	-2.84717	-7.19585	0	0	0	1.9611	-0.288992	-1.22179	0.298477	0.738435	1	3.24154	-2.38245	-5.21423	9.54792e-15	3.20186e-13	9.64722e-10
BnaC04g07260D	chrC04	complement(5431129..5434447)	5.01374	-2.44133	-5.43141	0	0	0	10.8547	-0.689185	-1.61237	0.000139063	0.00260787	1	11.7305	-2.22313	-4.66906	0	0	0
BnaC04g08270D	chrC04	complement(6201421..6203248)	0.423902	4.81697	28.1873	5.54483e-10	4.23674e-09	5.60249e-05	0.136267	1.39654	2.63269	0.0702348	0.33419	1	0.107218	3.98108	15.7915	0.00088458	0.00543001	1
BnaC04g08280D	chrC04	complement(6205095..6206738)	4.38791	5.88387	59.05	0	0	0	0.533325	1.78918	3.45619	1.94648e-05	0.00047678	1	0.71996	3.2532	9.53478	4.15645e-12	1.0552e-10	4.19968e-07
BnaC04g08460D	chrC04	complement(6382869..6384359)	1.08364	5.32138	39.9848	0	0	0	0.162849	1.16865	2.24802	0.0867046	0.381286	1	0.202896	2.94526	7.70215	0.00028779	0.00200637	1
BnaC04g09030D	chrC04	6774985..6777669	6.55892	2.54203	5.82408	0	0	0	4.93939	0.933229	1.90954	5.7761e-07	2.13466e-05	0.0583617	6.70944	2.27923	4.8542	0	0	0
BnaC04g09720D	chrC04	7384173..7385277	1.56215	5.68075	51.2951	0	0	0	0.0169098	3.13038	8.75664	0.231439	0.65556	1	0.170879	3.9299	15.2411	0.00100834	0.00607926	1
BnaC04g10160D	chrC04	7812443..7815814	0.266002	2.46755	5.53104	4.5418e-09	3.19704e-08	0.000458903	0.0811851	-0.0471369	-1.03321	0.93044	0.999963	1	0.112391	2.93837	7.66546	0.00010455	0.000811718	1
BnaC04g10950D	chrC04	complement(8496641..8497538)	2.19937	2.01947	4.05435	8.02691e-14	8.27085e-13	8.11039e-09	1.42549	0.335668	1.26196	0.321809	0.738435	1	3.53485	2.40725	5.30463	2.35745e-12	6.19336e-11	2.38197e-07
BnaC04g11900D	chrC04	complement(9290363..9291831)	1.58762	-2.35209	-5.10562	5.58442e-14	5.82061e-13	5.6425e-09	2.99606	-1.67842	-3.20078	3.01315e-13	4.02177e-11	3.04448e-08	2.0309	-2.24311	-4.73416	2.41476e-08	3.72273e-07	0.00243988
BnaC04g12730D	chrC04	complement(10017530..10017823)	7.18711	3.83219	14.2431	0	0	0	1.49244	-0.311928	-1.24137	0.517953	0.900095	1	7.57015	2.57216	5.947	3.68372e-13	1.04405e-11	3.72203e-08
BnaC04g12740D	chrC04	complement(10021450..10021743)	3.25371	2.98086	7.89459	1.11985e-10	9.07373e-10	1.13149e-05	5.87208	1.61821	3.06994	3.0339e-05	0.000703084	1	11.4476	3.23094	9.38882	0	0	0
BnaC04g12860D	chrC04	complement(10121243..10124859)	2.9866	-6.36166	-82.2336	0	0	0	2.88697	-1.18174	-2.2685	2.73343e-09	1.76815e-07	0.000276186	1.08695	-4.3261	-20.0579	0	0	0
BnaC04g13670D	chrC04	complement(11054271..11055526)	0.338433	3.40427	10.5874	1.25505e-06	6.89414e-06	0.126811	0.326797	0.729262	1.65779	0.168387	0.560182	1	0.81279	2.17568	4.518	8.93239e-08	1.25893e-06	0.00902529
BnaC04g15320D	chrC04	complement(13060706..13065333)	0.0564065	2.96631	7.81537	0.000827352	0.00306886	1	0.0171487	2.31954	4.99172	0.0911371	0.393776	1	0.271658	3.01215	8.06763	3.29493e-11	7.48976e-10	3.3292e-06
BnaC04g16750D	chrC04	complement(14756411..14757958)	0.529785	-4.19079	-18.2622	6.64967e-11	5.48476e-10	6.71883e-06	0.283204	-0.204578	-1.15235	0.715294	0.999963	1	0.54009	-3.11853	-8.68503	3.9071e-08	5.8295e-07	0.00394774
BnaC04g17620D	chrC04	16144087..16145639	45.5023	6.18138	72.5741	0	0	0	4.24823	1.49924	2.82694	4.88471e-11	4.49501e-09	4.93552e-06	22.1334	2.26799	4.81652	0	0	0
BnaC04g18700D	chrC04	18493377..18493975	0.582084	-4.58045	-23.9251	1.45089e-05	6.99119e-05	1	0.86179	-1.02127	-2.0297	0.0634252	0.312502	1	1.32196	-2.53047	-5.7776	1.9612e-06	2.18382e-05	0.198159
BnaC04g19170D	chrC04	19415530..19417838	0.130281	-2.95838	-7.77251	0.000115756	0.000491139	1	0.00893265	-3.20819	-9.24188	0.23576	0.661547	1	0.258038	-2.76315	-6.78877	3.45984e-05	0.000299942	1
BnaC04g21550D	chrC04	22396792..22397079	16.8177	3.11991	8.69333	0	0	0	7.33713	1.20741	2.30922	1.44035e-05	0.000364273	1	16.4285	2.30365	4.93707	3.89688e-14	1.22546e-12	3.93741e-09
BnaC04g22060D	chrC04	23202414..23203837	5.72211	4.53982	23.2606	0	0	0	1.69785	1.01164	2.0162	0.00109264	0.014546	1	2.53688	3.61452	12.2484	0	0	0
BnaC04g23200D	chrC04	complement(24307944..24308423)	0.530151	4.13272	17.5418	0.000154387	0.000642608	1	0.165449	-0.584393	-1.49941	0.60636	0.975748	1	0.508546	4.29013	19.5641	0.000146531	0.00109744	1
BnaC04g27200D	chrC04	complement(28499945..28501146)	3.34293	5.18879	36.4738	0	0	0	0.394048	1.18228	2.26936	0.0189025	0.134839	1	1.65427	3.06833	8.38803	2.65232e-13	7.62854e-12	2.67991e-08
BnaC04g27780D	chrC04	complement(29160191..29166603)	43.6202	4.05599	16.6331	0	0	0	12.426	1.47489	2.77963	0	0	0	36.2983	4.05649	16.6389	0	0	0
BnaC04g29320D	chrC04	30861117..30862925	26.7774	-5.02884	-32.6462	0	0	0	38.6425	-0.798044	-1.73874	5.71062e-05	0.00122194	1	11.5306	-3.77042	-13.6461	0	0	0
BnaC04g31210D	chrC04	33084690..33085346	3.6339	2.71421	6.56234	0	0	0	0.675392	0.449707	1.36576	0.360188	0.785186	1	0.697956	2.01248	4.03476	0.000582804	0.00376633	1
BnaC04g31220D	chrC04	33127454..33130876	4.23327	3.39236	10.5003	0	0	0	1.02911	0.241004	1.18182	0.32693	0.74472	1	2.44882	2.12035	4.34799	5.32907e-15	1.83771e-13	5.38449e-10
BnaC04g31230D	chrC04	33137714..33140200	1.4562	5.65414	50.3576	0	0	0	0.0926013	1.04148	2.05833	0.121376	0.467248	1	0.645367	3.60834	12.196	3.55938e-13	1.01051e-11	3.59639e-08
BnaC04g31250D	chrC04	33159657..33162203	7.48741	4.65622	25.2152	0	0	0	0.977078	1.6533	3.14552	9.90838e-10	7.02556e-08	0.000100114	0.449036	2.63301	6.20317	3.74646e-09	6.50305e-08	0.000378543
BnaC04g31630D	chrC04	complement(33405938..33407368)	0.886003	3.80884	14.0145	7.66054e-15	8.42701e-14	7.74021e-10	0.172318	1.00309	2.00429	0.132219	0.489013	1	0.467157	2.83793	7.14991	1.09737e-06	1.28213e-05	0.110878
BnaC04g31640D	chrC04	complement(33407978..33409534)	3.62568	3.79677	13.8977	0	0	0	1.96399	1.82149	3.53446	5.5641e-12	5.99997e-10	5.62197e-07	3.42774	3.38917	10.4771	0	0	0
BnaC04g33900D	chrC04	35404276..35405454	4.98485	3.11596	8.66958	0	0	0	3.17628	1.66232	3.16526	1.77469e-12	2.04931e-10	1.79315e-07	2.98662	4.58433	23.9895	0	0	0
BnaC04g34370D	chrC04	complement(35975378..35977782)	32.7945	-3.3853	-10.449	0	0	0	18.4131	-1.13739	-2.19982	2.99427e-13	4.00187e-11	3.02541e-08	31.5905	-2.60474	-6.08281	0	0	0
BnaC04g34610D	chrC04	complement(36154756..36155496)	1.18097	-3.22654	-9.36021	1.57525e-10	1.2627e-09	1.59164e-05	2.01714	-1.46167	-2.75427	2.38759e-05	0.000569371	1	2.81933	-2.07423	-4.2112	1.0503e-09	1.95545e-08	0.000106122
BnaC04g36050D	chrC04	complement(37564481..37571214)	0.280356	-3.45271	-10.9489	0	0	0	0.095946	0.380766	1.30203	0.439624	0.867808	1	0.442656	-2.45506	-5.48336	3.88578e-15	1.35573e-13	3.92619e-10
BnaC04g36070D	chrC04	complement(37572587..37574166)	0.298958	-3.61007	-12.2107	2.22261e-06	1.18514e-05	0.224572	0.0610614	-0.820469	-1.76598	0.369393	0.796181	1	0.480549	-2.09283	-4.26585	3.29703e-05	0.000287331	1
BnaC04g36640D	chrC04	38107434..38110247	0.26732	-3.45277	-10.9494	4.7779e-08	3.05176e-07	0.00482759	0.192511	-1.42214	-2.67983	0.00877836	0.0758155	1	1.24331	-3.68638	-12.8739	2.50472e-07	3.28373e-06	0.0253077
BnaC04g37380D	chrC04	complement(38797585..38800154)	3.91511	4.78967	27.6588	0	0	0	0.0163202	0.0533622	1.03768	0.964124	0.999963	1	4.70773	4.11101	17.2798	0	0	0
BnaC04g39050D	chrC04	complement(40111023..40112230)	6.55216	2.16319	4.47904	0	0	0	4.64757	0.579765	1.49461	0.00253864	0.0287845	1	5.12423	2.22038	4.66015	0	0	0
BnaC04g39680D	chrC04	complement(40634214..40640066)	0.573022	5.53624	46.406	0	0	0	0.0433209	0.0227122	1.01587	0.969404	0.999963	1	0.197095	2.66106	6.32499	1.43751e-06	1.64324e-05	0.145246
BnaC04g39840D	chrC04	40836632..40837231	87.8757	3.59783	12.1075	0	0	0	34.0797	1.31079	2.48077	0	0	0	60.5941	3.47187	11.0953	0	0	0
BnaC04g40010D	chrC04	complement(40991677..40994994)	75.8769	-2.37315	-5.1807	0	0	0	47.2712	-0.884478	-1.8461	2.11956e-05	0.000512958	1	41.796	-2.42758	-5.37989	0	0	0
BnaC04g42580D	chrC04	43107505..43108157	4.1377	3.86662	14.5871	0	0	0	0.677117	1.00001	2.00001	0.116316	0.455284	1	0.577517	4.89856	29.8272	1.17093e-05	0.000111961	1
BnaC04g43260D	chrC04	complement(43611179..43613824)	1.55441	4.03935	16.4424	0	0	0	0.118436	0.964006	1.95072	0.144333	0.513609	1	0.481195	2.97744	7.87586	2.42455e-08	3.73554e-07	0.00244977
BnaC04g43480D	chrC04	complement(43871784..43872373)	2.06138	3.39515	10.5206	9.65894e-15	1.05667e-13	9.75939e-10	0.418082	1.06847	2.09721	0.167231	0.558673	1	2.02219	4.58511	24.0024	8.43769e-15	2.84276e-13	8.52545e-10
BnaC04g43540D	chrC04	complement(43894335..43895955)	0.635443	3.30987	9.91679	1.90729e-11	1.64514e-10	1.92712e-06	0.318143	1.55413	2.93657	0.00179167	0.0217271	1	0.696112	3.86837	14.6048	3.75355e-12	9.58549e-11	3.79259e-07
BnaC04g43550D	chrC04	complement(43896117..43896585)	1.11554	2.87898	7.35629	2.56932e-06	1.35997e-05	0.259604	0.4129	2.40995	5.31456	0.00850837	0.0740024	1	0.837791	2.82424	7.0824	7.36375e-05	0.000593092	1
BnaC04g44160D	chrC04	complement(44305771..44307214)	12.7562	-5.33483	-40.3594	0	0	0	11.5606	-1.50908	-2.84629	1.41001e-11	1.42325e-09	1.42467e-06	9.42965	-4.41595	-21.3469	0	0	0
BnaC04g44580D	chrC04	complement(44543171..44543871)	1.21854	-3.62551	-12.342	1.38877e-10	1.11757e-09	1.40322e-05	1.73129	-1.92867	-3.80704	6.25572e-05	0.00132179	1	3.65371	-2.24621	-4.74436	4.37983e-09	7.53898e-08	0.000442538
BnaC04g45480D	chrC04	complement(45158542..45158955)	1.00434	4.82344	28.314	3.50263e-06	1.82708e-05	0.353905	1.63286	1.71166	3.27538	0.00594125	0.0559672	1	0.969654	4.11237	17.296	3.39508e-06	3.606e-05	0.343039
BnaC04g46120D	chrC04	complement(45603188..45606636)	0.430039	-3.30972	-9.91575	3.88578e-15	4.35083e-14	3.92619e-10	0.474228	-0.763807	-1.69797	0.00836891	0.0730472	1	0.136976	-2.63352	-6.20537	0.000192139	0.0014006	1
BnaC04g47350D	chrC04	complement(46369973..46371665)	21.3191	3.73869	13.3493	0	0	0	15.066	1.11357	2.16381	1.20113e-08	6.69771e-07	0.00121362	4.4572	2.66578	6.34571	0	0	0
BnaC04g49800D	chrC04	complement(47714590..47715695)	4.81508	-2.36227	-5.14177	0	0	0	6.86735	-1.04708	-2.06634	1.07077e-08	6.03067e-07	0.0010819	1.18709	-2.82894	-7.10552	2.88597e-10	5.78531e-09	2.91598e-05
BnaC04g52970D	chrC04_random	631809..632682	16.34	-3.75863	-13.535	0	0	0	19.0961	-0.572205	-1.48679	0.00226393	0.0262415	1	11.0686	-3.43846	-10.8412	0	0	0
BnaC04g55700D	chrC04_random	3364366..3365415	6.57849	-3.60435	-12.1623	0	0	0	1.95972	-0.162424	-1.11917	0.595576	0.96704	1	1.49491	-2.28953	-4.88898	9.16052e-09	1.51016e-07	0.000925579
BnaC04g56380D	chrC04_random	4059713..4062437	21.6421	2.0741	4.21081	0	0	0	14.2397	0.658397	1.57833	8.46106e-05	0.00171461	1	28.6491	2.36494	5.1513	0	0	0
BnaC05g00400D	chrC05	185042..187266	10.9945	5.71941	52.6882	0	0	0	1.52369	0.920181	1.89235	0.000151734	0.00280997	1	2.25756	2.89129	7.41936	0	0	0
BnaC05g00830D	chrC05	423944..426326	1.28517	-2.16413	-4.48195	0	0	0	0.883326	-0.0414518	-1.02915	0.85722	0.999963	1	1.58404	-2.36581	-5.15442	0	0	0
BnaC05g00930D	chrC05	complement(509332..510570)	0.417233	3.30758	9.90105	5.13693e-07	2.95007e-06	0.0519035	0.599236	1.91874	3.78093	0.000116666	0.00225348	1	0.476722	2.30798	4.95191	1.45361e-05	0.000136347	1
BnaC05g01030D	chrC05	complement(557808..559536)	0.162411	2.26393	4.80298	0.000798006	0.00296916	1	0.045796	0.345175	1.2703	0.739192	0.999963	1	0.388688	3.60498	12.1677	4.5497e-09	7.81672e-08	0.000459701
BnaC05g01320D	chrC05	complement(692689..696208)	14.8794	3.76707	13.6145	0	0	0	7.69009	1.28081	2.42975	1.66533e-14	2.71396e-12	1.68265e-09	9.03414	3.37142	10.349	0	0	0
BnaC05g01330D	chrC05	complement(706487..707966)	0.424379	5.3946	42.0666	1.6128e-07	9.77489e-07	0.0162957	0.0862962	0.430297	1.34751	0.62108	0.987707	1	0.136689	3.51588	11.4389	0.000558956	0.00362729	1
BnaC05g01340D	chrC05	716772..720395	36.5051	3.37291	10.3597	0	0	0	26.5715	0.915181	1.88581	2.6893e-07	1.08387e-05	0.0271727	38.9012	3.22172	9.32898	0	0	0
BnaC05g01470D	chrC05	761119..763748	3.82669	2.94932	7.72384	0	0	0	0.666854	0.612304	1.5287	0.0336477	0.203904	1	2.11553	2.6501	6.27711	0	0	0
BnaC05g01680D	chrC05	854358..856305	0.164156	2.29409	4.90445	0.00160963	0.00566126	1	0.0751519	-0.352335	-1.27663	0.641267	0.999963	1	0.461532	3.12403	8.71822	5.87485e-10	1.13109e-08	5.93595e-05
BnaC05g03070D	chrC05	complement(1470784..1475934)	1.26652	3.8078	14.0044	0	0	0	0.159097	0.226819	1.17025	0.527645	0.908882	1	0.39453	2.28562	4.87575	7.08845e-11	1.54824e-09	7.16217e-06
BnaC05g04020D	chrC05	1967024..1969723	1.13112	3.10528	8.60563	0	0	0	1.07057	-0.145347	-1.106	0.535898	0.916801	1	3.72375	3.97355	15.7094	0	0	0
BnaC05g04100D	chrC05	1997708..1999356	1.65183	4.20665	18.4641	0	0	0	0.518793	0.816292	1.76087	0.0649258	0.317312	1	1.52182	3.25838	9.56905	1.11022e-16	4.39393e-15	1.12177e-11
BnaC05g04860D	chrC05	complement(2373468..2375831)	46.9603	3.22419	9.34499	0	0	0	12.9246	0.765107	1.6995	1.19259e-06	4.09027e-05	0.120499	30.7069	2.08818	4.25211	0	0	0
BnaC05g06570D	chrC05	complement(3248229..3248627)	2.65561	-8.72671	-423.643	0.00012711	0.000536006	1	0.993476	-0.408644	-1.32744	0.441737	0.867808	1	1.40671	-3.49062	-11.2404	2.08349e-06	2.30854e-05	0.210516
BnaC05g07060D	chrC05	3486541..3488211	0.372756	3.75568	13.5074	3.70288e-09	2.62719e-08	0.000374139	0.0925822	-0.00539818	-1.00375	0.993676	0.999963	1	0.357504	2.6917	6.46074	1.75056e-06	1.96638e-05	0.176876
BnaC05g07810D	chrC05	3964895..3967784	32.6672	4.36222	20.5664	0	0	0	16.364	1.82528	3.54376	0	0	0	57.9011	5.12019	34.7801	0	0	0
BnaC05g08650D	chrC05	4529780..4533982	40.2236	4.53271	23.1464	0	0	0	3.65965	0.752754	1.68501	2.35656e-05	0.000563037	1	16.807	2.86398	7.28019	0	0	0
BnaC05g11370D	chrC05	complement(6644148..6645435)	0.328985	3.93407	15.2852	2.44788e-06	1.29868e-05	0.247334	0.099383	-1.40621	-2.6504	0.130405	0.485336	1	0.389121	3.18542	9.09718	2.87837e-06	3.10299e-05	0.29083
BnaC05g11780D	chrC05	complement(6833236..6836291)	0.653179	-5.47005	-44.325	0	0	0	0.36356	0.284006	1.21757	0.426706	0.862913	1	0.718629	-3.67768	-12.7965	2.44249e-15	8.66535e-14	2.46789e-10
BnaC05g12520D	chrC05	7308750..7311146	22.6796	-6.60878	-97.5981	0	0	0	26.7447	-1.72418	-3.30392	0	0	0	15.9081	-5.86968	-58.4724	0	0	0
BnaC05g13300D	chrC05	complement(7686912..7689028)	2.33291	2.26857	4.81845	0	0	0	0.923777	1.01181	2.01643	0.000154573	0.00285417	1	2.06663	2.91635	7.54934	0	0	0
BnaC05g14830D	chrC05	complement(8744594..8746208)	0.85505	2.63386	6.20685	3.87357e-13	3.79507e-12	3.91385e-08	0.0805241	-0.172868	-1.1273	0.813424	0.999963	1	0.924041	2.37162	5.17521	2.38863e-08	3.68637e-07	0.00241347
BnaC05g15160D	chrC05	9015439..9016566	245.856	2.90407	7.48537	0	0	0	181.68	1.08372	2.1195	6.3175e-09	3.76368e-07	0.00063832	167.531	2.54771	5.84706	0	0	0
BnaC05g15300D	chrC05	complement(9095570..9097956)	13.4717	-2.66032	-6.32172	0	0	0	9.3715	-0.843506	-1.79441	3.59046e-08	1.80105e-06	0.0036278	24.5018	-2.67218	-6.37391	0	0	0
BnaC05g16460D	chrC05	10247177..10250048	0.353285	2.70853	6.53657	1.56868e-10	1.25773e-09	1.585e-05	0.324901	1.08937	2.12781	0.00460439	0.0459121	1	0.615921	5.10762	34.4784	1.11022e-16	4.39393e-15	1.12177e-11
BnaC05g16490D	chrC05	10267873..10269803	1.33379	2.43975	5.42549	0	0	0	0.992884	-0.0063262	-1.00439	0.982122	0.999963	1	2.27138	3.97186	15.6909	0	0	0
BnaC05g18400D	chrC05	12077296..12078761	0.573756	-3.73473	-13.3127	3.56803e-11	3.01383e-10	3.60514e-06	0.229806	-1.16907	-2.24867	0.0379596	0.221348	1	0.351022	-2.88963	-7.41082	1.50002e-05	0.000140258	1
BnaC05g18440D	chrC05	12120947..12121438	2.01652	2.07215	4.20513	6.60543e-07	3.7453e-06	0.0667412	1.15707	0.590288	1.50555	0.220768	0.643727	1	0.668815	2.21759	4.65115	0.00073277	0.00460614	1
BnaC05g18450D	chrC05	complement(12122040..12126479)	1.39699	2.5448	5.83529	0	0	0	0.718956	0.877529	1.83723	0.000613959	0.00898919	1	0.838381	2.49835	5.6504	1.51545e-13	4.46679e-12	1.53122e-08
BnaC05g18920D	chrC05	complement(12535574..12536218)	3.71887	6.45227	87.5645	0	0	0	0.167831	1.41608	2.66859	0.164817	0.555068	1	0.861606	4.53851	23.2396	1.18088e-05	0.000112775	1
BnaC05g19210D	chrC05	complement(12711179..12713405)	0.606291	5.3131	39.756	5.21805e-15	5.80077e-14	5.27232e-10	0.154151	1.26131	2.39714	0.0472572	0.256149	1	0.334075	4.05618	16.6353	2.20629e-09	3.94974e-08	0.000222924
BnaC05g19280D	chrC05	12780732..12783279	0.666685	3.5152	11.4336	0	0	0	0.107651	0.321389	1.24953	0.588875	0.9623	1	0.263256	2.39654	5.2654	4.01071e-05	0.000342699	1
BnaC05g19570D	chrC05	complement(13038659..13040809)	8.57466	6.29419	78.4767	0	0	0	0.127359	0.548678	1.46274	0.390956	0.82286	1	3.61626	3.56055	11.7986	2.87181e-12	7.46509e-11	2.90168e-07
BnaC05g20000D	chrC05	13507364..13508709	0.87346	2.86817	7.30141	1.39389e-09	1.02794e-08	0.000140838	0.494516	1.86292	3.63742	0.000887348	0.0122233	1	0.69239	4.22258	18.6691	2.52899e-11	5.83933e-10	2.55529e-06
BnaC05g20150D	chrC05	complement(13614195..13614548)	46.0952	-2.14576	-4.42527	0	0	0	60.4843	1.26658	2.40591	1.80584e-06	5.8764e-05	0.182462	43.5106	-2.40292	-5.28872	0	0	0
BnaC05g20160D	chrC05	complement(13614625..13615274)	73.204	-2.14743	-4.43038	0	0	0	103.949	1.34684	2.54354	9.67755e-08	4.31137e-06	0.0097782	72.1037	-2.28664	-4.87918	0	0	0
BnaC05g20800D	chrC05	complement(14267351..14268313)	9.76785	3.01389	8.07738	0	0	0	4.21897	0.606712	1.52278	0.00379455	0.0394092	1	8.21466	2.6026	6.07379	0	0	0
BnaC05g21780D	chrC05	complement(15519281..15520684)	162.52	2.38059	5.2075	0	0	0	170.419	1.03865	2.05431	2.29146e-08	1.2015e-06	0.00231529	122.672	2.69546	6.47759	0	0	0
BnaC05g22850D	chrC05	complement(16623336..16624436)	1.25065	4.13411	17.5586	0	0	0	0.29677	1.76746	3.40454	0.00999996	0.0836767	1	0.546719	4.40477	21.182	1.54348e-08	2.44983e-07	0.00155953
BnaC05g23530D	chrC05	17593063..17595738	3.37783	2.97097	7.84063	0	0	0	0.712721	0.353733	1.27786	0.177836	0.576303	1	1.94584	2.06867	4.19499	0	0	0
BnaC05g23810D	chrC05	complement(17837763..17842203)	53.2955	3.46838	11.0684	0	0	0	17.2943	1.4637	2.75815	0	0	0	27.3867	2.36104	5.13739	0	0	0
BnaC05g25030D	chrC05	19705267..19707612	1.11862	2.30515	4.9422	0	0	0	0.663018	0.864204	1.82033	0.00330982	0.0355342	1	0.882927	2.18684	4.55308	7.73368e-11	1.67721e-09	7.81411e-06
BnaC05g25080D	chrC05	19775310..19777903	0.804031	2.49608	5.64149	0	0	0	0.250873	-0.0187534	-1.01308	0.96354	0.999963	1	0.714171	2.887	7.39728	1.73718e-11	4.1116e-10	1.75524e-06
BnaC05g25250D	chrC05	complement(20098607..20100113)	26.6588	2.99363	7.96473	0	0	0	13.0302	0.898905	1.86465	1.26671e-08	7.01689e-07	0.00127988	25.2228	2.07957	4.22681	1.25786e-09	2.31881e-08	0.000127094
BnaC05g26390D	chrC05	complement(22394456..22397574)	6.84474	2.63381	6.20663	0	0	0	5.30563	1.33162	2.51685	1.77636e-15	3.27524e-13	1.79483e-10	4.61782	2.9677	7.82288	0	0	0
BnaC05g29180D	chrC05	27903275..27905208	1.67504	4.73351	26.6028	0	0	0	2.08882	0.408566	1.32737	0.0952312	0.40427	1	0.875305	3.14639	8.85438	7.68607e-13	2.1132e-11	7.76601e-08
BnaC05g29280D	chrC05	28034637..28036450	11.0764	2.33382	5.04138	0	0	0	7.86475	1.40252	2.64363	4.55191e-15	7.95719e-13	4.59925e-10	8.53409	2.2932	4.90143	0	0	0
BnaC05g30560D	chrC05	29632729..29634634	1.73293	-4.30804	-19.8084	0	0	0	0.928466	-0.00845848	-1.00588	0.973837	0.999963	1	0.968095	-2.95152	-7.73561	1.05638e-12	2.8631e-11	1.06736e-07
BnaC05g33030D	chrC05	32516433..32519269	6.09732	-7.27063	-154.411	0	0	0	9.31672	-0.423803	-1.34146	0.0191767	0.136246	1	6.11119	-6.88997	-118.601	0	0	0
BnaC05g33680D	chrC05	complement(33215187..33218082)	0.133928	2.45208	5.47206	0.000752508	0.00281251	1	0.116352	0.0729648	1.05188	0.8912	0.999963	1	0.172929	3.89295	14.8557	4.12451e-07	5.20601e-06	0.0416741
BnaC05g35740D	chrC05	35023377..35027640	39.731	3.20144	9.19877	0	0	0	17.92	1.23488	2.35361	4.69624e-13	6.13853e-11	4.74508e-08	22.1544	2.39433	5.25734	0	0	0
BnaC05g35750D	chrC05	35028783..35029844	0.442653	2.61419	6.12277	1.02151e-05	5.02474e-05	1	0.35386	1.11152	2.16073	0.0609793	0.30452	1	0.589229	2.06066	4.17176	3.05445e-05	0.000268041	1
BnaC05g36960D	chrC05	complement(36170748..36171770)	1.10288	-2.2956	-4.90958	1.98907e-08	1.32221e-07	0.00200976	1.75905	-1.2578	-2.39132	4.25257e-05	0.000944688	1	1.28392	-2.61371	-6.12075	4.76363e-06	4.92345e-05	0.481317
BnaC05g37230D	chrC05	complement(36321855..36323380)	18.1159	3.84942	14.4142	0	0	0	9.1584	1.69591	3.23981	0	0	0	37.1697	3.78187	13.7549	0	0	0
BnaC05g37270D	chrC05	complement(36339986..36340674)	2.46015	5.40723	42.4363	0	0	0	0.164722	1.20645	2.30769	0.183839	0.584231	1	1.54754	3.28895	9.77402	3.26054e-10	6.49665e-09	3.29445e-05
BnaC05g37280D	chrC05	36342488..36343948	2.86933	5.17123	36.0326	0	0	0	0.402709	1.28201	2.43178	0.00794214	0.0702138	1	1.78803	4.22046	18.6417	0	0	0
BnaC05g37650D	chrC05	36594396..36594596	10.8754	4.0908	17.0393	0	0	0	2.87322	1.14159	2.20623	0.0363888	0.215214	1	5.55335	3.97559	15.7316	1.78524e-13	5.22388e-12	1.80381e-08
BnaC05g37670D	chrC05	36601942..36603206	0.323903	-3.4166	-10.6782	6.7855e-06	3.41591e-05	0.685607	0.413141	-1.76817	-3.40621	0.00653078	0.0602181	1	1.33471	-5.3034	-39.4897	1.0666e-11	2.58502e-10	1.0777e-06
BnaC05g38590D	chrC05	complement(37272997..37277429)	15.8237	-4.17854	-18.1079	0	0	0	8.41763	-1.32225	-2.50056	5.44009e-15	9.364e-13	5.49667e-10	9.26122	-2.97158	-7.84397	0	0	0
BnaC05g38830D	chrC05	37440396..37442379	1.74974	2.23064	4.69341	0	0	0	1.78505	0.92117	1.89365	1.45295e-05	0.000367107	1	3.95807	3.92384	15.1772	0	0	0
BnaC05g39050D	chrC05	37641251..37643999	2.6062	-4.28687	-19.5198	0	0	0	1.54302	-0.982722	-1.97619	3.92025e-05	0.000880619	1	2.19965	-2.47087	-5.54377	0	0	0
BnaC05g39350D	chrC05	37882731..37883474	3.43837	-2.87202	-7.32088	0	0	0	2.79252	-1.80318	-3.4899	1.29019e-09	8.99043e-08	0.000130361	2.05284	-3.3273	-10.0373	5.16398e-12	1.2989e-10	5.21769e-07
BnaC05g39570D	chrC05	complement(38026436..38031421)	201.644	3.60284	12.1497	0	0	0	91.4679	1.47488	2.77961	9.6112e-12	9.97039e-10	9.71116e-07	75.9303	3.04635	8.26118	0	0	0
BnaC05g40020D	chrC05	38380533..38381754	0.310735	3.79594	13.8896	7.96097e-05	0.000346326	1	0.177793	2.91299	7.53177	0.00853107	0.0741552	1	0.320391	2.97384	7.85624	5.49852e-05	0.000456621	1
BnaC05g40260D	chrC05	complement(38510469..38511065)	1.23004	5.62525	49.3593	3.57812e-08	2.31529e-07	0.00361533	0.636831	2.50859	5.69064	0.00376439	0.0391994	1	0.875068	2.29206	4.89754	0.000612662	0.00393262	1
BnaC05g40370D	chrC05	38571737..38572843	1.18608	-2.87759	-7.34923	3.08642e-14	3.27094e-13	3.11852e-09	1.03554	-1.40434	-2.64696	0.00112882	0.0149405	1	1.07608	-2.0587	-4.1661	4.48633e-07	5.62964e-06	0.0453298
BnaC05g40690D	chrC05	38782756..38783955	5.82403	2.47615	5.56411	0	0	0	3.16719	0.87235	1.83064	0.000148521	0.00275806	1	5.97645	3.22003	9.31809	0	0	0
BnaC05g46390D	chrC05	complement(41895997..41902491)	0.198829	2.60838	6.0982	3.28144e-11	2.77942e-10	3.31557e-06	0.0890908	0.115712	1.08351	0.777397	0.999963	1	0.298094	2.54211	5.82439	2.93432e-13	8.41088e-12	2.96484e-08
BnaC05g48620D	chrC05	complement(43029409..43032223)	44.3937	-2.77629	-6.85091	0	0	0	52.3122	-0.744996	-1.67597	2.66928e-05	0.00062751	1	0.140211	-2.50952	-5.69429	0.000253219	0.0017893	1
BnaC05g49050D	chrC05_random	complement(34590..36273)	0.520297	-4.10174	-17.1691	6.95467e-10	5.26643e-09	7.027e-05	0.443181	-1.26564	-2.40433	0.00810909	0.0713216	1	0.295872	-2.99865	-7.99253	2.4423e-05	0.000218496	1
BnaC06g01120D	chrC06	1800263..1800934	6.56102	2.53731	5.80504	0	0	0	3.84168	1.53987	2.90769	3.08427e-06	9.47219e-05	0.311635	2.91415	2.45901	5.49839	4.36151e-11	9.75835e-10	4.40687e-06
BnaC06g02180D	chrC06	complement(2956211..2958231)	0.175813	-3.19743	-9.17326	2.08665e-05	9.85256e-05	1	0.0643944	-0.34915	-1.27381	0.628038	0.992624	1	0.146145	-3.32868	-10.0469	0.000376665	0.00254843	1
BnaC06g02430D	chrC06	3184669..3187278	0.174401	3.76716	13.6154	8.23535e-07	4.62098e-06	0.08321	0.210507	1.96843	3.91341	0.000227194	0.00393683	1	0.342058	3.76134	13.5605	9.7087e-11	2.07876e-09	9.80967e-06
BnaC06g05720D	chrC06	6353360..6353560	14.3516	-3.07356	-8.41851	0	0	0	13.8663	-0.917968	-1.88945	0.000327579	0.00534624	1	20.7623	-2.33417	-5.04261	0	0	0
BnaC06g05990D	chrC06	complement(6493884..6495189)	585.445	3.68571	12.8679	0	0	0	288.64	1.55441	2.93714	3.55271e-15	6.29765e-13	3.58966e-10	326.366	2.2938	4.90347	0	0	0
BnaC06g06420D	chrC06	complement(6895047..6896947)	152.846	3.91026	15.0351	0	0	0	45.7927	1.4807	2.79084	0	0	0	79.059	2.9134	7.53389	0	0	0
BnaC06g06440D	chrC06	complement(6948236..6948535)	3.50206	4.01927	16.2151	7.16871e-13	6.88982e-12	7.24326e-08	2.31129	0.866267	1.82294	0.0634221	0.312502	1	5.16058	4.23976	18.8928	1.11022e-16	4.39393e-15	1.12177e-11
BnaC06g06690D	chrC06	complement(7213576..7216110)	0.237447	-2.54561	-5.83857	1.10513e-05	5.40974e-05	1	0.120254	-0.757468	-1.69052	0.279368	0.727153	1	0.200793	-2.77945	-6.86591	0.000670376	0.00425925	1
BnaC06g07230D	chrC06	complement(7816456..7816959)	25.3191	-2.64389	-6.25015	0	0	0	22.3451	-1.28355	-2.43438	9.62563e-14	1.40749e-11	9.72574e-09	37.0575	-2.33952	-5.06133	0	0	0
BnaC06g10150D	chrC06	complement(12188254..12188619)	3.06321	2.55944	5.8948	1.84581e-08	1.22981e-07	0.00186501	2.44642	1.71653	3.28645	0.000433845	0.00674291	1	3.12589	4.2373	18.8606	6.16174e-14	1.89696e-12	6.22582e-09
BnaC06g10210D	chrC06	complement(12285947..12286213)	0.976095	2.72782	6.62453	0.00157259	0.00554219	1	0.637985	2.59001	6.02103	0.00938173	0.0798594	1	1.42446	4.92231	30.3223	7.09352e-06	7.0795e-05	0.716729
BnaC06g10340D	chrC06	12434277..12435227	2.01395	2.61886	6.14266	1.11022e-16	1.34731e-15	1.12177e-11	0.470673	-0.575079	-1.48976	0.273926	0.718857	1	3.03754	2.42136	5.35677	6.88338e-15	2.34411e-13	6.95497e-10
BnaC06g11700D	chrC06	complement(13662469..13665023)	0.502724	-3.8694	-14.6152	1.04361e-14	1.13996e-13	1.05446e-09	0.353437	-1.7637	-3.39569	4.42423e-05	0.000976674	1	0.270925	-2.19881	-4.591	2.56243e-05	0.000228173	1
BnaC06g12330D	chrC06	complement(14806166..14808158)	0.6016	6.34338	81.1983	1.17127e-10	9.47447e-10	1.18346e-05	0.0468671	1.13748	2.19996	0.276185	0.722133	1	0.177741	3.63179	12.3959	2.38069e-05	0.000213532	1
BnaC06g12850D	chrC06	complement(15576599..15578560)	0.212444	-4.83731	-28.5875	2.99112e-06	1.57318e-05	0.302223	0.13817	-2.13835	-4.40259	0.00762548	0.0680094	1	0.197189	-2.33293	-5.03828	0.000744269	0.00466942	1
BnaC06g14490D	chrC06	17233444..17237525	1.46628	2.99875	7.99305	0	0	0	0.455849	0.267027	1.20333	0.343705	0.765118	1	2.12682	2.53123	5.78065	0	0	0
BnaC06g15240D	chrC06	complement(17953472..17954859)	0.763701	-2.43256	-5.39852	1.54872e-07	9.40234e-07	0.0156483	0.818467	-0.223364	-1.16745	0.478133	0.867808	1	1.30416	-2.3887	-5.23686	9.72546e-10	1.81907e-08	9.82661e-05
BnaC06g15760D	chrC06	18631090..18634023	9.20987	2.62684	6.17671	0	0	0	2.42683	0.901272	1.86771	3.13256e-06	9.59715e-05	0.316514	5.06579	2.67384	6.38125	0	0	0
BnaC06g18290D	chrC06	complement(20637736..20640702)	0.0829927	-3.21064	-9.25762	0.00041058	0.00160314	1	0.0500632	0.143259	1.1044	0.862753	0.999963	1	0.115278	-2.75611	-6.75574	0.00167614	0.00948039	1
BnaC06g18950D	chrC06	21307997..21312337	1.32113	-3.84196	-14.3399	0	0	0	1.06636	-1.23069	-2.34679	1.06545e-07	4.69076e-06	0.0107653	0.993338	-2.27092	-4.82631	1.11022e-16	4.39393e-15	1.12177e-11
BnaC06g21420D	chrC06	complement(23433685..23434603)	0.513854	-2.88481	-7.3861	1.29311e-05	6.27341e-05	1	0.241749	-1.42867	-2.69199	0.0668607	0.323575	1	0.244195	-3.80873	-14.0134	0.000852484	0.00526047	1
BnaC06g23240D	chrC06	25075951..25089370	0.250567	3.54286	11.6549	0	0	0	0.0992208	0.320738	1.24897	0.310636	0.738435	1	0.298952	2.92395	7.58919	0	0	0
BnaC06g23520D	chrC06	complement(25339785..25344960)	90.8326	-6.47084	-88.6985	0	0	0	87.5825	-1.70741	-3.26574	0	0	0	68.3006	-5.15921	-35.7335	0	0	0
BnaC06g25120D	chrC06	complement(26671217..26671933)	0.342779	-3.57554	-11.9219	0.000355998	0.00140273	1	0.35058	-1.50008	-2.82859	0.0282994	0.181145	1	0.843804	-4.71809	-26.32	4.44857e-07	5.58504e-06	0.0449484
BnaC06g25520D	chrC06	complement(27160397..27160669)	10.6587	2.83719	7.14629	0	0	0	3.66573	0.271122	1.20675	0.430571	0.86692	1	4.06754	3.50145	11.3251	1.3052e-11	3.13397e-10	1.31877e-06
BnaC06g26190D	chrC06	27891317..27895515	1.70989	-2.17895	-4.52825	7.28306e-14	7.52819e-13	7.35881e-09	1.34205	-0.86888	-1.82624	0.0444059	0.246036	1	9.92903	-4.71072	-26.1859	1.02849e-11	2.49444e-10	1.03918e-06
BnaC06g27340D	chrC06	complement(28720116..28721308)	18.3806	-2.99827	-7.9904	0	0	0	32.419	-1.28366	-2.43456	1.13654e-12	1.36222e-10	1.14836e-07	20.9621	-4.22942	-18.7578	0	0	0
BnaC06g28140D	chrC06	complement(29408115..29411213)	0.63158	2.35456	5.11438	9.38138e-14	9.61549e-13	9.47895e-09	0.454489	-0.737281	-1.66703	0.0227154	0.154276	1	1.52788	3.21749	9.30164	0	0	0
BnaC06g28630D	chrC06	complement(29790096..29791697)	1.98018	-2.62673	-6.17624	0	0	0	2.25131	-0.832229	-1.78043	0.000221628	0.00385427	1	1.85804	-2.18836	-4.55788	2.22378e-13	6.44551e-12	2.2469e-08
BnaC06g29070D	chrC06	complement(30164358..30164615)	12.8428	3.737	13.3337	0	0	0	9.38585	0.9775	1.96905	0.000127249	0.00242726	1	10.2347	2.92665	7.60344	7.10543e-15	2.41565e-13	7.17932e-10
BnaC06g29180D	chrC06	30223435..30226207	33.4196	-2.90344	-7.48208	0	0	0	29.7702	-1.82122	-3.5338	0	0	0	14.6791	-2.21925	-4.65651	0	0	0
BnaC06g30970D	chrC06	complement(31636079..31636810)	4.86066	5.51645	45.7738	0	0	0	2.43823	0.941907	1.92107	0.00175624	0.0213796	1	1.85473	5.31974	39.9394	2.44249e-15	8.66535e-14	2.46789e-10
BnaC06g30990D	chrC06	complement(31656053..31658294)	6.45818	3.32338	10.01	0	0	0	2.25768	0.107268	1.07719	0.555189	0.933756	1	6.65956	3.02484	8.13894	0	0	0
BnaC06g31040D	chrC06	complement(31689290..31690319)	2.54249	3.27084	9.65211	4.21774e-13	4.12107e-12	4.2616e-08	0.584355	-0.678779	-1.60078	0.256716	0.692214	1	0.743252	2.68863	6.447	2.15899e-06	2.38305e-05	0.218144
BnaC06g31330D	chrC06	complement(31878574..31884042)	9.97639	-4.70175	-26.0237	0	0	0	8.00815	-1.76049	-3.38813	0	0	0	3.77584	-4.00604	-16.0672	0	0	0
BnaC06g34130D	chrC06	33740598..33742626	10.1874	-3.02999	-8.16807	0	0	0	14.6806	-0.89589	-1.86076	3.41302e-06	0.000103373	0.344852	5.55144	-3.10139	-8.58246	0	0	0
BnaC06g34640D	chrC06	complement(34020448..34022244)	1.2916	3.40938	10.6249	0	0	0	0.428344	0.251153	1.19016	0.510776	0.892957	1	1.47165	2.37898	5.20171	2.0095e-14	6.51815e-13	2.0304e-09
BnaC06g34930D	chrC06	34135508..34136542	12.2903	-3.86828	-14.6039	0	0	0	20.507	-1.27005	-2.4117	9.99201e-16	1.90489e-13	1.00959e-10	15.3559	-2.65935	-6.3175	0	0	0
BnaC06g35080D	chrC06	complement(34205607..34208502)	0.721861	4.86846	29.2115	0	0	0	0.0669349	0.85382	1.80728	0.242334	0.671491	1	0.535121	2.80817	7.00397	8.22852e-09	1.36633e-07	0.000831409
BnaC06g35090D	chrC06	complement(34211037..34214516)	0.111286	5.52797	46.1407	2.88568e-05	0.000133569	1	0.0259299	0.0563886	1.03986	0.94485	0.999963	1	0.143894	2.50934	5.6936	0.000122674	0.000936457	1
BnaC06g35430D	chrC06	complement(34400397..34401091)	2.89321	-3.18831	-9.1154	0	0	0	3.54595	-1.60243	-3.03654	5.42213e-08	2.59032e-06	0.00547852	6.93212	-2.87979	-7.36044	0	0	0
BnaC06g35960D	chrC06	34658458..34659068	3.20531	3.12519	8.72519	0	0	0	2.82249	1.45772	2.74674	7.21377e-06	0.000199549	0.728879	0.878503	2.00001	4.00003	0.00015307	0.00114217	1
BnaC06g36270D	chrC06	complement(34882687..34883178)	2.18256	-3.51917	-11.465	6.668e-13	6.4257e-12	6.73735e-08	1.83306	-0.624599	-1.54178	0.0823222	0.369148	1	1.79613	-2.90721	-7.50165	5.57195e-08	8.10991e-07	0.0056299
BnaC06g37300D	chrC06	35395936..35396808	9.6598	2.61717	6.13547	0	0	0	7.36492	0.952272	1.93492	5.55021e-06	0.000158775	0.560793	3.91855	2.30953	4.95723	9.21485e-14	2.77765e-12	9.31069e-09
BnaC06g37440D	chrC06	35469129..35470739	4.02134	4.85394	28.9188	0	0	0	2.45941	1.3398	2.53116	7.36043e-07	2.65796e-05	0.0743698	0.971604	3.92189	15.1568	0	0	0
BnaC06g37960D	chrC06	complement(35745131..35746977)	1.41893	2.03578	4.10044	5.55112e-16	6.53559e-15	5.60885e-11	0.589748	1.18812	2.27856	0.00286986	0.0316665	1	1.25874	3.54457	11.6687	0	0	0
BnaC06g38190D	chrC06	35855697..35857749	4.90967	3.45504	10.9666	0	0	0	3.67389	0.984634	1.97881	5.14691e-07	1.92537e-05	0.0520044	4.87241	4.13905	17.6189	0	0	0
BnaC06g38470D	chrC06	complement(36033318..36037703)	8.99285	-4.06655	-16.7553	0	0	0	4.34606	-0.891906	-1.85563	5.21912e-07	1.94878e-05	0.052734	3.80696	-2.79814	-6.95542	0	0	0
BnaC06g38600D	chrC06	36127947..36130465	3.51773	-3.82815	-14.2032	0	0	0	1.45842	-0.777138	-1.71373	0.00233404	0.0269152	1	2.31639	-3.07594	-8.43237	0	0	0
BnaC06g39250D	chrC06	complement(36463396..36465224)	1113.6	2.7803	6.86996	0	0	0	675.843	0.646689	1.56557	0.00140529	0.0178739	1	881.785	2.63727	6.22152	0	0	0
BnaC06g39970D	chrC06	complement(36849442..36853469)	0.239354	-2.32288	-5.0033	2.22886e-07	1.33217e-06	0.0225204	0.219466	-0.599381	-1.51507	0.101464	0.420418	1	0.382078	-2.42868	-5.38402	1.38998e-09	2.54518e-08	0.000140443
BnaC06g40040D	chrC06	complement(36875692..36878546)	3.12262	3.69105	12.9157	0	0	0	1.32801	1.75467	3.37449	1.50657e-13	2.11422e-11	1.52224e-08	1.64666	3.7327	13.294	0	0	0
BnaC06g40530D	chrC06	complement(37060300..37063602)	395.163	4.10616	17.2217	0	0	0	262.973	1.86713	3.64805	0	0	0	55.2562	3.04781	8.26958	0	0	0
BnaC06g42420D	chrC06_random	1894868..1897146	0.15608	-7.15898	-142.912	0.00189282	0.00656318	1	0.0648556	2.04659	4.13127	0.0335605	0.203575	1	0.26738	-4.0819	-16.9345	1.66982e-07	2.2553e-06	0.0168719
BnaC07g01890D	chrC07	2590487..2594132	1.54685	-4.14495	-17.6911	0	0	0	1.03977	-1.3554	-2.55869	4.98891e-05	0.00108614	1	0.638153	-2.60744	-6.09421	8.2534e-13	2.25873e-11	8.33923e-08
BnaC07g02620D	chrC07	3533050..3535453	0.801156	3.37241	10.3561	0	0	0	0.158596	0.0608411	1.04307	0.897861	0.999963	1	0.897188	2.62751	6.17961	2.57927e-12	6.74281e-11	2.60609e-07
BnaC07g03440D	chrC07	4613452..4613936	1.21297	-5.3108	-39.6926	3.44453e-07	2.01631e-06	0.0348035	0.752677	-0.413087	-1.33153	0.435559	0.867808	1	4.27523	-5.19883	-36.7286	6.66134e-16	2.50023e-14	6.73062e-11
BnaC07g04810D	chrC07	7542304..7543737	0.514614	-2.32086	-4.99631	9.04946e-07	5.05449e-06	0.0914358	0.589812	-0.742305	-1.67285	0.044813	0.247531	1	0.295937	-2.23827	-4.71832	0.00142655	0.00824447	1
BnaC07g05090D	chrC07	8124939..8127124	231.385	-3.32322	-10.0089	0	0	0	143.251	-0.87504	-1.83406	1.80042e-06	5.86442e-05	0.181914	122.448	-2.0573	-4.16208	0	0	0
BnaC07g05950D	chrC07	9543214..9545839	0.330524	-5.01989	-32.4443	6.52611e-11	5.38592e-10	6.59398e-06	0.193736	0.0394932	1.02775	0.923204	0.999963	1	0.256301	-3.01509	-8.08413	6.64259e-07	8.06401e-06	0.0671168
BnaC07g07850D	chrC07	12540529..12541413	0.579649	-4.26241	-19.1917	1.61266e-07	9.77462e-07	0.0162943	0.272036	-1.31252	-2.48375	0.0688212	0.33002	1	0.836744	-3.88942	-14.8195	1.30993e-08	2.1059e-07	0.00132356
BnaC07g08770D	chrC07	13792900..13797643	20.0285	2.54736	5.84565	0	0	0	12.1679	1.15455	2.22615	5.38014e-13	6.93379e-11	5.43609e-08	22.1641	3.71455	13.1278	0	0	0
BnaC07g10880D	chrC07	16630139..16631825	14.9052	-3.6326	-12.4029	0	0	0	16.0253	-1.61161	-3.05592	2.88658e-15	5.18046e-13	2.9166e-10	16.5412	-2.18857	-4.55855	0	0	0
BnaC07g11020D	chrC07	16752170..16752424	4.90502	-5.00635	-32.1412	4.77396e-15	5.32172e-14	4.82361e-10	5.17567	-1.22723	-2.34117	0.000413549	0.00647126	1	11.4684	-3.02143	-8.11974	0	0	0
BnaC07g11270D	chrC07	complement(16942830..16945848)	37.0126	-3.10103	-8.58031	0	0	0	16.6164	-0.726052	-1.65411	1.80942e-05	0.000447331	1	24.3046	-2.29093	-4.8937	0	0	0
BnaC07g13300D	chrC07	18893078..18895212	0.797571	2.35473	5.11498	8.60423e-14	8.83867e-13	8.69371e-09	0.545991	0.227133	1.17051	0.496967	0.879043	1	0.485342	3.2638	9.60511	8.24496e-11	1.78195e-09	8.33071e-06
BnaC07g16950D	chrC07	complement(22972344..22973446)	29.7297	-4.14709	-17.7173	0	0	0	12.1178	-0.467258	-1.38248	0.0102471	0.0853488	1	8.39852	-2.97321	-7.85283	0	0	0
BnaC07g18060D	chrC07	24659147..24662852	1.2673	-3.6798	-12.8154	0	0	0	0.98952	-1.07149	-2.1016	1.51424e-05	0.0003805	1	1.0991	-2.24942	-4.75493	5.55112e-16	2.09442e-14	5.60885e-11
BnaC07g18150D	chrC07	complement(24719735..24721400)	0.672886	-3.25039	-9.51625	1.01619e-12	9.63818e-12	1.02676e-07	0.706414	-1.71462	-3.28211	1.83853e-05	0.000453665	1	0.522902	-2.88565	-7.3904	5.78176e-07	7.10433e-06	0.0584189
BnaC07g19660D	chrC07	complement(26409619..26409954)	7.28705	-4.60908	-24.4045	0	0	0	0.515726	-0.188196	-1.13934	0.866347	0.999963	1	9.35175	-3.00949	-8.05277	8.67276e-11	1.86764e-09	8.76296e-06
BnaC07g20310D	chrC07	complement(26981061..26986193)	0.500022	2.98401	7.9118	0	0	0	0.279011	1.38036	2.60334	0.000276761	0.00464904	1	0.445087	2.44412	5.44194	4.72622e-13	1.32612e-11	4.77537e-08
BnaC07g22400D	chrC07	28874085..28875556	0.548121	-2.17727	-4.52297	1.03258e-06	5.7256e-06	0.104332	0.309197	-0.934214	-1.91085	0.048547	0.260984	1	0.655026	-2.10509	-4.30225	4.21123e-06	4.39887e-05	0.425503
BnaC07g23070D	chrC07	complement(29708308..29708899)	55.4959	3.73335	13.3	0	0	0	9.09158	1.27881	2.42638	4.7209e-09	2.88566e-07	0.000477	19.2003	2.59181	6.02855	0	0	0
BnaC07g24220D	chrC07	complement(30575258..30577021)	0.762546	2.17752	4.52377	2.21339e-10	1.74815e-09	2.23641e-05	0.282572	0.0304866	1.02136	0.947832	0.999963	1	0.562183	2.14067	4.40966	3.65933e-07	4.66724e-06	0.0369739
BnaC07g25440D	chrC07	complement(31660755..31662761)	2.75345	-2.93052	-7.62385	0	0	0	1.89387	-0.864607	-1.82084	0.000144696	0.00269694	1	1.5631	-2.34519	-5.08126	5.57688e-11	1.23221e-09	5.63488e-06
BnaC07g27160D	chrC07	complement(32759181..32763739)	51.4176	3.7778	13.7162	0	0	0	13.2083	0.946227	1.92683	7.38721e-07	2.66668e-05	0.0746404	28.367	3.95576	15.5168	0	0	0
BnaC07g27580D	chrC07	complement(33046586..33047458)	1.80028	5.84522	57.4894	2.10942e-15	2.40451e-14	2.13136e-10	0.240851	0.327636	1.25496	0.624726	0.99007	1	0.685379	2.54065	5.81851	1.35128e-05	0.000127505	1
BnaC07g28660D	chrC07	complement(33720571..33721189)	210.377	3.68405	12.8531	0	0	0	98.6423	1.76584	3.40072	0	0	0	248.356	2.80001	6.96444	0	0	0
BnaC07g29960D	chrC07	34630644..34633369	2.71514	3.91652	15.1005	0	0	0	1.90647	1.83991	3.57987	1.9762e-14	3.21021e-12	1.99675e-09	2.30256	3.41545	10.6697	0	0	0
BnaC07g30400D	chrC07	34899971..34902599	38.0916	-6.14989	-71.0071	0	0	0	13.3083	-1.42063	-2.67703	0	0	0	16.6876	-3.23098	-9.38906	0	0	0
BnaC07g31260D	chrC07	35446634..35449120	27.3713	2.02439	4.06819	0	0	0	13.9921	0.48492	1.39951	0.00172082	0.0210667	1	24.9143	2.02896	4.0811	0	0	0
BnaC07g31540D	chrC07	complement(35598094..35599324)	11.9562	3.04183	8.23536	0	0	0	6.39636	1.2504	2.37907	1.64673e-09	1.11969e-07	0.000166385	5.17141	2.28142	4.86157	0	0	0
BnaC07g33060D	chrC07	complement(36390302..36396061)	0.860041	5.27008	38.588	0	0	0	0.249229	1.35007	2.54924	5.83064e-05	0.00124341	1	0.898432	2.76713	6.80753	0	0	0
BnaC07g33690D	chrC07	36780516..36781097	1.01076	-3.3652	-10.3045	4.38074e-08	2.80964e-07	0.0044263	0.812996	-0.0799982	-1.05702	0.861445	0.999963	1	0.522557	-2.81484	-7.0364	0.00081173	0.00504008	1
BnaC07g35170D	chrC07	complement(37651582..37652310)	0.594075	7.65666	201.783	0.0024233	0.00822527	1	0.330797	1.53144	2.89075	0.0301143	0.189225	1	2.19325	3.14171	8.82568	1.254e-12	3.37517e-11	1.26704e-07
BnaC07g35180D	chrC07	complement(37652400..37656949)	0.225947	3.13713	8.79771	2.17283e-10	1.71732e-09	2.19543e-05	0.0851768	1.91439	3.76955	0.00261087	0.0294127	1	0.582178	3.49834	11.3007	0	0	0
BnaC07g35360D	chrC07	37785921..37786157	5.48148	-3.39012	-10.484	2.44249e-15	2.77322e-14	2.46789e-10	2.4751	-0.530906	-1.44484	0.246653	0.676124	1	2.73801	-2.86069	-7.26362	5.92214e-06	6.01017e-05	0.598373
BnaC07g35850D	chrC07	38160918..38165202	1.16713	5.07379	33.6794	0	0	0	0.217889	1.30651	2.47342	0.00135574	0.0173992	1	0.907727	2.10724	4.30866	2.0639e-13	6.00625e-12	2.08537e-08
BnaC07g37540D	chrC07	complement(39228778..39229277)	2.97181	2.1962	4.5827	3.30602e-12	3.02573e-11	3.3404e-07	1.73415	-0.744131	-1.67497	0.0550086	0.284296	1	3.37515	2.83833	7.15192	9.05442e-12	2.21141e-10	9.14859e-07
BnaC07g37810D	chrC07	39391649..39393190	6.245	6.83462	114.137	0	0	0	0.221793	1.66895	3.17982	0.0177637	0.12878	1	1.53952	5.16987	35.9985	0	0	0
BnaC07g38010D	chrC07	39501108..39503765	0.821095	2.42177	5.35826	0	0	0	0.508606	0.842409	1.79304	0.0162147	0.120253	1	0.839858	3.13695	8.79663	3.9968e-15	1.39158e-13	4.03837e-10
BnaC07g38080D	chrC07	complement(39530482..39533034)	6.46475	3.40467	10.5903	0	0	0	1.30562	0.586408	1.5015	0.0472986	0.256291	1	9.24839	2.03307	4.09276	0	0	0
BnaC07g38090D	chrC07	complement(39534220..39537022)	0.561351	4.2154	18.5764	0	0	0	0.0627505	0.604044	1.51997	0.396796	0.830257	1	0.296037	2.27035	4.82441	1.37224e-06	1.57415e-05	0.138651
BnaC07g38450D	chrC07	complement(39780973..39783710)	2.43849	3.51451	11.4281	0	0	0	0.555629	0.817207	1.76199	0.018957	0.135117	1	1.04846	2.11312	4.32625	2.34146e-13	6.77107e-12	2.36581e-08
BnaC07g38690D	chrC07	39947892..39950876	60.6968	4.22968	18.7611	0	0	0	21.9631	1.75649	3.37874	0	0	0	70.8032	4.17832	18.1051	0	0	0
BnaC07g38770D	chrC07	complement(40001070..40002578)	34.4571	2.81079	7.0167	0	0	0	15.144	1.1051	2.15113	1.81507e-09	1.22201e-07	0.000183395	26.7527	3.9885	15.873	0	0	0
BnaC07g39450D	chrC07	complement(40305089..40306070)	8.75925	-3.04499	-8.25341	0	0	0	9.26164	0.436558	1.35337	0.012208	0.0974096	1	7.12837	-2.58485	-5.99955	0	0	0
BnaC07g39480D	chrC07	40313967..40314678	4.97968	7.00835	128.743	0	0	0	0.634279	1.37522	2.59407	0.0139895	0.107883	1	1.71544	3.5665	11.8474	7.17204e-14	2.18998e-12	7.24663e-09
BnaC07g39490D	chrC07	40314754..40315522	4.18188	4.78671	27.6021	0	0	0	0.540664	1.30756	2.47522	0.0217343	0.149268	1	1.63399	3.93489	15.2939	2.40141e-13	6.94047e-12	2.42639e-08
BnaC07g40160D	chrC07	40688288..40691192	109.027	2.5383	5.80902	0	0	0	63.7037	1.11873	2.17156	4.43469e-09	2.7322e-07	0.000448081	107.032	2.01074	4.02989	0	0	0
BnaC07g41560D	chrC07	41384005..41385567	1.0405	-2.12638	-4.36619	6.10711e-12	5.47721e-11	6.17063e-07	0.588919	-1.27237	-2.41557	0.00956435	0.0810587	1	0.947284	-2.08855	-4.25321	4.69611e-08	6.92188e-07	0.00474495
BnaC07g43240D	chrC07	complement(42372214..42372843)	3.10458	-3.60843	-12.1968	0	0	0	3.03872	-1.13241	-2.19225	0.000493963	0.00750551	1	2.58109	-2.72357	-6.60503	3.63505e-09	6.32052e-08	0.000367286
BnaC07g43580D	chrC07	42581819..42584171	5.65672	-2.45325	-5.4765	0	0	0	4.07938	-0.522913	-1.43685	0.00201179	0.0239143	1	3.34265	-2.05495	-4.15531	0	0	0
BnaC07g43970D	chrC07	complement(42743616..42744311)	42.3977	4.14219	17.6572	0	0	0	28.1913	1.77615	3.42512	0	0	0	50.6285	2.80162	6.97222	0	0	0
BnaC07g45430D	chrC07	complement(43513133..43516657)	13.4224	-2.51297	-5.70796	0	0	0	4.74434	-0.908034	-1.87649	1.55538e-08	8.46286e-07	0.00157155	11.7134	-2.3074	-4.94991	0	0	0
BnaC07g45550D	chrC07	complement(43569136..43569669)	2.79091	-2.67502	-6.38648	2.03171e-14	2.17347e-13	2.05284e-09	4.18381	-0.621936	-1.53894	0.0169271	0.124205	1	10.8793	-2.5353	-5.79696	0	0	0
BnaC07g45810D	chrC07	complement(43694781..43696266)	29.3126	3.40698	10.6072	0	0	0	10.6964	1.20862	2.31117	3.30735e-13	4.37975e-11	3.34175e-08	23.127	2.56219	5.90604	0	0	0
BnaC07g46320D	chrC07	44005949..44006848	0.341842	-4.401	-21.1267	3.36653e-05	0.000154524	1	0.282714	-0.914992	-1.88556	0.239695	0.667551	1	0.610634	-3.29247	-9.79785	2.00447e-06	2.22733e-05	0.202531
BnaC07g46390D	chrC07	44037145..44039645	11.156	-5.43127	-43.1494	0	0	0	4.48531	-1.79389	-3.46748	0	0	0	5.54472	-3.42483	-10.7393	0	0	0
BnaC07g46560D	chrC07	44131863..44133710	1.42282	3.06894	8.39157	0	0	0	0.462801	0.647581	1.56654	0.0949502	0.403634	1	1.35878	2.11913	4.34432	0.00087385	0.00537525	1
BnaC07g47900D	chrC07_random	302786..303667	5.22307	2.72386	6.60638	0	0	0	2.8701	0.427207	1.34463	0.0724839	0.341089	1	3.66614	2.03084	4.08641	3.22613e-11	7.3499e-10	3.25968e-06
BnaC07g48990D	chrC07_random	1688363..1689152	3.89874	2.00614	4.01705	5.32907e-15	5.92093e-14	5.38449e-10	1.37174	0.215432	1.16105	0.50198	0.884244	1	3.20878	2.8012	6.97019	0	0	0
BnaC07g50850D	chrC07_random	2732541..2736266	0.473496	-2.6147	-6.12494	4.44089e-15	4.95645e-14	4.48708e-10	0.552217	-1.33722	-2.52664	5.22794e-06	0.000150665	0.528231	0.332838	-3.01994	-8.11135	7.52031e-10	1.42883e-08	7.59852e-05
BnaC07g51150D	chrC07_random	2886894..2887855	9.70362	3.80532	13.9803	0	0	0	4.16427	1.09839	2.14116	1.91003e-06	6.17567e-05	0.19299	8.91136	3.75746	13.5241	0	0	0
BnaC08g00620D	chrC08	complement(441477..443890)	19.7346	4.60049	24.2597	0	0	0	3.46066	1.61777	3.069	2.22045e-16	4.59742e-14	2.24354e-11	3.09998	2.36358	5.14647	0	0	0
BnaC08g02750D	chrC08	complement(2178691..2180876)	24.0891	2.92047	7.57094	0	0	0	7.46215	0.764779	1.69911	0.000179762	0.00323937	1	12.0111	2.07268	4.20668	1.32466e-09	2.43352e-08	0.000133843
BnaC08g07320D	chrC08	10352451..10353853	4.37096	3.37577	10.3803	0	0	0	1.25469	1.10914	2.15716	0.000132063	0.0024993	1	0.908344	2.2792	4.85408	3.2371e-08	4.89636e-07	0.00327077
BnaC08g09220D	chrC08	complement(13835436..13840616)	1.3433	-3.32071	-9.99158	0	0	0	1.35812	-1.19402	-2.2879	2.80741e-10	2.24061e-08	2.83661e-05	2.44463	-2.22367	-4.67081	0	0	0
BnaC08g09710D	chrC08	14574550..14575962	3.21573	4.01932	16.2157	0	0	0	1.32896	1.39849	2.63625	3.80335e-05	0.000856835	1	6.19824	4.074	16.8421	0	0	0
BnaC08g09720D	chrC08	14582958..14583699	28.6085	3.64477	12.5079	0	0	0	18.3265	1.18576	2.27484	3.31114e-10	2.60762e-08	3.34558e-05	52.1983	4.26598	19.2392	0	0	0
BnaC08g11390D	chrC08	16815993..16817658	0.31561	2.43821	5.41969	1.21361e-05	5.90954e-05	1	0.265111	-0.681281	-1.60356	0.180001	0.578786	1	0.549114	3.30451	9.87998	5.06772e-10	9.84697e-09	5.12043e-05
BnaC08g13970D	chrC08	18960237..18962355	60.576	5.65673	50.448	0	0	0	14.2471	1.79664	3.4741	0	0	0	45.8465	5.17171	36.0446	0	0	0
BnaC08g14590D	chrC08	19369575..19380297	0.903077	4.06011	16.6807	0	0	0	0.129132	0.0708402	1.05033	0.813396	0.999963	1	0.598426	2.1755	4.51741	2.77699e-07	3.61535e-06	0.0280588
BnaC08g14760D	chrC08	19483051..19485817	0.681465	4.18705	18.215	0	0	0	0.165665	0.198532	1.14753	0.694647	0.999963	1	0.410037	2.05503	4.15553	1.99736e-07	2.66738e-06	0.0201814
BnaC08g15360D	chrC08	19815247..19815645	3.73635	-3.45265	-10.9484	0	0	0	2.87808	-1.12661	-2.18345	0.00386407	0.0399822	1	5.51174	-2.94862	-7.72012	1.77636e-15	6.37595e-14	1.79483e-10
BnaC08g15430D	chrC08	19856459..19857322	0.868538	4.00549	16.061	2.95151e-10	2.30821e-09	2.98221e-05	0.0667023	1.03051	2.04275	0.432331	0.867808	1	0.498434	4.21597	18.5837	1.20432e-06	1.39738e-05	0.121684
BnaC08g15800D	chrC08	20135652..20137323	2.55304	-2.13985	-4.40715	0	0	0	1.08388	-0.384811	-1.30569	0.13644	0.499	1	0.950522	-2.13204	-4.38337	1.94151e-06	2.16404e-05	0.196171
BnaC08g15920D	chrC08	complement(20205532..20206962)	0.349896	2.79483	6.93951	1.21007e-06	6.65608e-06	0.122265	0.325791	0.0584194	1.04132	0.890497	0.999963	1	0.973729	5.60416	48.6431	4.39648e-14	1.37445e-12	4.44221e-09
BnaC08g15940D	chrC08	complement(20208734..20210353)	1.56421	2.53201	5.78375	0	0	0	0.89386	0.107471	1.07734	0.690608	0.999963	1	2.40605	3.44885	10.9196	0	0	0
BnaC08g16900D	chrC08	complement(20706618..20709067)	1.4073	10.6568	1614.44	1.82433e-05	8.67968e-05	1	0.0701992	3.46797	11.0653	0.00327957	0.0352706	1	0.190125	7.83332	228.068	0.00136947	0.00795236	1
BnaC08g17020D	chrC08	complement(20772091..20772446)	5.34619	3.03998	8.22478	0	0	0	1.26342	1.11741	2.16957	0.0223124	0.152256	1	2.07617	2.0448	4.12616	6.97411e-05	0.000564092	1
BnaC08g17660D	chrC08	complement(21176464..21178395)	1.19051	3.33149	10.0665	0	0	0	2.43076	1.73784	3.33536	7.77156e-16	1.49855e-13	7.85239e-11	0.848617	3.97562	15.7319	9.99201e-16	3.68464e-14	1.00959e-10
BnaC08g18290D	chrC08	21523667..21528687	0.0973273	5.87663	58.7545	7.70166e-06	3.84702e-05	0.778175	0.0152962	-0.219866	-1.16463	0.82591	0.999963	1	0.110737	3.21287	9.27193	2.85291e-06	3.07837e-05	0.288258
BnaC08g19180D	chrC08	complement(22149350..22152615)	13.1943	-3.02433	-8.13603	0	0	0	8.89347	-0.498715	-1.41295	0.00146585	0.0185045	1	22.2798	-2.39013	-5.24204	0	0	0
BnaC08g19680D	chrC08	complement(22527597..22529146)	15.3136	3.38095	10.4176	0	0	0	4.63125	0.926224	1.9003	1.17738e-05	0.000306999	1	7.51029	2.52996	5.77557	1.54469e-11	3.66977e-10	1.56075e-06
BnaC08g19690D	chrC08	complement(22539023..22540323)	16.1085	3.72011	13.1784	0	0	0	4.6219	1.04556	2.06417	9.18066e-07	3.24341e-05	0.0927614	9.6297	4.36157	20.5572	0	0	0
BnaC08g19750D	chrC08	22573606..22575913	0.492786	3.29573	9.82007	3.5083e-14	3.70445e-13	3.54479e-09	0.266306	0.492069	1.40646	0.242812	0.671998	1	0.370627	2.91295	7.53154	9.56032e-09	1.57095e-07	0.000965975
BnaC08g20250D	chrC08	22966056..22969350	40.3372	6.61197	97.8143	0	0	0	6.41228	1.97854	3.94094	0	0	0	21.9776	6.07126	67.2407	0	0	0
BnaC08g20280D	chrC08	complement(22985870..22988115)	1.42146	-2.47227	-5.54915	0	0	0	1.13292	-1.05381	-2.076	2.29741e-05	0.000550463	1	2.57661	-2.41378	-5.32867	0	0	0
BnaC08g22490D	chrC08	complement(25122742..25123473)	4.62666	3.76897	13.6324	0	0	0	0.894811	1.34352	2.5377	0.00663446	0.0609738	1	1.46726	3.2243	9.34567	2.05835e-10	4.21089e-09	2.07976e-05
BnaC08g23150D	chrC08	complement(25516750..25519826)	110.283	3.29892	9.84178	0	0	0	42.7168	1.09677	2.13875	1.51876e-09	1.04108e-07	0.000153456	97.8984	3.14757	8.86162	0	0	0
BnaC08g23920D	chrC08	complement(26054217..26057410)	5.02584	-2.05502	-4.15549	0	0	0	1.81738	-0.869976	-1.82763	3.86282e-06	0.000115713	0.3903	3.97438	-2.02329	-4.0651	0	0	0
BnaC08g25680D	chrC08	complement(27347268..27349077)	0.200771	2.19385	4.57524	0.000257757	0.00103818	1	0.568475	1.03254	2.04562	0.0396819	0.228063	1	0.852261	-3.47408	-11.1123	5.28389e-06	5.42122e-05	0.533884
BnaC08g27510D	chrC08	28458083..28461624	0.170215	5.36596	41.2397	1.23264e-07	7.56018e-07	0.0124546	0.0748933	1.81147	3.50999	0.00889446	0.0765825	1	0.393914	3.27251	9.66325	8.11018e-13	2.22134e-11	8.19453e-08
BnaC08g27540D	chrC08	28478027..28480643	13.0143	3.24755	9.49751	0	0	0	4.43131	1.27052	2.41248	1.29008e-13	1.8385e-11	1.3035e-08	6.13199	2.96703	7.81925	0	0	0
BnaC08g28310D	chrC08	28995339..28997911	0.448354	2.68289	6.42142	5.82924e-11	4.83172e-10	5.88986e-06	0.115044	1.55199	2.93222	0.03684	0.21712	1	0.135052	4.28001	19.4272	9.23418e-06	9.01034e-05	0.933021
BnaC08g29490D	chrC08	complement(29677617..29680821)	37.5002	2.47069	5.54309	0	0	0	21.724	0.913331	1.88339	4.23694e-08	2.08626e-06	0.00428101	31.5971	2.28943	4.88864	0	0	0
BnaC08g29580D	chrC08	complement(29771995..29774710)	0.896451	2.47845	5.57299	0	0	0	0.408196	0.162234	1.11902	0.703967	0.999963	1	1.09642	-2.04192	-4.11793	0.000875608	0.00538442	1
BnaC08g30390D	chrC08	complement(30233520..30233915)	0.889873	3.39393	10.5118	2.18871e-05	0.000103015	1	0.439133	-0.684062	-1.60666	0.339473	0.759613	1	1.74585	2.19207	4.56962	1.01328e-05	9.80952e-05	1
BnaC08g31220D	chrC08	30699409..30701314	0.764451	-5.00521	-32.1159	4.44089e-16	5.25296e-15	4.48708e-11	0.641496	-1.77835	-3.43033	6.45145e-06	0.000181272	0.651854	0.424037	-4.21952	-18.6295	9.60299e-09	1.57719e-07	0.000970286
BnaC08g31330D	chrC08	30737810..30739670	4.90606	2.52032	5.73709	0	0	0	8.04009	1.56041	2.94937	0	0	0	9.58814	3.00882	8.04904	0	0	0
BnaC08g31400D	chrC08	complement(30791040..30796272)	0.256893	2.95887	7.77513	2.91134e-12	2.67566e-11	2.94162e-07	0.0700153	1.70245	3.25453	0.0133172	0.103985	1	0.0812631	2.12561	4.36389	0.000300237	0.00208194	1
BnaC08g32630D	chrC08	31455507..31456155	1.05661	2.40961	5.31331	3.46374e-06	1.80773e-05	0.349976	0.767632	1.02056	2.02871	0.0493918	0.263894	1	0.665032	3.26731	9.62847	1.35121e-05	0.000127505	1
BnaC08g34490D	chrC08	32630225..32631610	0.301759	3.95078	15.4634	1.16316e-06	6.41553e-06	0.117526	0.0437432	4.62921	24.7474	0.0741274	0.345714	1	0.197538	3.93284	15.2723	0.000101297	0.000789373	1
BnaC08g34560D	chrC08	32682392..32684611	2.54892	4.1515	17.7716	0	0	0	0.461001	0.871789	1.82993	0.0487446	0.261642	1	1.21162	2.55912	5.89348	4.76319e-12	1.20288e-10	4.81273e-07
BnaC08g34950D	chrC08	33018120..33019446	2.97674	-6.45442	-87.6951	0	0	0	0.142884	-4.38543	-20.9	0.00443134	0.044525	1	7.46673	-2.2424	-4.73185	2.22045e-16	8.63564e-15	2.24354e-11
BnaC08g35490D	chrC08	33318109..33319362	4.52837	3.55275	11.7351	0	0	0	3.20404	0.865147	1.82153	0.000363431	0.00582043	1	2.33768	3.77291	13.6697	0	0	0
BnaC08g36300D	chrC08	33631049..33632820	32.9659	-4.30477	-19.7635	0	0	0	49.8211	-0.711165	-1.63713	0.000105043	0.00206248	1	34.7753	-3.67918	-12.8098	0	0	0
BnaC08g36740D	chrC08	33841781..33846942	0.0733677	4.68104	25.6527	7.43741e-06	3.72405e-05	0.751475	0.00133188	-1.87969	-3.67995	0.485217	0.867808	1	0.398909	3.81735	14.0973	0	0	0
BnaC08g37250D	chrC08	complement(34145263..34148627)	28.2425	2.93404	7.64247	0	0	0	18.2448	1.07834	2.11161	6.46666e-11	5.78735e-09	6.53391e-06	22.6406	2.4909	5.62128	0	0	0
BnaC08g37640D	chrC08	34316306..34318279	8.16725	2.35282	5.10823	0	0	0	16.3891	0.775637	1.71195	2.03451e-06	6.54464e-05	0.205567	0.33476	4.0603	16.683	1.45939e-08	2.32582e-07	0.00147457
BnaC08g39080D	chrC08	34985265..34986422	18.514	4.69154	25.84	0	0	0	8.01199	1.1592	2.23334	6.39872e-10	4.70544e-08	6.46527e-05	6.92878	3.50885	11.3833	0	0	0
BnaC08g40240D	chrC08	35564786..35565474	16.4005	-2.66424	-6.33895	0	0	0	13.4079	-0.762856	-1.69685	2.58063e-05	0.000608937	1	2.43683	-2.3626	-5.14297	7.75654e-09	1.29348e-07	0.000783721
BnaC08g40550D	chrC08	complement(35719478..35722045)	0.976764	3.23245	9.39862	0	0	0	0.315136	0.480109	1.39485	0.264782	0.704771	1	0.151965	2.07919	4.2257	0.00157877	0.00900167	1
BnaC08g42000D	chrC08	complement(36335329..36337692)	83.5819	-4.16068	-17.885	0	0	0	37.4515	-1.20842	-2.31085	1.31795e-12	1.55567e-10	1.33165e-07	43.3617	-2.50392	-5.67223	0	0	0
BnaC08g42050D	chrC08	complement(36352713..36353720)	38.1344	4.73216	26.578	0	0	0	12.87	0.933542	1.90996	1.3441e-06	4.53447e-05	0.135808	23.7095	4.66755	25.414	0	0	0
BnaC08g42410D	chrC08	complement(36607750..36611780)	0.0967099	-4.74392	-26.7956	7.61206e-06	3.80433e-05	0.769122	0.155743	-0.836378	-1.78556	0.05233	0.274572	1	0.152084	-3.84616	-14.3817	2.22383e-07	2.94104e-06	0.0224696
BnaC08g42420D	chrC08	complement(36620923..36623769)	3.9932	-3.77491	-13.6887	0	0	0	3.96245	-0.515014	-1.42901	0.00223805	0.0260191	1	4.00522	-2.80841	-7.00512	0	0	0
BnaC08g44820D	chrC08	complement(37849659..37851160)	31.6577	4.57642	23.8584	0	0	0	21.22	1.9588	3.88739	0	0	0	0.477957	2.30492	4.94142	4.42726e-06	4.605e-05	0.44733
BnaC08g45170D	chrC08	complement(37976801..37980607)	9.35507	2.70331	6.51294	0	0	0	8.09492	1.87769	3.67485	0	0	0	0.277261	2.26741	4.81456	3.27171e-08	4.94353e-07	0.00330574
BnaC08g45780D	chrC08	complement(38222416..38228802)	49.8992	3.80243	13.9523	0	0	0	26.2187	1.73631	3.33182	0	0	0	10.5172	3.31962	9.984	0	0	0
BnaC08g46100D	chrC08	complement(38457697..38461584)	16.5107	-3.00625	-8.03476	0	0	0	18.4805	-0.934017	-1.91059	5.57132e-09	3.35475e-07	0.000562926	0.176584	-8.08211	-270.992	0.000803834	0.00499766	1
BnaC08g46760D	chrC08_random	996854..999270	79.2941	3.18209	9.0762	0	0	0	22.4743	1.00127	2.00177	9.90048e-09	5.63257e-07	0.00100034	36.3206	2.33103	5.03166	0	0	0
BnaC08g47570D	chrC08_random	complement(2488484..2489217)	1.22807	2.49872	5.65184	1.7388e-08	1.16165e-07	0.00175688	0.678502	0.629482	1.54701	0.156431	0.538335	1	2.49455	3.49402	11.2669	4.44089e-16	1.69068e-14	4.48708e-11
BnaC08g48750D	chrC08_random	complement(3736937..3738267)	0.462979	2.57497	5.95859	5.76699e-07	3.293e-06	0.0582697	0.507029	1.11869	2.17149	0.0143039	0.109656	1	1.23069	4.11763	17.3592	4.996e-15	1.72462e-13	5.04796e-10
BnaC08g49520D	chrC08_random	4237794..4239131	47.0703	2.33941	5.06095	0	0	0	13.1313	-0.097509	-1.06992	0.535716	0.916706	1	34.5757	2.05643	4.15955	0	0	0
BnaC09g00410D	chrC09	complement(214921..217230)	0.779079	-3.73441	-13.3098	1.11022e-16	1.34731e-15	1.12177e-11	1.32336	-0.150925	-1.11028	0.552489	0.931291	1	0.626958	-5.61961	-49.1669	1.20604e-12	3.25128e-11	1.21858e-07
BnaC09g01520D	chrC09	834350..835666	0.752489	-2.56203	-5.90537	4.8617e-07	2.79869e-06	0.0491226	0.973494	0.010159	1.00707	0.9826	0.999963	1	3.57768	-4.72231	-26.3971	4.9363e-09	8.4479e-08	0.000498764
BnaC09g02040D	chrC09	1121813..1123046	76.8468	2.86208	7.27061	0	0	0	59.0513	1.21679	2.32429	1.27991e-11	1.30365e-09	1.29322e-06	55.6794	3.88423	14.7662	0	0	0
BnaC09g02410D	chrC09	1370304..1373727	4.49466	2.34849	5.09292	0	0	0	1.12958	-0.137347	-1.09988	0.549543	0.92865	1	4.49357	2.22809	4.68513	0	0	0
BnaC09g03000D	chrC09	1706413..1707328	0.515235	-2.78286	-6.88215	1.043e-05	5.12423e-05	1	0.477875	-1.48995	-2.8088	0.0109596	0.0896978	1	0.571452	-3.20417	-9.21621	1.89363e-05	0.000173402	1
BnaC09g03400D	chrC09	complement(1939625..1944084)	2.06843	2.03401	4.09541	0	0	0	2.18936	-0.705011	-1.63016	6.01562e-05	0.00127881	1	1.56772	2.4033	5.29012	0	0	0
BnaC09g04540D	chrC09	2601189..2605928	0.447286	-3.07428	-8.42267	2.22045e-16	2.65948e-15	2.24354e-11	0.412928	-1.31836	-2.49382	3.57403e-06	0.0001077	0.36112	0.538432	-4.24245	-18.928	8.10463e-15	2.73511e-13	8.18892e-10
BnaC09g05250D	chrC09	3083563..3085789	1.35019	4.22627	18.7168	0	0	0	0.49164	0.813204	1.75711	0.0288725	0.18377	1	1.33265	3.41452	10.6629	0	0	0
BnaC09g05290D	chrC09	complement(3099332..3099946)	2.63579	-5.90108	-59.7589	8.62643e-14	8.86058e-13	8.71615e-09	1.8293	-0.193647	-1.14365	0.605938	0.97551	1	1.20584	-3.77744	-13.7127	3.60168e-07	4.60068e-06	0.0363913
BnaC09g05300D	chrC09	complement(3100005..3101076)	1.66586	-5.12408	-34.8739	0	0	0	1.57899	-0.355758	-1.27966	0.218271	0.639568	1	1.43595	-4.03252	-16.3648	2.10671e-11	4.92509e-10	2.12862e-06
BnaC09g05810D	chrC09	complement(3438999..3441666)	59.7122	-3.45899	-10.9966	0	0	0	37.0161	-1.04805	-2.06774	4.4485e-10	3.39997e-08	4.49477e-05	58.4013	-2.10051	-4.2886	0	0	0
BnaC09g06070D	chrC09	complement(3683051..3686202)	2.23047	2.24734	4.74806	0	0	0	0.78052	1.24431	2.36905	3.31823e-05	0.000761813	1	1.54638	2.94072	7.67792	0	0	0
BnaC09g06210D	chrC09	complement(3749933..3751008)	0.83908	2.00548	4.01522	1.75304e-07	1.05823e-06	0.0177127	0.641287	1.1722	2.25356	0.00902752	0.0774564	1	1.63813	2.37607	5.19122	4.5288e-10	8.85773e-09	4.5759e-05
BnaC09g06370D	chrC09	3827800..3829455	9.80186	2.81237	7.02435	0	0	0	4.98647	0.931669	1.90748	8.65847e-08	3.92839e-06	0.00874851	9.09876	3.17118	9.00781	0	0	0
BnaC09g06780D	chrC09	complement(4179633..4183039)	33.5128	3.84399	14.3601	0	0	0	17.3398	1.70932	3.27006	0	0	0	20.8793	3.34549	10.1647	0	0	0
BnaC09g07980D	chrC09	complement(5076590..5077057)	1.37271	-8.00907	-257.614	0.000457347	0.00177146	1	1.58966	-1.22333	-2.33485	0.0062506	0.0582351	1	1.93336	-3.55148	-11.7247	5.47438e-09	9.31197e-08	0.000553131
BnaC09g08390D	chrC09	complement(5311011..5311805)	10.2862	-3.44159	-10.8648	0	0	0	8.75813	-1.48598	-2.80108	2.35589e-13	3.20376e-11	2.38039e-08	6.22828	-3.46148	-11.0157	0	0	0
BnaC09g08730D	chrC09	complement(5609483..5612169)	1.22162	-3.15764	-8.92371	0	0	0	0.835483	-0.510171	-1.42422	0.0850206	0.376908	1	0.871857	-2.13591	-4.39515	1.70842e-09	3.10465e-08	0.000172618
BnaC09g08880D	chrC09	complement(5752484..5755577)	1.14438	-2.96999	-7.8353	0	0	0	0.871733	-1.23751	-2.35792	3.00743e-06	9.25598e-05	0.30387	0.728892	-2.18576	-4.54966	1.12959e-10	2.39677e-09	1.14134e-05
BnaC09g08900D	chrC09	complement(5770236..5771511)	1.42298	2.62987	6.1897	1.11022e-16	1.34731e-15	1.12177e-11	0.811221	1.38855	2.61816	0.00246014	0.0280682	1	1.01565	2.05911	4.1673	1.29416e-07	1.77763e-06	0.0130762
BnaC09g10140D	chrC09	complement(6753821..6756780)	19.6602	2.86972	7.30922	0	0	0	8.7813	0.877359	1.83701	2.13088e-06	6.81988e-05	0.215304	15.1707	2.1344	4.39055	0	0	0
BnaC09g10680D	chrC09	complement(7208457..7209890)	28.8358	-6.68695	-103.032	0	0	0	10.7439	-1.24683	-2.37319	4.96603e-12	5.38955e-10	5.01767e-07	8.74811	-5.74316	-53.5629	0	0	0
BnaC09g11560D	chrC09	8100140..8101471	0.225374	-3.52383	-11.5021	0.000204909	0.000837576	1	0.0893051	-2.91713	-7.5534	0.0248531	0.164925	1	0.625174	-4.25375	-19.0768	2.10115e-07	2.79481e-06	0.0212301
BnaC09g12800D	chrC09	9299578..9303058	9.48592	3.218	9.30499	0	0	0	3.06402	0.813525	1.7575	5.46775e-06	0.000156791	0.552461	5.28687	2.80813	7.00378	0	0	0
BnaC09g12820D	chrC09	complement(9318184..9322857)	0.44767	-2.50312	-5.66908	1.0103e-14	1.10418e-13	1.02081e-09	0.389753	-0.501715	-1.4159	0.0603685	0.302486	1	1.13992	-3.31299	-9.93822	0	0	0
BnaC09g13100D	chrC09	9685453..9686067	1.65807	2.15475	4.45293	1.47351e-07	8.96562e-07	0.0148883	1.44026	0.922261	1.89508	0.0181462	0.130823	1	1.12049	2.01719	4.04793	7.19378e-05	0.000580513	1
BnaC09g13150D	chrC09	complement(9827785..9829076)	0.587148	-3.02123	-8.11859	2.09324e-09	1.51886e-08	0.000211501	0.351172	-0.707802	-1.63331	0.138035	0.501693	1	0.641568	-2.46086	-5.50545	7.13493e-07	8.61821e-06	0.0720913
BnaC09g13360D	chrC09	complement(9992887..9999123)	0.442722	-2.22178	-4.66468	2.10942e-15	2.40451e-14	2.13136e-10	0.680889	-1.26571	-2.40446	9.61049e-08	4.29666e-06	0.00971044	0.35703	-3.82733	-14.1952	0	0	0
BnaC09g13470D	chrC09	complement(10093174..10094314)	1824.93	2.71419	6.56224	0	0	0	551.114	0.913671	1.88383	8.43375e-07	3.0037e-05	0.0852146	793.749	2.6173	6.136	0	0	0
BnaC09g14630D	chrC09	11233879..11235938	0.944874	3.11148	8.64266	0	0	0	0.452762	0.981802	1.97493	0.0071949	0.0649314	1	0.723834	2.14447	4.4213	6.42788e-05	0.000524657	1
BnaC09g14840D	chrC09	11393692..11395065	0.246998	2.01088	4.03029	0.000957839	0.00351391	1	0.182365	1.32117	2.49869	0.0710413	0.336585	1	0.147234	3.14153	8.82462	0.000861727	0.00531005	1
BnaC09g15050D	chrC09	11619828..11620648	11.0496	-4.72309	-26.4115	0	0	0	4.049	-1.77752	-3.42837	3.48821e-12	3.87732e-10	3.52449e-07	10.4862	-3.84408	-14.361	0	0	0
BnaC09g15100D	chrC09	complement(11673825..11675083)	5.08282	3.80591	13.986	0	0	0	2.22387	1.23518	2.35411	6.02265e-06	0.0001706	0.608529	2.63412	3.11317	8.65284	0	0	0
BnaC09g15210D	chrC09	11859764..11860213	2.57042	3.24067	9.45234	2.22045e-14	2.36985e-13	2.24354e-09	0.785683	2.25502	4.77342	0.00373411	0.0390049	1	1.37266	3.80229	13.9509	1.77287e-08	2.79237e-07	0.0017913
BnaC09g16260D	chrC09	complement(13321757..13322940)	8.82435	-4.34281	-20.2916	0	0	0	4.15726	-0.47914	-1.39391	0.0182039	0.131125	1	6.21207	-3.72444	-13.2181	0	0	0
BnaC09g18180D	chrC09	complement(14808340..14810901)	3.23534	2.24807	4.75047	0	0	0	1.70119	1.30476	2.47042	6.17459e-10	4.57055e-08	6.2388e-05	2.46774	2.81963	7.0598	0	0	0
BnaC09g18260D	chrC09	complement(14994985..14997245)	0.311861	4.68513	25.7256	1.85901e-09	1.35503e-08	0.000187834	0.041231	2.54451	5.83409	0.0513671	0.271126	1	0.262052	2.59531	6.04317	6.15925e-06	6.23016e-05	0.622331
BnaC09g18430D	chrC09	15179325..15181648	3.12737	4.07353	16.8366	0	0	0	0.890947	1.97127	3.92112	4.65095e-08	2.25387e-06	0.00469932	1.85617	2.69919	6.49436	0	0	0
BnaC09g18470D	chrC09	15242933..15243484	11.2401	2.31447	4.97421	0	0	0	2.38256	1.45687	2.74512	6.69052e-05	0.00140041	1	8.27607	2.08265	4.23586	6.5925e-13	1.82695e-11	6.66107e-08
BnaC09g19800D	chrC09	complement(16875698..16876090)	28.81	-4.15609	-17.8283	0	0	0	25.5484	-1.47681	-2.78332	6.59613e-10	4.83653e-08	6.66473e-05	21.1782	-2.27629	-4.8443	0	0	0
BnaC09g20370D	chrC09	17377299..17380466	42.8904	4.0451	16.5081	0	0	0	17.3136	1.44623	2.72496	0	0	0	36.6877	4.04047	16.4552	0	0	0
BnaC09g20830D	chrC09	complement(17961869..17963735)	38.3604	2.21286	4.63592	0	0	0	22.9012	0.877308	1.83694	7.67398e-08	3.54702e-06	0.00775379	29.0353	2.21792	4.65222	0	0	0
BnaC09g20940D	chrC09	18170543..18173034	0.208104	3.71258	13.1098	1.07292e-07	6.62559e-07	0.0108408	0.0281366	-0.0786042	-1.056	0.936583	0.999963	1	0.149715	3.4591	10.9975	1.80086e-05	0.000165718	1
BnaC09g21140D	chrC09	complement(18428476..18429768)	1.22674	-2.40144	-5.2833	6.39488e-14	6.63592e-13	6.46139e-09	1.26129	-1.20139	-2.29961	0.0017544	0.0213597	1	1.71665	-2.89294	-7.42784	4.44089e-16	1.69068e-14	4.48708e-11
BnaC09g21800D	chrC09	19037873..19040199	2.3189	2.00908	4.02526	0	0	0	1.21524	0.898194	1.86373	0.000210844	0.00369023	1	1.66273	2.51235	5.7055	0	0	0
BnaC09g22350D	chrC09	complement(19666855..19670926)	0.41169	3.08951	8.51209	0	0	0	0.305087	1.66155	3.16357	4.50699e-06	0.000132473	0.455386	0.355713	3.36521	10.3046	1.78746e-14	5.81658e-13	1.80605e-09
BnaC09g23200D	chrC09	complement(20579021..20579410)	17.3821	-5.39044	-41.9453	0	0	0	9.50113	-1.48016	-2.78979	4.15428e-08	2.05056e-06	0.00419749	5.49538	-3.31852	-9.9764	1.24156e-12	3.34348e-11	1.25447e-07
BnaC09g24570D	chrC09	complement(22744154..22749219)	1.29053	-2.98358	-7.90949	0	0	0	1.09395	-1.10473	-2.15059	2.5557e-07	1.03498e-05	0.0258228	0.894728	-2.82995	-7.11052	0	0	0
BnaC09g25190D	chrC09	24186677..24189966	1.39343	2.34907	5.09495	0	0	0	1.29674	0.193319	1.14339	0.450374	0.867808	1	1.61186	3.70483	13.0396	0	0	0
BnaC09g28720D	chrC09	31346349..31347186	38.9182	2.41548	5.33498	0	0	0	14.755	0.855756	1.80971	1.02833e-06	3.58161e-05	0.103902	26.3232	2.36557	5.15355	0	0	0
BnaC09g28830D	chrC09	complement(31423580..31424134)	0.998289	-2.67051	-6.36654	2.97593e-06	1.5656e-05	0.300688	0.640154	-1.69996	-3.24892	0.00595198	0.0560474	1	0.508562	-2.9452	-7.70184	0.0011457	0.00680548	1
BnaC09g30740D	chrC09	complement(33734086..33735155)	5.67957	4.14432	17.6834	0	0	0	1.48755	0.600173	1.5159	0.0350971	0.210009	1	4.65543	3.17889	9.05608	0	0	0
BnaC09g31000D	chrC09	34036911..34037631	0.370237	-2.35018	-5.09887	0.00281568	0.00944638	1	0.608514	-0.631016	-1.54866	0.245276	0.673992	1	0.837354	-3.12055	-8.6972	1.05474e-06	1.2366e-05	0.106571
BnaC09g31570D	chrC09	34514574..34516906	0.383713	-3.5709	-11.8836	7.98703e-11	6.55413e-10	8.0701e-06	0.22815	-1.00653	-2.00907	0.0332901	0.202531	1	0.183565	-2.36021	-5.13444	0.000239874	0.00170622	1
BnaC09g31820D	chrC09	34779330..34780766	1.74027	-2.27209	-4.83023	1.11022e-16	1.34731e-15	1.12177e-11	3.13857	-1.38038	-2.60337	8.57187e-08	3.89609e-06	0.00866102	5.84948	-2.01304	-4.03631	1.65423e-14	5.39695e-13	1.67144e-09
BnaC09g32660D	chrC09	complement(35837898..35841491)	50.9245	2.06188	4.17529	0	0	0	37.1535	0.470877	1.38595	0.0142932	0.109601	1	61.3054	2.49193	5.6253	0	0	0
BnaC09g35820D	chrC09	complement(39187597..39189316)	13.6816	-4.12015	-17.3895	0	0	0	11.3797	-1.39357	-2.62727	1.29785e-13	1.84697e-11	1.31135e-08	11.4601	-2.37243	-5.17812	0	0	0
BnaC09g36690D	chrC09	40037032..40038340	18.1827	3.09325	8.53417	0	0	0	8.21624	1.3343	2.52153	5.27356e-14	8.03681e-12	5.3284e-09	13.143	2.44776	5.45569	0	0	0
BnaC09g36760D	chrC09	complement(40100901..40103457)	32.9411	2.32761	5.01972	0	0	0	18.4599	0.88805	1.85067	2.98406e-08	1.52124e-06	0.0030151	25.1302	2.41431	5.33066	0	0	0
BnaC09g37120D	chrC09	40468113..40468952	0.619058	-4.24545	-18.9674	3.94945e-07	2.29763e-06	0.0399053	0.938273	-0.517916	-1.43189	0.232202	0.656406	1	0.482119	-2.28756	-4.8823	0.000916537	0.00559806	1
BnaC09g37770D	chrC09	40923414..40925313	1.75093	2.76787	6.81103	0	0	0	0.321962	0.5937	1.50911	0.183739	0.584079	1	0.981814	2.9178	7.55695	9.01712e-12	2.20336e-10	9.1109e-07
BnaC09g39010D	chrC09	complement(41737004..41737935)	10.3288	2.18768	4.55574	0	0	0	6.98824	1.01286	2.0179	6.41813e-07	2.3513e-05	0.0648488	11.9487	2.97146	7.84329	0	0	0
BnaC09g39020D	chrC09	complement(41738010..41739723)	7.52515	2.53324	5.78869	0	0	0	6.23001	1.28769	2.44137	2.28706e-13	3.11435e-11	2.31084e-08	8.99362	3.20137	9.1983	0	0	0
BnaC09g42270D	chrC09	complement(43892660..43901211)	0.316331	2.96776	7.82319	0	0	0	0.0847384	0.0454511	1.03201	0.901022	0.999963	1	0.374195	2.47658	5.56575	1.22125e-15	4.45468e-14	1.23395e-10
BnaC09g42630D	chrC09	complement(44092701..44094123)	7.04548	-2.24154	-4.72903	0	0	0	5.46402	-0.997881	-1.99706	4.33047e-07	1.65176e-05	0.0437551	11.7767	-2.31054	-4.96068	0	0	0
BnaC09g42760D	chrC09	complement(44146711..44149065)	117.768	3.90251	14.9545	0	0	0	21.0992	0.919899	1.89198	4.62406e-08	2.24191e-06	0.00467215	50.8523	2.49273	5.62841	0	0	0
BnaC09g44020D	chrC09	45055144..45056154	19.6307	4.84218	28.6841	0	0	0	2.49881	-0.235225	-1.17709	0.299954	0.738435	1	6.8141	2.28621	4.87772	0	0	0
BnaC09g48180D	chrC09	complement(47123312..47124674)	9.97685	-2.95986	-7.78047	0	0	0	24.6156	-1.38663	-2.61467	4.15778e-06	0.000123414	0.420102	24.5954	-3.32235	-10.0029	0	0	0
BnaC09g49610D	chrC09	complement(47886055..47888233)	31.8161	2.23893	4.72046	0	0	0	19.2723	0.925666	1.89956	1.24515e-08	6.90882e-07	0.0012581	19.79	2.39869	5.27326	0	0	0
BnaC09g51080D	chrC09_random	complement(188257..189216)	2.36739	2.56626	5.92273	0	0	0	1.88034	0.273874	1.20905	0.352627	0.776035	1	3.3372	2.99443	7.96917	0	0	0
BnaC09g51230D	chrC09_random	389170..390880	1.13801	-3.07103	-8.40372	1.11022e-16	1.34731e-15	1.12177e-11	1.29432	-0.793551	-1.73334	0.00725649	0.0653589	1	0.306263	-4.52659	-23.0483	1.5336e-06	1.74184e-05	0.154955
BnaC09g51720D	chrC09_random	complement(948730..950079)	670.666	5.12623	34.9259	0	0	0	20.0249	1.14111	2.20551	4.84197e-11	4.4638e-09	4.89233e-06	283.691	2.57965	5.97794	0	0	0
BnaC09g53740D	chrC09_random	3689692..3691423	1.11362	-3.76732	-13.6168	0	0	0	0.767446	-1.32438	-2.50425	0.000502146	0.00761895	1	0.560317	-2.13382	-4.38878	0.000232224	0.00165881	1
BnaC09g54280D	chrC09_random	4115611..4118779	0.105757	-2.28085	-4.85964	0.00060237	0.00228724	1	0.0959867	-0.117692	-1.085	0.835677	0.999963	1	0.131175	-2.88254	-7.37449	6.91344e-05	0.000559498	1
BnaC09g54320D	chrC09_random	4140963..4142787	5.45862	3.75571	13.5077	0	0	0	0.93622	0.89821	1.86375	0.00444073	0.0445926	1	5.24001	2.1126	4.32469	0	0	0
BnaC09g54330D	chrC09_random	complement(4150866..4152392)	0.502939	2.88318	7.37775	4.31986e-08	2.77147e-07	0.00436478	0.136459	0.661927	1.58219	0.38686	0.818173	1	0.203141	4.62166	24.6183	3.93781e-05	0.000337355	1
BnaCnng01730D	chrCnn_random	1791628..1792742	0.425601	4.47246	22.1995	6.79746e-07	3.84964e-06	0.0686815	0.171818	1.38332	2.60867	0.135191	0.495963	1	0.508494	2.86103	7.26532	0.000106242	0.000823083	1
BnaCnng02400D	chrCnn_random	complement(2146398..2148586)	0.683365	2.41476	5.3323	1.25495e-11	1.0997e-10	1.268e-06	0.279632	0.0590159	1.04175	0.876615	0.999963	1	0.447273	2.12199	4.35295	9.31866e-07	1.10369e-05	0.0941557
BnaCnng02590D	chrCnn_random	2226548..2231735	3.79253	-2.71967	-6.58722	0	0	0	2.84131	-0.723154	-1.65079	1.20951e-05	0.000314404	1	7.44412	-2.17999	-4.53149	0	0	0
BnaCnng03690D	chrCnn_random	complement(2867610..2872002)	3.80334	3.75181	13.4713	0	0	0	0.979779	1.29154	2.44789	1.42916e-09	9.86357e-08	0.000144403	3.68509	3.40687	10.6065	0	0	0
BnaCnng03760D	chrCnn_random	2918720..2920671	9.8794	6.10124	68.6524	0	0	0	2.43139	1.64812	3.13425	2.63789e-13	3.56804e-11	2.66532e-08	3.49044	3.10106	8.5805	0	0	0
BnaCnng05190D	chrCnn_random	4851271..4852370	467.688	3.80394	13.9669	0	0	0	244.461	1.10541	2.1516	1.69432e-08	9.15964e-07	0.00171194	304.43	4.49758	22.5896	0	0	0
BnaCnng06930D	chrCnn_random	6029840..6031258	28.615	3.00346	8.01923	0	0	0	11.3918	1.52806	2.88397	1.66533e-15	3.08744e-13	1.68265e-10	16.017	2.81669	7.04544	0	0	0
BnaCnng07010D	chrCnn_random	6130311..6131332	0.886987	2.11554	4.33351	4.31616e-08	2.76944e-07	0.00436104	0.351931	0.0311673	1.02184	0.947386	0.999963	1	0.852823	3.85519	14.4719	7.8386e-10	1.48595e-08	7.92013e-05
BnaCnng07050D	chrCnn_random	complement(6176479..6183374)	2.13361	4.96665	31.2687	0	0	0	0.920635	1.32157	2.49937	3.79923e-11	3.55439e-09	3.83874e-06	0.536877	3.18549	9.09765	0	0	0
BnaCnng08050D	chrCnn_random	7374810..7375064	0.697973	-3.61481	-12.2509	0.00286577	0.00960295	1	0.0488504	2.66507	6.34257	0.291917	0.738435	1	1.12389	-4.18063	-18.1341	0.000197031	0.00143316	1
BnaCnng08320D	chrCnn_random	7690698..7692565	498.948	-3.01611	-8.08985	0	0	0	395.417	-1.565	-2.95877	1.11022e-16	2.37663e-14	1.12177e-11	312.53	-2.50399	-5.67251	0	0	0
BnaCnng08670D	chrCnn_random	8094278..8094998	0.796419	-3.67699	-12.7904	2.23187e-08	1.47449e-07	0.00225508	0.376561	0.385806	1.30659	0.483446	0.867808	1	0.769435	-2.41959	-5.35018	0.000158825	0.00118171	1
BnaCnng10410D	chrCnn_random	complement(9419868..9422638)	0.104013	2.87892	7.356	0.00011011	0.000468679	1	0.0596278	-0.13458	-1.09777	0.869425	0.999963	1	0.566901	2.91932	7.56489	6.39753e-09	1.07788e-07	0.000646407
BnaCnng11480D	chrCnn_random	complement(10813809..10815410)	0.179261	-3.43077	-10.7836	0.000105564	0.0004506	1	0.617601	-1.22974	-2.34525	0.0017334	0.0211806	1	0.693819	-5.61978	-49.1724	3.02088e-10	6.04295e-09	3.0523e-05
BnaCnng11830D	chrCnn_random	11232437..11235880	0.397055	2.16252	4.47697	1.60937e-09	1.17928e-08	0.000162611	0.293497	1.4285	2.69166	0.00202679	0.0240586	1	0.550528	3.37362	10.3648	1.11022e-15	4.06585e-14	1.12177e-10
BnaCnng13230D	chrCnn_random	12062645..12065641	86.4984	2.61822	6.13993	0	0	0	31.1434	0.53059	1.44452	0.00787916	0.069773	1	126.325	2.30185	4.93089	0	0	0
BnaCnng13410D	chrCnn_random	complement(12195878..12197672)	21.3235	2.40457	5.29479	0	0	0	9.32264	0.440786	1.35734	0.00504856	0.0492619	1	29.4502	2.66371	6.33659	0	0	0
BnaCnng13810D	chrCnn_random	12517727..12519613	2.75771	2.24476	4.73959	0	0	0	1.71678	0.645392	1.56416	0.00291388	0.0320334	1	1.99733	2.92789	7.60997	0	0	0
BnaCnng14220D	chrCnn_random	complement(13041478..13042375)	2.41916	3.87743	14.6968	0	0	0	0.608446	1.24102	2.36366	0.0141581	0.108836	1	1.04278	2.85574	7.23872	8.23029e-09	1.3664e-07	0.000831589
BnaCnng14300D	chrCnn_random	complement(13130098..13131356)	2.45427	-2.11216	-4.32337	7.10753e-10	5.37936e-09	7.18145e-05	2.29655	0.483957	1.39857	0.0618411	0.307409	1	2.03565	-2.08677	-4.24797	1.23722e-07	1.70359e-06	0.0125009
BnaCnng15010D	chrCnn_random	13999398..14001691	1.28526	5.48832	44.8899	0	0	0	0.0880922	2.28536	4.87486	0.0186865	0.133717	1	0.245564	2.59372	6.03654	2.3269e-05	0.000209043	1
BnaCnng19190D	chrCnn_random	17890047..17892155	31.4359	8.33751	323.475	0	0	0	1.8461	1.2966	2.45649	3.96979e-08	1.97104e-06	0.00401107	9.22305	4.98966	31.7714	0	0	0
BnaCnng20020D	chrCnn_random	18830738..18831184	2.49115	3.62196	12.3117	1.16351e-13	1.18462e-12	1.17561e-08	0.38176	0.246564	1.18638	0.767019	0.999963	1	0.950342	2.69599	6.48	3.45934e-05	0.000299942	1
BnaCnng20070D	chrCnn_random	18852728..18855246	0.496399	2.40603	5.30015	5.19107e-12	4.68476e-11	5.24506e-07	0.257882	0.727202	1.65543	0.0744866	0.34689	1	0.249481	2.76835	6.81327	2.25852e-07	2.98224e-06	0.0228201
BnaCnng20570D	chrCnn_random	complement(19361571..19362281)	40.8468	2.30041	4.92598	0	0	0	65.298	-0.623618	-1.54073	9.10191e-05	0.0018258	1	106.757	2.00639	4.01777	0	0	0
BnaCnng21190D	chrCnn_random	complement(19859833..19862720)	2.73852	-5.89852	-59.6527	0	0	0	3.62508	-1.25517	-2.38696	1.33469e-11	1.35398e-09	1.34857e-06	1.64148	-5.82299	-56.6102	0	0	0
BnaCnng22800D	chrCnn_random	complement(21341452..21344569)	2.09375	3.62235	12.315	0	0	0	2.49857	0.645209	1.56397	0.000835567	0.0116353	1	1.26701	2.75111	6.73237	0	0	0
BnaCnng26370D	chrCnn_random	complement(24886483..24887521)	7.64138	4.47198	22.1922	0	0	0	2.79495	1.76417	3.39679	5.03899e-09	3.06157e-07	0.00050914	2.63591	2.76735	6.80857	9.04632e-12	2.20996e-10	9.1404e-07
BnaCnng28350D	chrCnn_random	complement(26864455..26867333)	3.64686	-3.51167	-11.4056	0	0	0	1.99944	-0.340587	-1.26627	0.10377	0.425973	1	2.93482	-3.67382	-12.7623	0	0	0
BnaCnng28450D	chrCnn_random	26954092..26955270	0.681085	3.24558	9.48454	2.48172e-09	1.7893e-08	0.000250753	0.494946	0.640177	1.55852	0.134986	0.495585	1	0.850981	4.49789	22.5944	2.3654e-11	5.48668e-10	2.39e-06
BnaCnng28630D	chrCnn_random	complement(27142994..27145101)	0.197402	7.62755	197.752	0.00252078	0.00852581	1	0.0561338	1.34646	2.54288	0.157991	0.541628	1	0.208992	5.13619	35.1679	1.92512e-06	2.14791e-05	0.194515
BnaCnng28720D	chrCnn_random	complement(27250313..27251861)	0.194286	-3.86287	-14.5493	5.80151e-05	0.000257596	1	0.0793944	-1.04424	-2.06228	0.282372	0.73158	1	0.195858	-3.06446	-8.36556	0.00103391	0.00621824	1
BnaCnng29140D	chrCnn_random	27587951..27590786	1.70379	2.93264	7.63508	0	0	0	0.98555	0.866521	1.82326	0.000876974	0.0121018	1	5.83162	3.63183	12.3962	0	0	0
BnaCnng30870D	chrCnn_random	29341834..29345887	1.31733	-2.863	-7.27528	0	0	0	0.873464	-0.777921	-1.71466	0.00228869	0.0264738	1	0.888983	-2.08538	-4.24388	1.57807e-12	4.21486e-11	1.59448e-07
BnaCnng31040D	chrCnn_random	complement(29430225..29432231)	111.508	-4.7108	-26.1874	0	0	0	53.4122	-1.08642	-2.12347	5.35695e-08	2.56403e-06	0.00541266	52.2482	-3.53234	-11.5702	0	0	0
BnaCnng32890D	chrCnn_random	complement(31233448..31235208)	1.18957	6.24367	75.7762	0	0	0	0.0207654	2.00916	4.02549	0.235751	0.661547	1	0.366368	3.84823	14.4023	2.77252e-07	3.60999e-06	0.0280135
BnaCnng33690D	chrCnn_random	complement(31946040..31949954)	91.526	3.06779	8.38489	0	0	0	40.7483	0.731395	1.66024	5.12257e-05	0.00111117	1	68.3671	2.32142	4.99824	0	0	0
BnaCnng33710D	chrCnn_random	complement(31954535..31957306)	7.14068	3.26718	9.62766	0	0	0	2.26208	1.15887	2.23283	1.08874e-09	7.66061e-08	0.000110006	3.86847	2.09394	4.26912	0	0	0
BnaCnng33860D	chrCnn_random	complement(32106605..32109823)	0.101994	-2.11982	-4.3464	0.00143679	0.00510026	1	0.0584559	-0.668644	-1.58958	0.400825	0.8349	1	0.139735	-2.18901	-4.55991	0.00141582	0.00818813	1
BnaCnng36670D	chrCnn_random	complement(35004097..35004574)	16.5769	3.11181	8.64468	0	0	0	7.80349	1.33536	2.52338	7.7209e-08	3.56026e-06	0.0078012	9.80624	2.18859	4.5586	0	0	0
BnaCnng37620D	chrCnn_random	complement(36132518..36132871)	52.6737	-4.42401	-21.4665	0	0	0	43.5734	-1.58443	-2.99889	4.63366e-10	3.52549e-08	4.68185e-05	35.1631	-2.61202	-6.11358	0	0	0
BnaCnng37780D	chrCnn_random	complement(36274649..36275436)	0.965313	3.8393	14.3135	9.65696e-10	7.21167e-09	9.75739e-05	0.196481	0.346236	1.27124	0.641558	0.999963	1	0.669176	4.87531	29.3504	1.98347e-07	2.64988e-06	0.020041
BnaCnng38450D	chrCnn_random	37050642..37051975	0.594452	-2.06819	-4.19361	2.62184e-05	0.000122053	1	0.342071	-1.62681	-3.0883	0.00833864	0.0728719	1	0.852876	-4.03212	-16.3602	2.69217e-11	6.19346e-10	2.72017e-06
BnaCnng39630D	chrCnn_random	38198072..38200885	0.232733	8.25267	305	0.00105297	0.0038349	1	0.0326301	2.03899	4.10957	0.0823482	0.369208	1	0.221911	3.7947	13.8777	5.23015e-08	7.63994e-07	0.00528455
BnaCnng39650D	chrCnn_random	38235388..38236682	195.693	5.67916	51.2386	0	0	0	17.3277	1.76154	3.3906	0	0	0	37.662	3.22083	9.32326	0	0	0
BnaCnng40590D	chrCnn_random	39168218..39169237	2.33279	3.19019	9.12733	0	0	0	0.671932	1.4168	2.66993	0.0021454	0.0251562	1	0.982356	2.58238	5.98928	1.63755e-08	2.58892e-07	0.00165458
BnaCnng40810D	chrCnn_random	39335983..39340574	34.2713	3.3884	10.4716	0	0	0	4.41253	0.799366	1.74034	6.2936e-07	2.30735e-05	0.0635905	24.0254	3.37795	10.396	0	0	0
BnaCnng41180D	chrCnn_random	complement(39955550..39956341)	1.81349	3.22494	9.34986	1.13243e-14	1.23458e-13	1.1442e-09	0.614352	-0.394781	-1.31474	0.382629	0.813006	1	2.40701	2.74576	6.70742	4.03644e-12	1.02757e-10	4.07842e-07
BnaCnng41290D	chrCnn_random	40066541..40068696	87.7974	2.38411	5.22021	0	0	0	58.031	0.786665	1.72508	1.01052e-05	0.000267706	1	62.812	2.26695	4.81304	0	0	0
BnaCnng41720D	chrCnn_random	complement(40562287..40564533)	2.96205	4.09336	17.0697	0	0	0	0.319287	0.234067	1.17615	0.537273	0.917784	1	1.20244	2.54772	5.84709	1.89848e-14	6.16793e-13	1.91823e-09
BnaCnng41950D	chrCnn_random	40965418..40969792	7.94001	-2.32796	-5.02095	0	0	0	7.69559	-1.02024	-2.02826	6.34899e-10	4.67567e-08	6.41502e-05	6.06023	-2.33182	-5.0344	0	0	0
BnaCnng42790D	chrCnn_random	41816985..41818168	5.29302	2.64903	6.27244	0	0	0	3.73467	0.432677	1.34974	0.0317524	0.196188	1	1.71613	3.90791	15.0106	0	0	0
BnaCnng43250D	chrCnn_random	complement(42350262..42353180)	9.05757	2.57447	5.95651	0	0	0	4.67006	0.654293	1.57384	0.000173962	0.00314834	1	9.26384	2.20551	4.61237	0	0	0
BnaCnng43970D	chrCnn_random	43137518..43138258	2.92192	2.41808	5.3446	1.56541e-14	1.68984e-13	1.58169e-09	1.36005	0.714389	1.64079	0.0439149	0.244135	1	1.19518	2.55337	5.87002	2.84679e-07	3.70145e-06	0.028764
BnaCnng44540D	chrCnn_random	complement(43673817..43674790)	5.59262	3.63184	12.3963	0	0	0	2.13937	0.644156	1.56282	0.0641102	0.314604	1	2.20423	3.82232	14.146	0	0	0
BnaCnng44880D	chrCnn_random	44014814..44015507	57.3076	3.67859	12.8046	0	0	0	4.39572	-0.0893469	-1.06389	0.702512	0.999963	1	11.0319	3.40225	10.5726	0	0	0
BnaCnng45050D	chrCnn_random	44158974..44159543	2.10025	2.05344	4.15095	2.41806e-09	1.74515e-08	0.00024432	1.75139	-0.0502443	-1.03544	0.905395	0.999963	1	3.67261	3.38541	10.4498	4.44089e-16	1.69068e-14	4.48708e-11
BnaCnng45070D	chrCnn_random	44175605..44177677	3.25333	8.82895	454.757	0	0	0	0.218097	0.611514	1.52786	0.20363	0.61546	1	1.06591	4.55772	23.551	0	0	0
BnaCnng45080D	chrCnn_random	44177731..44178057	3.85004	9.186	582.452	0.000233932	0.000948951	1	0.257277	1.27109	2.41344	0.274535	0.719705	1	1.45047	5.23255	37.597	1.50059e-06	1.70782e-05	0.15162
BnaCnng46690D	chrCnn_random	46130385..46136067	10.2111	3.57227	11.8949	0	0	0	5.35603	1.35074	2.55042	5.55112e-16	1.08279e-13	5.60885e-11	7.13271	2.76619	6.8031	0	0	0
BnaCnng46880D	chrCnn_random	46344525..46347264	1.87514	3.70229	13.0167	0	0	0	0.911514	1.78682	3.45053	1.99577e-09	1.33456e-07	0.000201653	1.38372	3.65423	12.5902	0	0	0
BnaCnng47390D	chrCnn_random	46827564..46829542	2.0445	-3.03526	-8.19793	0	0	0	3.41717	-1.778	-3.42951	0	0	0	3.18495	-4.42485	-21.479	0	0	0
BnaCnng47410D	chrCnn_random	complement(46833087..46836145)	62.909	5.59777	48.4279	0	0	0	17.1114	1.92119	3.78734	0	0	0	38.4087	4.18515	18.191	0	0	0
BnaCnng48120D	chrCnn_random	complement(47395186..47409113)	0.450544	4.62211	24.6259	0	0	0	0.040813	0.887906	1.85049	0.0501728	0.266631	1	0.212859	4.51546	22.8711	0	0	0
BnaCnng48950D	chrCnn_random	complement(48365133..48365681)	2.62758	-4.14675	-17.7131	0	0	0	3.51587	-1.45601	-2.74348	1.54079e-06	5.12955e-05	0.155682	3.71734	-4.04307	-16.4849	0	0	0
BnaCnng49870D	chrCnn_random	49338138..49340540	10.9651	2.34697	5.08755	0	0	0	19.0005	0.913606	1.88375	1.48238e-08	8.08309e-07	0.0014978	3.21221	2.75994	6.77366	0	0	0
BnaCnng52000D	chrCnn_random	complement(51508819..51510553)	0.242445	4.84262	28.6928	2.95639e-06	1.5558e-05	0.298714	0.189279	1.20624	2.30736	0.0428901	0.240103	1	0.488157	4.43808	21.6768	4.03081e-11	9.05051e-10	4.07273e-06
BnaCnng54140D	chrCnn_random	complement(53887343..53889279)	1.15859	-4.67353	-25.5196	0	0	0	0.21225	-1.32678	-2.50843	0.0188227	0.134406	1	0.325438	-2.81396	-7.03213	6.30011e-06	6.35737e-05	0.636564
BnaCnng55020D	chrCnn_random	54870443..54872884	0.432231	3.53666	11.6049	1.73371e-11	1.49991e-10	1.75174e-06	0.173903	0.519667	1.43362	0.302393	0.738435	1	1.12486	3.56918	11.8694	3.59712e-13	1.02094e-11	3.63453e-08
BnaCnng55150D	chrCnn_random	55010804..55011202	2.35253	4.54625	23.3645	3.32245e-12	3.03939e-11	3.35701e-07	0.67401	1.20674	2.30815	0.0721216	0.339886	1	0.944154	3.08726	8.49881	4.76273e-05	0.000400588	1
BnaCnng55690D	chrCnn_random	complement(55624370..55625978)	0.896708	-2.62842	-6.18348	3.17524e-14	3.3619e-13	3.20826e-09	1.45316	-1.1385	-2.20152	2.04535e-05	0.000497425	1	1.01034	-2.06211	-4.17597	4.78191e-07	5.97015e-06	0.0483164
BnaCnng55740D	chrCnn_random	complement(55708146..55711255)	6.28447	-7.03892	-131.5	0	0	0	3.24865	-1.94388	-3.8474	0	0	0	3.62682	-2.44562	-5.44758	0	0	0
BnaCnng55750D	chrCnn_random	complement(55718639..55720789)	1.17564	-3.06414	-8.36368	0	0	0	2.07355	-0.713609	-1.6399	0.0103466	0.0859537	1	0.851493	-2.11444	-4.33022	1.17007e-07	1.61663e-06	0.0118224
BnaCnng55880D	chrCnn_random	55822297..55825409	0.512184	4.24437	18.9532	0	0	0	0.0411645	0.525749	1.43968	0.549543	0.92865	1	0.247783	2.76265	6.78641	1.00336e-07	1.40279e-06	0.0101379
BnaCnng56690D	chrCnn_random	56566671..56567415	1.02581	2.37843	5.19969	4.05599e-07	2.35758e-06	0.0409818	0.266343	0.106352	1.0765	0.873825	0.999963	1	0.908149	2.03257	4.09134	5.67185e-05	0.00046951	1
BnaCnng58150D	chrCnn_random	complement(57878555..57878803)	0.963105	3.14846	8.8671	0.000388351	0.00152248	1	0.981535	0.57613	1.49084	0.421065	0.857283	1	3.07633	5.04252	32.9571	5.59007e-10	1.07955e-08	5.64821e-05
BnaCnng59980D	chrCnn_random	complement(59751026..59751250)	2.98667	4.61986	24.5876	8.1818e-09	5.62527e-08	0.000826689	1.28533	2.19901	4.59165	0.00324399	0.034955	1	1.79603	3.57233	11.8954	7.76957e-06	7.69569e-05	0.785038
BnaCnng60710D	chrCnn_random	60540878..60542310	6.42908	3.36166	10.2792	0	0	0	0.866246	-0.329948	-1.25697	0.332729	0.751429	1	6.20162	2.66452	6.34017	0	0	0
BnaCnng60930D	chrCnn_random	complement(60776451..60779544)	48.0086	-4.76853	-27.2565	0	0	0	22.5374	-1.01168	-2.01626	1.60268e-08	8.69217e-07	0.00161935	36.3735	-3.14911	-8.87111	0	0	0
BnaCnng61510D	chrCnn_random	61366946..61369096	2.12673	-2.50505	-5.6767	0	0	0	3.44478	-1.1698	-2.2498	9.99176e-08	4.43766e-06	0.0100957	0.1491	-2.34581	-5.08344	0.00155674	0.00889414	1
BnaCnng61850D	chrCnn_random	complement(61688197..61690512)	3.85588	4.55769	23.5506	0	0	0	1.5215	0.664344	1.58485	0.0029012	0.0319391	1	2.50079	2.82078	7.06544	0	0	0
BnaCnng62090D	chrCnn_random	complement(61905711..61907811)	0.940323	2.7241	6.6075	3.9968e-15	4.47068e-14	4.03837e-10	0.320631	0.533681	1.44762	0.178737	0.577138	1	1.4506	2.58853	6.01485	4.08162e-12	1.0375e-10	4.12407e-07
BnaCnng62220D	chrCnn_random	62033645..62034818	0.884561	4.47554	22.247	3.13527e-13	3.09272e-12	3.16788e-08	0.201974	1.51676	2.86148	0.0472191	0.255983	1	0.614183	3.04491	8.25294	8.46135e-08	1.19722e-06	0.00854934
BnaCnng62350D	chrCnn_random	62180318..62181534	0.539162	-2.63631	-6.21738	1.09631e-07	6.76009e-07	0.0110771	0.622172	-1.1052	-2.15128	0.00567865	0.0540631	1	1.1152	-3.23892	-9.44085	3.40028e-09	5.93716e-08	0.000343564
BnaCnng63480D	chrCnn_random	complement(63410035..63411368)	6.88759	2.90988	7.51557	0	0	0	2.91501	1.19485	2.28922	1.28619e-07	5.55844e-06	0.0129956	4.0664	3.2193	9.31332	0	0	0
BnaCnng64850D	chrCnn_random	64596419..64598464	12.6638	-5.51845	-45.8373	0	0	0	10.7979	-1.11449	-2.16519	1.92601e-12	2.21142e-10	1.94605e-07	11.1116	-4.95053	-30.9213	0	0	0
BnaCnng65070D	chrCnn_random	64822504..64825288	0.689748	-2.55028	-5.85749	2.27707e-13	2.26697e-12	2.30075e-08	0.189538	-1.40941	-2.65629	0.0122552	0.0976906	1	0.636148	-2.1204	-4.34815	1.31976e-08	2.11979e-07	0.00133348
BnaCnng65320D	chrCnn_random	complement(65039702..65040642)	0.805381	4.79544	27.7697	6.4366e-10	4.89319e-09	6.50354e-05	0.163109	1.68295	3.21083	0.0905368	0.391982	1	0.237463	3.66031	12.6434	0.000909987	0.00556222	1
BnaCnng68980D	chrCnn_random	complement(68734156..68736370)	134.807	3.5883	12.0278	0	0	0	98.2647	1.11356	2.1638	2.28586e-09	1.50074e-07	0.000230964	96.4715	5.52196	45.949	0	0	0
BnaCnng70050D	chrCnn_random	70055777..70056319	0.605357	2.66422	6.33886	6.83119e-05	0.000300437	1	0.10299	4.49047	22.4784	0.0830993	0.371257	1	1.24349	2.87342	7.32802	2.35636e-07	3.10453e-06	0.0238087
BnaCnng72120D	chrCnn_random	72517639..72518430	3.18054	8.22231	298.65	9.0019e-11	7.35943e-10	9.09552e-06	0.169291	1.51132	2.85072	0.155747	0.536776	1	0.444942	4.30553	19.774	1.49948e-05	0.00014023	1
BnaCnng74570D	chrCnn_random	complement(75433811..75434878)	1.40834	-2.76319	-6.78894	4.996e-14	5.22185e-13	5.04796e-09	0.94592	-1.3699	-2.58452	0.000383441	0.00608687	1	0.732137	-2.23017	-4.69189	5.83221e-05	0.000481207	1
BnaCnng74800D	chrCnn_random	75697489..75698950	14.0999	-3.06052	-8.34275	0	0	0	9.23859	-1.22392	-2.3358	1.33045e-09	9.24542e-08	0.000134428	15.0974	-3.17351	-9.02241	0	0	0
BnaCnng75530D	chrCnn_random	76456142..76456457	4.89872	3.31767	9.97054	0	0	0	1.72302	0.897047	1.86225	0.0451285	0.248652	1	1.99028	2.0169	4.04714	6.21961e-05	0.000509468	1
BnaCnng75790D	chrCnn_random	76757490..76758057	12.8437	5.39456	42.0653	0	0	0	0.357754	-0.502102	-1.41628	0.600301	0.970737	1	1.1905	4.09874	17.1334	6.74324e-07	8.17245e-06	0.0681337
BnaCnng76610D	chrCnn_random	complement(77741714..77742658)	3.9039	2.57673	5.96586	0	0	0	1.83041	1.77697	3.42707	7.00999e-06	0.000194592	0.708289	1.14178	2.08715	4.24909	4.66519e-05	0.00039294	1
BnaCnng76740D	chrCnn_random	complement(77820665..77822121)	1.08081	2.3462	5.08483	1.18905e-13	1.21013e-12	1.20141e-08	1.20705	0.826144	1.77294	0.00287019	0.0316667	1	0.613076	2.02134	4.05961	9.64721e-06	9.38602e-05	0.974754
BnaCnng78420D	chrCnn_random	80085418..80086930	0.176029	-3.3417	-10.138	0.000460333	0.00178214	1	0.226112	-0.736034	-1.66559	0.218547	0.640062	1	0.297223	-2.0158	-4.04404	0.000913212	0.00558034	1
BnaCnng78440D	chrCnn_random	complement(80111882..80112740)	117.48	2.47899	5.57507	0	0	0	17.5879	1.03978	2.05592	2.00805e-06	6.47187e-05	0.202893	98.8224	2.59554	6.04416	0	0	0
BnaUnng01870D	chrUnn_random	2586443..2586730	1.1872	-7.10275	-137.449	0.00208457	0.007169	1	1.82115	-1.86729	-3.64848	0.00174321	0.0212568	1	0.833012	-3.03844	-8.21601	0.000922586	0.00563081	1
BnaUnng03570D	chrUnn_random	complement(5067935..5068651)	20.7616	3.06027	8.34129	0	0	0	3.95147	1.63067	3.09658	1.49983e-09	1.0295e-07	0.000151543	35.1401	3.01261	8.07022	0	0	0
BnaUnng05060D	chrUnn_random	complement(7729963..7731077)	38.8576	2.30406	4.93845	0	0	0	11.5062	0.365249	1.2881	0.0339648	0.205276	1	27.694	2.68535	6.43236	0	0	0
