# Supplementary material for: Comparative transcriptome analysis of canola carrying a single vs stacked resistance genes against clubroot
Source: Front Plant Sci. 2024 May 21;15:1358605. doi: 10.3389/fpls.2024.1358605 (PMC11148231; doi:10.3389/fpls.2024.1358605)
Supplement: Supplementary Table 5 — Enrichment analysis of the DEGs involved in the Mitogen-Activated Protein Kinase (MAPK) cascade shared between lines 15 and 20, but not by line 16. [file Table_5.xlsx]

## Sheet:  MAMP cascade
ID	Alias	Gene fuction	M15-L15 Fold change	M16-L16 Fold change	M20-L20 Fold change
BnaUnng02910D	GSBRNA2T00076523001	sigma factor binding protein chloroplastic-like	1777.43	5.33737	10.7573
BnaA06g20570D	GSBRNA2T00016322001	probable calcium-binding protein cml47	829.619	-1.26554	33.0217
BnaA09g20420D	GSBRNA2T00094506001	cysteine-rich receptor-like protein kinase 36	760.203	6.15457	36.5808
BnaA09g44910D	GSBRNA2T00016246001	disease resistance protein at4g11170	353.363	4.41667	18.5377
BnaA04g02560D	GSBRNA2T00126205001	probable wrky transcription factor 70	177.151	2.73624	30.5467
BnaA03g34700D	GSBRNA2T00137471001	probable cyclic nucleotide-gated ion channel chloroplastic	134.323	2.91735	24.2886
BnaA09g51300D	GSBRNA2T00052436001	protein nim1-interacting 1-like	129.346	3.17578	18.3622
BnaCnng07500D	GSBRNA2T00055288001	glucan endo- -beta- acidic isoform-like	127.281	3.56811	4.73917
BnaC06g16070D	GSBRNA2T00050878001	sigma factor binding protein chloroplastic-like	112.099	6.497	25.1495
BnaCnng25710D	GSBRNA2T00011634001	cysteine-rich receptor-like protein kinase 36	90.6588	2.47964	11.7166
BnaA10g20720D	GSBRNA2T00135758001	lepr3	70.7349	2.36586	10.6538
BnaA04g02730D	GSBRNA2T00126230001	sigma factor binding protein chloroplastic-like	62.1596	1.49677	6.99189
BnaC03g40070D	GSBRNA2T00123950001	probable cyclic nucleotide-gated ion channel chloroplastic	59.129	1.55995	9.00522
BnaC04g24400D	GSBRNA2T00047020001	glucan endo- -beta- acidic isoform-like	57.0829	3.69083	8.24734
BnaA04g02250D	GSBRNA2T00149066001	protein kinase	48.0552	1.19022	7.40134
BnaC04g24480D	GSBRNA2T00047005001	glucan endo- -beta- acidic isoform-like	46.0422	17.085	9.50969
BnaC02g09670D	GSBRNA2T00059111001	probable wrky transcription factor 38	45.3039	2.57526	5.60431
BnaCnng52600D	GSBRNA2T00056691001	probable wrky transcription factor 70	42.7737	2.28609	6.84718
BnaC02g04650D	GSBRNA2T00151920001	4-substituted benzoates-glutamate ligase -like	38.2387	1.43997	10.0972
BnaC06g15910D	GSBRNA2T00050848001	probable wrky transcription factor 70	33.0612	2.56386	6.004
BnaC06g34630D	GSBRNA2T00103456001	protein sar deficient 1-like	26.8755	2.25611	12.5722
BnaC08g01180D	GSBRNA2T00145231001	receptor-like protein 12	25.0729	1.54976	9.23404
BnaC05g10980D	GSBRNA2T00072443001	rna-dependent rna polymerase 1	24.2363	2.60734	11.9677
BnaAnng04540D	GSBRNA2T00063314001	probable lrr receptor-like serine threonine-protein kinase at4g08850	23.5865	1.74187	6.46687
BnaCnng21280D	GSBRNA2T00003882001	g-type lectin s-receptor-like serine threonine-protein kinase rlk1	22.3106		9.24675
BnaC03g05810D	GSBRNA2T00140326001	4-substituted benzoates-glutamate ligase -like	20.4546	1.11678	11.5957
BnaC08g27340D	GSBRNA2T00155961001	probable wrky transcription factor 70	19.4138	1.27372	4.84368
BnaC04g38140D	GSBRNA2T00127587001	receptor-like protein 12	18.7957	4.36015	4.4229
BnaC02g41200D	GSBRNA2T00120313001	1-aminocyclopropane-1-carboxylate oxidase 5-like	18.7495	3.29161	4.82581
BnaC03g23970D	GSBRNA2T00075487001	phytochrome interacting factor 4	15.2069	3.01968	4.66553
BnaA10g01150D	GSBRNA2T00150459001	protein nim1-interacting 1-like	12.8019	2.38044	5.31686
BnaC05g01240D	GSBRNA2T00085441001	protein nim1-interacting 1-like	12.1723	2.59257	4.06353
BnaC03g72920D	GSBRNA2T00003724001	cysteine-rich receptor-like protein kinase 45	11.3772	-1.20894	5.34242
BnaCnng49350D	GSBRNA2T00051194001	nac domain-containing protein 59-like	10.306	2.07888	19.5243
BnaC04g11230D	GSBRNA2T00009066001	receptor-like protein 12	10.1867	2.14113	7.0733
BnaA10g19970D	GSBRNA2T00135671001	4-substituted benzoates-glutamate ligase -like	9.99794	-1.07545	4.97589
BnaA03g39800D	GSBRNA2T00113597001	g-type lectin s-receptor-like serine threonine-protein kinase rlk1	9.4016	1.81328	4.64274
BnaA09g08940D	GSBRNA2T00087538001	nac transcription factor 29-like	8.38412	1.46176	5.94048
BnaCnng60590D	GSBRNA2T00079857001	cysteine-rich receptor-like protein kinase 36	8.29502	2.48728	9.21295
BnaC03g60970D	GSBRNA2T00067987001	nac transcription factor 29-like	8.05603	1.15333	5.03393
BnaC05g38150D	GSBRNA2T00106217001	nac domain-containing protein 55-like	7.32874	-1.08207	6.3749
BnaA06g09600D	GSBRNA2T00081735001	rna-dependent rna polymerase 1	7.32031	1.72188	5.99407
BnaC09g43750D	GSBRNA2T00031489001	4-substituted benzoates-glutamate ligase -like	7.1867	-1.24071	6.71102
BnaC03g22840D	GSBRNA2T00019025001	probable wrky transcription factor 54	7.0923	2.52561	6.96695
BnaC08g47770D	GSBRNA2T00022767001	nudix hydrolase 7-like	6.96021	1.29525	4.76393
BnaC01g36040D	GSBRNA2T00018140001	nac domain-containing protein 55-like	6.89027	1.693	7.69019
BnaA03g04280D	GSBRNA2T00129918001	4-substituted benzoates-glutamate ligase -like	6.74352	-2.08464	7.64728
BnaC06g05930D	GSBRNA2T00033572001	nac domain-containing protein 19	6.61986	1.00108	5.12448
BnaA03g24890D	GSBRNA2T00151516001	cysteine-rich receptor-like protein kinase 45	6.46392	-1.84528	6.30008
BnaA07g22510D	GSBRNA2T00099474001	protein sar deficient 1-like	6.24375	1.92252	4.89503
BnaAnng06850D	GSBRNA2T00075556001	snap25 homologous protein snap33-like	6.16087	1.13427	4.20048
BnaC08g47780D	GSBRNA2T00022768001	nudix hydrolase 7-like	6.00467	1.49751	5.37278
BnaA09g02500D	GSBRNA2T00009829001	nac domain-containing protein 59-like	5.38872	1.56959	22.2178
BnaC08g28750D	GSBRNA2T00155771001	protein kinase	5.3651	1.09159	4.65267
BnaC09g09210D	GSBRNA2T00035731001	nac transcription factor 29-like	5.21863	1.05641	4.84597
BnaA05g24050D	GSBRNA2T00104909001	nac domain-containing protein 55-like	4.90345	-1.08682	6.9057
BnaC07g38550D	GSBRNA2T00157168001	probable wrky transcription factor 53	4.87243	-1.22266	4.71977
BnaC03g39160D	GSBRNA2T00123793001	nac domain-containing protein 55-like	4.18889	-1.49327	4.04275
BnaA01g15270D	GSBRNA2T00149595001	disease resistance protein rps2	4.0982	1.01095	4.06999
BnaA02g29530D	GSBRNA2T00080111001	protein aig2-like	-4.53102	-1.58461	-4.25441
BnaC08g49140D	GSBRNA2T00007357001	seco-amyrin synthase-like	-10.2752	-2.76012	-6.48566
BnaAnng09430D	GSBRNA2T00088429001	e3 ubiquitin-protein ligase pub24-like	-22.0551	-3.50816	-5.33938
