# Supplementary material for: Comparative transcriptome analysis of canola carrying a single vs stacked resistance genes against clubroot
Source: Front Plant Sci. 2024 May 21;15:1358605. doi: 10.3389/fpls.2024.1358605 (PMC11148231; doi:10.3389/fpls.2024.1358605)
Supplement: Supplementary Table 6 — Enrichment analysis of the DEGs involved in the different biological processes of defense responses. [file Table_6.xlsx]

## Sheet: Activation of immune response
ID	Alias	Gene name/Gene function	M15-L15 Fold change	M16-L16 Fold change	M20-L20 Fold change
BnaA08g09000D	GSBRNA2T00126922001	receptor-like protein 12	331.805	4.87925	17.7765
BnaCnng77080D	GSBRNA2T00027582001	probable flavin-containing monooxygenase 1	271.834	46.7805	10.2439
BnaA04g02560D	GSBRNA2T00126205001	probable wrky transcription factor 70	177.151	2.73624	30.5467
BnaC08g18680D	GSBRNA2T00139519001	probable flavin-containing monooxygenase 1	83.1052	3.39846	16.5676
BnaA06g12200D	GSBRNA2T00034863001	receptor-like protein 12	68.5862	3.39763	10.0278
BnaA08g22130D	GSBRNA2T00102882001	probable flavin-containing monooxygenase 1	54.0984	1.45423	15.7394
BnaCnng52600D	GSBRNA2T00056691001	probable wrky transcription factor 70	42.7737	2.28609	6.84718
BnaC06g15910D	GSBRNA2T00050848001	probable wrky transcription factor 70	33.0612	2.56386	6.004
BnaC08g27340D	GSBRNA2T00155961001	probable wrky transcription factor 70	19.4138	1.27372	4.84368
BnaC05g14910D	GSBRNA2T00072332001	probable flavin-containing monooxygenase 1	18.5283	5.83082	13.7619
BnaC08g47770D	GSBRNA2T00022767001	nudix hydrolase 7-like	6.96021	1.29525	4.76393
BnaC08g47780D	GSBRNA2T00022768001	nudix hydrolase 7-like	6.00467	1.49751	5.37278
BnaC01g15190D	GSBRNA2T00048813001	tir-nbs-lrr class disease resistance protein	4.34256	3.35968	4.65588

## Sheet: Signal transduction 
ID	Alias	Gene name/Gene function	M15-L15 Fold changes	M16-L16 Fold change	M20-L20 Fold change
BnaUnng02910D	GSBRNA2T00076523001	sigma factor binding protein chloroplastic-like	1777.43	5.33737	10.7573
BnaCnng77080D	GSBRNA2T00027582001	probable flavin-containing monooxygenase 1	271.834	46.7805	10.2439
BnaCnng25710D	GSBRNA2T00011634001	cysteine-rich receptor-like protein kinase 36	90.6588	2.47964	11.7166
BnaCnng52600D	GSBRNA2T00056691001	probable wrky transcription factor 70	42.7737	2.28609	6.84718
BnaCnng22800D	GSBRNA2T00007377001	probable lrr receptor-like serine threonine-protein kinase at3g47570	12.315	1.56397	6.73237
BnaCnng41380D	GSBRNA2T00037906001	probable wrky transcription factor 62	11.2762	3.66534	4.59464
BnaCnng49350D	GSBRNA2T00051194001	nac domain-containing protein 59-like	10.306	2.07888	19.5243
BnaCnng51060D	GSBRNA2T00054421001	peroxidase 71-like	9.69209	2.00166	5.89467
BnaCnng60590D	GSBRNA2T00079857001	cysteine-rich receptor-like protein kinase 36	8.29502	2.48728	9.21295
BnaCnng39500D	GSBRNA2T00036046001	leucine-rich repeat receptor-like serine threonine tyrosine-protein kinase sobir1	7.27613	-1.0845	4.16043
BnaCnng62090D	GSBRNA2T00083489001	cytochrome p450 71b21	6.6075	1.44762	6.01485
BnaCnng60400D	GSBRNA2T00077606001	u-box domain-containing protein 51	6.58734	1.37036	4.8136
BnaCnng67570D	GSBRNA2T00097678001	transcription factor myb108-like	6.57786	-1.60508	4.95681
BnaCnng43250D	GSBRNA2T00040918001	two-component response regulator-like aprr1	5.95651	1.57384	4.61237
BnaCnng78420D	GSBRNA2T00033688001	protein leafy	-10.138	-1.66559	-4.04404
BnaCnng48950D	GSBRNA2T00050921001	ethylene-responsive transcription factor erf021-like	-17.7131	-2.74348	-16.4849

## Sheet: Oxigen birst
ID	Alias	Gene name/Gene function	M15-L15 Fold changes	M16-L16 Fold change	M20-L20 Fold change
BnaA06g20570D	GSBRNA2T00016322001	probable calcium-binding protein cml47	829.619	-1.26554	33.0217
BnaA04g02560D	GSBRNA2T00126205001	probable wrky transcription factor 70	177.151	2.73624	30.5467
BnaA05g03430D	GSBRNA2T00132649001	basic endochitinase chb4-like	59.1167	2.46796	8.49531
BnaCnng52600D	GSBRNA2T00056691001	probable wrky transcription factor 70	42.7737	2.28609	6.84718
BnaC02g04650D	GSBRNA2T00151920001	4-substituted benzoates-glutamate ligase -like	38.2387	1.43997	10.0972
BnaC06g15910D	GSBRNA2T00050848001	probable wrky transcription factor 70	33.0612	2.56386	6.004
BnaA06g01000D	GSBRNA2T00024650001	protein kinase-like protein	27.1163	1.33035	6.72747
BnaA06g01010D	GSBRNA2T00024651001	protein kinase-like protein	26.6636	1.17848	5.74407
BnaC03g24360D	GSBRNA2T00079751001	basic endochitinase chb4-like	20.6963	1.37632	5.8978
BnaC03g05810D	GSBRNA2T00140326001	4-substituted benzoates-glutamate ligase -like	20.4546	1.11678	11.5957
BnaC08g27340D	GSBRNA2T00155961001	probable wrky transcription factor 70	19.4138	1.27372	4.84368
BnaA06g23270D	GSBRNA2T00077296001	peroxidase 71-like	12.9868	2.15931	7.468
BnaA09g28900D	GSBRNA2T00090596001	reticuline oxidase-like protein	12.837	1.91885	11.4514
BnaAnng06950D	GSBRNA2T00075567001	u-box domain-containing protein 51	10.3372	1.21194	7.60871
BnaA10g19970D	GSBRNA2T00135671001	4-substituted benzoates-glutamate ligase -like	9.99794	-1.07545	4.97589
BnaCnng51060D	GSBRNA2T00054421001	peroxidase 71-like	9.69209	2.00166	5.89467
BnaC07g31290D	GSBRNA2T00021525001	u-box domain-containing protein 51	8.41297	2.68477	4.51184
BnaC05g20360D	GSBRNA2T00142452001	reticuline oxidase-like protein	7.92524	1.63954	9.77034
BnaC09g43750D	GSBRNA2T00031489001	4-substituted benzoates-glutamate ligase -like	7.1867	-1.24071	6.71102
BnaC08g47770D	GSBRNA2T00022767001	nudix hydrolase 7-like	6.96021	1.29525	4.76393
BnaA03g04280D	GSBRNA2T00129918001	4-substituted benzoates-glutamate ligase -like	6.74352	-2.08464	7.64728
BnaCnng60400D	GSBRNA2T00077606001	u-box domain-containing protein 51	6.58734	1.37036	4.8136
BnaAnng06850D	GSBRNA2T00075556001	snap25 homologous protein snap33-like	6.16087	1.13427	4.20048
BnaA02g34070D	GSBRNA2T00047517001	peroxidase 71-like	6.1132	1.7012	4.92306
BnaC08g47780D	GSBRNA2T00022768001	nudix hydrolase 7-like	6.00467	1.49751	5.37278
BnaA09g03720D	GSBRNA2T00009453001	e3 ubiquitin-protein ligase atl31-like	5.57022	1.0064	6.14256
BnaC04g03640D	GSBRNA2T00002189001	cysteine histidine-rich c1 domain-containing protein	4.28342	1.13768	24.4038
BnaA03g40330D	GSBRNA2T00113529001	u-box domain-containing protein 51	4.28163	1.47443	6.65398
BnaA02g31140D	GSBRNA2T00120524001	e3 ubiquitin-protein ligase atl31-like	4.0206	1.22045	7.36024
BnaC08g49140D	GSBRNA2T00007357001	seco-amyrin synthase-like	-10.2752	-2.76012	-6.48566
BnaAnng09430D	GSBRNA2T00088429001	e3 ubiquitin-protein ligase pub24-like	-22.0551	-3.50816	-5.33938

## Sheet: Hormone biosynthesis process
ID	Alias	Gene name/Gene function	M15-L15 Fold changes	M16-L16 Fold change	M20-L20 Fold change
BnaUnng02910D	GSBRNA2T00076523001	sigma factor binding protein chloroplastic-like	1777.43	5.33737	10.7573
BnaA06g20570D	GSBRNA2T00016322001	probable calcium-binding protein cml47	829.619	-1.26554	33.0217
BnaA09g20420D	GSBRNA2T00094506001	cysteine-rich receptor-like protein kinase 36	760.203	6.15457	36.5808
BnaA09g44910D	GSBRNA2T00016246001	disease resistance protein at4g11170	353.363	4.41667	18.5377
BnaC08g14230D	GSBRNA2T00012815001	ankyrin repeat-containing protein at5g02620-like	302.201	1.81865	35.9326
BnaA04g02560D	GSBRNA2T00126205001	probable wrky transcription factor 70	177.151	2.73624	30.5467
BnaA03g34700D	GSBRNA2T00137471001	probable cyclic nucleotide-gated ion channel chloroplastic	134.323	2.91735	24.2886
BnaA09g51300D	GSBRNA2T00052436001	protein nim1-interacting 1-like	129.346	3.17578	18.3622
BnaC07g39480D	GSBRNA2T00154503001	protein srg1-like	128.743	2.59407	11.8474
BnaCnng07500D	GSBRNA2T00055288001	glucan endo- -beta- acidic isoform-like	127.281	3.56811	4.73917
BnaC06g16070D	GSBRNA2T00050878001	sigma factor binding protein chloroplastic-like	112.099	6.497	25.1495
BnaCnng25710D	GSBRNA2T00011634001	cysteine-rich receptor-like protein kinase 36	90.6588	2.47964	11.7166
BnaA04g02730D	GSBRNA2T00126230001	sigma factor binding protein chloroplastic-like	62.1596	1.49677	6.99189
BnaA03g45820D	GSBRNA2T00048837001	cysteine-rich receptor-like protein kinase 15 isoform x1	60.3527	7.53184	36.292
BnaC03g40070D	GSBRNA2T00123950001	probable cyclic nucleotide-gated ion channel chloroplastic	59.129	1.55995	9.00522
BnaC04g24400D	GSBRNA2T00047020001	glucan endo- -beta- acidic isoform-like	57.0829	3.69083	8.24734
BnaC03g25440D	GSBRNA2T00101548001	bon1-associated protein 2-like	49.9433	3.62279	9.56142
BnaA04g02250D	GSBRNA2T00149066001	protein kinase	48.0552	1.19022	7.40134
BnaC04g24480D	GSBRNA2T00047005001	glucan endo- -beta- acidic isoform-like	46.0422	17.085	9.50969
BnaC02g09670D	GSBRNA2T00059111001	probable wrky transcription factor 38	45.3039	2.57526	5.60431
BnaCnng52600D	GSBRNA2T00056691001	probable wrky transcription factor 70	42.7737	2.28609	6.84718
BnaA09g48610D	GSBRNA2T00122273001	amidase 1	38.244	3.47548	41.9138
BnaC02g04650D	GSBRNA2T00151920001	4-substituted benzoates-glutamate ligase -like	38.2387	1.43997	10.0972
BnaC06g15910D	GSBRNA2T00050848001	probable wrky transcription factor 70	33.0612	2.56386	6.004
BnaC03g44790D	GSBRNA2T00085281001	protein ecs1	32.6239	2.25503	6.18827
BnaA09g53760D	GSBRNA2T00013915001	peroxidase c2 precursor like protein	29.7103	2.51805	12.1219
BnaA03g10890D	GSBRNA2T00062630001	nitrilase 2	28.0263	2.83032	42.13
BnaC06g34630D	GSBRNA2T00103456001	protein sar deficient 1-like	26.8755	2.25611	12.5722
BnaAnng15990D	GSBRNA2T00025875001	atp-dependent zinc metalloprotease -like	25.2274	2.6213	10.0719
BnaC09g40190D	GSBRNA2T00094793001	atp-dependent zinc metalloprotease -like	23.5035	2.75411	7.34279
BnaA08g21730D	GSBRNA2T00102833001	catalase 3	23.1635	2.47913	13.0966
BnaCnng62960D	GSBRNA2T00086560001	ankyrin repeat-containing protein at5g02620-like	22.7721	1.29584	12.1658
BnaC03g05810D	GSBRNA2T00140326001	4-substituted benzoates-glutamate ligase -like	20.4546	1.11678	11.5957
BnaC02g07460D	GSBRNA2T00114836001	atp-dependent zinc metalloprotease -like	20.3011	3.1436	6.50201
BnaC08g27340D	GSBRNA2T00155961001	probable wrky transcription factor 70	19.4138	1.27372	4.84368
BnaA08g22340D	GSBRNA2T00102905001	isochorismate synthase chloroplastic-like	19.3447	2.67675	20.6215
BnaC02g41200D	GSBRNA2T00120313001	1-aminocyclopropane-1-carboxylate oxidase 5-like	18.7495	3.29161	4.82581
BnaC09g25420D	GSBRNA2T00118907001	peroxidase c2 precursor like protein	18.368	1.82007	7.98168
BnaCnng41720D	GSBRNA2T00038058001	serine threonine-protein kinase-like protein ccr4	17.0697	1.17615	5.84709
BnaA05g10480D	GSBRNA2T00095199001	3-ketoacyl- thiolase peroxisomal-like	15.4764	1.82852	4.85778
BnaC03g23970D	GSBRNA2T00075487001	phytochrome interacting factor 4	15.2069	3.01968	4.66553
BnaA03g35580D	GSBRNA2T00137365001	cytochrome p450 705a5-like	14.0496	-1.41818	4.87809
BnaA10g01150D	GSBRNA2T00150459001	protein nim1-interacting 1-like	12.8019	2.38044	5.31686
BnaA05g10890D	GSBRNA2T00089135001	ent-kaurenoic acid oxidase 2	12.4276	3.71548	8.41862
BnaC05g01240D	GSBRNA2T00085441001	protein nim1-interacting 1-like	12.1723	2.59257	4.06353
BnaC08g14190D	GSBRNA2T00012819001	ankyrin repeat-containing protein at5g02620-like	12.0123	1.43024	31.262
BnaC03g72920D	GSBRNA2T00003724001	cysteine-rich receptor-like protein kinase 45	11.3772	-1.20894	5.34242
BnaA05g06870D	GSBRNA2T00116947001	nad -binding rossmann-fold-containing protein	10.8724	2.69891	4.93676
BnaCnng49350D	GSBRNA2T00051194001	nac domain-containing protein 59-like	10.306	2.07888	19.5243
BnaA09g02800D	GSBRNA2T00009788001	serine threonine-protein kinase-like protein ccr4	10.2449	1.15097	6.79836
BnaC04g01250D	GSBRNA2T00074064001	probable cyclic nucleotide-gated ion channel 3	10.1733	1.8502	9.8036
BnaA10g19970D	GSBRNA2T00135671001	4-substituted benzoates-glutamate ligase -like	9.99794	-1.07545	4.97589
BnaA05g01380D	GSBRNA2T00132896001	probable cyclic nucleotide-gated ion channel 3	9.86797	1.51235	8.34228
BnaAnng14100D	GSBRNA2T00017978001	copine (calcium-dependent phospholipid-binding protein) family protein	9.68453	3.3363	7.80172
BnaA03g56970D	GSBRNA2T00011656001	bon1-associated protein 2-like	9.57322	1.14895	5.29399
BnaA05g01410D	GSBRNA2T00132893001	probable wrky transcription factor 46	9.10754	-1.15011	7.2924
BnaCnng38570D	GSBRNA2T00034526001	zinc- peroxisomal-like	8.95381	2.47436	4.07972
BnaA03g36320D	GSBRNA2T00091961001	1-deoxy-d-xylulose-5-phosphate chloroplastic-like	8.79711	3.54355	9.17804
BnaC05g09070D	GSBRNA2T00008945001	cytochrome p450 71b7-like	8.65305	1.8076	7.40288
BnaA06g07620D	GSBRNA2T00105374001	cytochrome p450 71b7-like	8.45695	2.21118	7.92154
BnaCnng60590D	GSBRNA2T00079857001	cysteine-rich receptor-like protein kinase 36	8.29502	2.48728	9.21295
BnaA03g03400D	GSBRNA2T00129814001	aspartate aminotransferase chloroplastic	8.13224	1.64056	4.4139
BnaC09g42270D	GSBRNA2T00035235001	probable receptor-like protein kinase at5g39030	7.82319	1.03201	5.56575
BnaA07g26980D	GSBRNA2T00102070001	transcription factor myb24-like	7.76681	2.52419	8.56664
BnaC01g20560D	GSBRNA2T00006257001	gcn5-related n-acetyltransferase family protein	7.45556	2.52682	6.94216
BnaCnng10410D	GSBRNA2T00072992001	glutamate receptor -like	7.356	-1.09777	7.56489
BnaC05g38150D	GSBRNA2T00106217001	nac domain-containing protein 55-like	7.32874	-1.08207	6.3749
BnaC07g15280D	GSBRNA2T00050618001	catalase 3	7.23771	1.98146	5.42317
BnaC09g43750D	GSBRNA2T00031489001	4-substituted benzoates-glutamate ligase -like	7.1867	-1.24071	6.71102
BnaC08g18420D	GSBRNA2T00139553001	isochorismate synthase chloroplastic-like	7.13692	2.178	8.57905
BnaC03g22840D	GSBRNA2T00019025001	probable wrky transcription factor 54	7.0923	2.52561	6.96695
BnaC08g47770D	GSBRNA2T00022767001	nudix hydrolase 7-like	6.96021	1.29525	4.76393
BnaC01g36040D	GSBRNA2T00018140001	nac domain-containing protein 55-like	6.89027	1.693	7.69019
BnaA03g04280D	GSBRNA2T00129918001	4-substituted benzoates-glutamate ligase -like	6.74352	-2.08464	7.64728
BnaC06g05930D	GSBRNA2T00033572001	nac domain-containing protein 19	6.61986	1.00108	5.12448
BnaCnng67570D	GSBRNA2T00097678001	transcription factor myb108-like	6.57786	-1.60508	4.95681
BnaA03g24890D	GSBRNA2T00151516001	cysteine-rich receptor-like protein kinase 45	6.46392	-1.84528	6.30008
BnaC07g45720D	GSBRNA2T00100087001	probable serine threonine-protein kinase chloroplastic	6.28711	1.32816	5.20423
BnaA07g22510D	GSBRNA2T00099474001	protein sar deficient 1-like	6.24375	1.92252	4.89503
BnaAnng06850D	GSBRNA2T00075556001	snap25 homologous protein snap33-like	6.16087	1.13427	4.20048
BnaC08g19360D	GSBRNA2T00054982001	catalase 3	6.15989	1.99829	6.25362
BnaC08g47780D	GSBRNA2T00022768001	nudix hydrolase 7-like	6.00467	1.49751	5.37278
BnaC04g01210D	GSBRNA2T00074059001	probable wrky transcription factor 46	5.95422	-1.3002	5.74786
BnaA05g32630D	GSBRNA2T00076094001	della protein gai-like	5.94623	1.54577	15.8508
BnaC04g09030D	GSBRNA2T00141156001	protein abscisic acid-insensitive 5-like	5.82408	1.90954	4.8542
BnaC08g29580D	GSBRNA2T00155661001	transcription factor pif5	5.57299	1.11902	-4.11793
BnaA09g03720D	GSBRNA2T00009453001	e3 ubiquitin-protein ligase atl31-like	5.57022	1.0064	6.14256
BnaA01g21450D	GSBRNA2T00076771001	lipoxygenase 1	5.48291	1.62547	8.10975
BnaA09g02500D	GSBRNA2T00009829001	nac domain-containing protein 59-like	5.38872	1.56959	22.2178
BnaC08g28750D	GSBRNA2T00155771001	protein kinase	5.3651	1.09159	4.65267
BnaA05g08020D	GSBRNA2T00117088001	protein abscisic acid-insensitive 5-like	5.33076	2.04239	4.82329
BnaCnng13410D	GSBRNA2T00082458001	peroxisomal membrane protein 11e	5.29479	1.35734	6.33659
BnaC08g49520D	GSBRNA2T00025441001	protein lurp-one-related 15-like	5.06095	-1.06992	4.15955
BnaA05g24050D	GSBRNA2T00104909001	nac domain-containing protein 55-like	4.90345	-1.08682	6.9057
BnaC07g38550D	GSBRNA2T00157168001	probable wrky transcription factor 53	4.87243	-1.22266	4.71977
BnaA07g30510D	GSBRNA2T00102609001	tmv resistance protein n-like	4.59774	-1.14079	6.40355
BnaA03g25540D	GSBRNA2T00151596001	atp synthase gamma chain chloroplastic-like	4.54612	2.71392	-7.93946
BnaAnng32590D	GSBRNA2T00096287001	rna-binding protein chloroplastic-like	4.46219	2.15033	4.30687
BnaA08g26700D	GSBRNA2T00047204001	sugar transporter erd6-like	4.43013	1.39169	4.1228
BnaC09g34060D	GSBRNA2T00133373001	p-loop containing nucleoside triphosphate hydrolases superfamily protein	4.39723	1.36325	34.7318
BnaA06g14590D	GSBRNA2T00043201001	wuschel-related homeobox 14-like	4.28383	1.62427	4.30852
BnaAnng31840D	GSBRNA2T00093335001	probable receptor-like protein kinase at5g47070	4.20983	1.60521	4.69462
BnaC03g39160D	GSBRNA2T00123793001	nac domain-containing protein 55-like	4.18889	-1.49327	4.04275
BnaC05g04830D	GSBRNA2T00032064001	exocyst complex component exo70b1-like	4.18381	-1.48737	4.39984
BnaA01g15270D	GSBRNA2T00149595001	disease resistance protein rps2	4.0982	1.01095	4.06999
BnaA02g31140D	GSBRNA2T00120524001	e3 ubiquitin-protein ligase atl31-like	4.0206	1.22045	7.36024
BnaA08g16110D	GSBRNA2T00150969001	adenylyl-sulfate kinase chloroplastic-like	-4.14555	-2.49965	-4.18714
BnaCnng10340D	GSBRNA2T00072983001	ferredoxin-dependent glutamate synthase chloroplastic mitochondrial	-4.50926	1.02981	-18.4908
BnaA02g29530D	GSBRNA2T00080111001	protein aig2-like	-4.53102	-1.58461	-4.25441
BnaA01g35230D	GSBRNA2T00017225001	gibberellin 20 oxidase 1-like	-4.62778	-1.87656	-11.5936
BnaC09g13360D	GSBRNA2T00050495001	flavin-containing monooxygenase family protein	-4.66468	-2.40446	-14.1952
BnaA10g17370D	GSBRNA2T00135353001	protein reveille 1-like	-4.81691	1.92317	-5.45689
BnaA06g27350D	GSBRNA2T00147587001	cytochrome p450 714a1-like	-5.10627	-1.79461	-5.47958
BnaC07g43580D	GSBRNA2T00099827001	omega-hydroxypalmitate o-feruloyl transferase-like	-5.4765	-1.43685	-4.15531
BnaA03g51820D	GSBRNA2T00077764001	omega-hydroxypalmitate o-feruloyl transferase-like	-5.81364	-1.21675	-4.21257
BnaA07g39200D	GSBRNA2T00006985001	gibberellin 2-beta-dioxygenase 1-like	-6.48897	-1.89791	-4.90777
BnaA01g00170D	GSBRNA2T00121621001	serine mitochondrial	-7.59571	-2.23838	-5.79221
BnaA01g34620D	GSBRNA2T00039722001	adenylyl-sulfate kinase chloroplastic-like	-7.70705	-3.44767	-6.0031
BnaC09g48180D	GSBRNA2T00107142001	cytosolic sulfotransferase 15-like	-7.78047	-2.61467	-10.0029
BnaA03g39710D	GSBRNA2T00113607001	methylthioalkylmalate synthase	-7.85333	-1.59384	-100.856
BnaA06g13800D	GSBRNA2T00043012001	jasmonate o-methyltransferase-like	-8.4988	-1.16154	-5.03013
BnaC01g00790D	GSBRNA2T00131229001	adenylyl-sulfate kinase chloroplastic-like	-8.76605	-3.40803	-15.9087
BnaC01g17380D	GSBRNA2T00157601001	gibberellin 20 oxidase 1-like	-9.78615	-2.99369	-19.5797
BnaC08g49140D	GSBRNA2T00007357001	seco-amyrin synthase-like	-10.2752	-2.76012	-6.48566
BnaA02g11310D	GSBRNA2T00019878001	gibberellin 3-beta-dioxygenase 4	-10.2911	-2.10553	-4.10616
BnaC03g41100D	GSBRNA2T00021360001	methionine aminotransferase bcat4-like	-11.2924	-1.2607	-11.5954
BnaC07g51290D	GSBRNA2T00039753001	adenylyl-sulfate kinase chloroplastic-like	-11.9004	-3.8744	-4.20723
BnaC05g15230D	GSBRNA2T00067809001	jasmonate o-methyltransferase-like	-12.1902	-3.8184	-7.43095
BnaA03g40900D	GSBRNA2T00113451001	udp-glycosyltransferase 72e1-like	-13.0051	-3.50474	-24.8572
BnaA03g54400D	GSBRNA2T00050135001	adenylyl-sulfate kinase chloroplastic-like	-13.1453	-3.04708	-4.55058
BnaC04g52970D	GSBRNA2T00011147001	3-isopropylmalate small subunit	-13.535	-1.48679	-10.8412
BnaC06g34930D	GSBRNA2T00103487001	cytosolic sulfotransferase 18-like	-14.6039	-2.4117	-6.3175
BnaC05g49050D	GSBRNA2T00030626001	probable indole-3-pyruvate monooxygenase yucca3	-17.1691	-2.40433	-7.99253
BnaCnng09750D	GSBRNA2T00071916001	1-aminocyclopropane-1-carboxylate oxidase 5	-18.1514	-2.15059	-9.01442
BnaA02g18450D	GSBRNA2T00065756001	1-aminocyclopropane-1-carboxylate oxidase 5	-18.5674	-2.73966	-8.81188
BnaC06g15320D	GSBRNA2T00124583001	dj-1 protein homolog f	-20.1323	-1.57878	-11.7587
BnaA05g34460D	GSBRNA2T00016985001	3-isopropylmalate small subunit	-21.0675	-1.34691	-13.7336
BnaAnng09430D	GSBRNA2T00088429001	e3 ubiquitin-protein ligase pub24-like	-22.0551	-3.50816	-5.33938
BnaA04g06630D	GSBRNA2T00111231001	cytochrome p450 83a1	-32.0555	-1.96864	-17.8957
BnaC04g29320D	GSBRNA2T00070244001	cytochrome p450 83a1	-32.6462	-1.73874	-13.6461
BnaA07g16440D	GSBRNA2T00098750001	dj-1 protein homolog f	-35.8645	-1.90479	-17.1604
BnaA09g16800D	GSBRNA2T00070997001	cytochrome p450 705a5-like	-42.5581	-1.04632	-8.03314
BnaCnng21190D	GSBRNA2T00003867001	methylthioalkylmalate synthase	-59.6527	-2.38696	-56.6102
BnaAnng06570D	GSBRNA2T00075520001	methylthioalkylmalate synthase	-62.2678	-2.0853	-49.3629
BnaA03g39720D	GSBRNA2T00113606001	methylthioalkylmalate synthase a	-69.9396	-1.80187	-34.0218
BnaA03g35400D	GSBRNA2T00137387001	methionine aminotransferase bcat4-like	-72.729	-1.38545	-107.273
BnaA03g39680D	GSBRNA2T00113610001	methylthioalkylmalate synthase	-120.061	-1.48041	-42.7957
BnaC05g33030D	GSBRNA2T00026981001	methionine aminotransferase bcat4-like	-154.411	-1.34146	-118.601
BnaAnng23360D	GSBRNA2T00057776001	methylthioalkylmalate synthase	-169.177	-1.82187	-98.7914
BnaC03g41160D	GSBRNA2T00021352001	methionine aminotransferase bcat4-like	-178.655	-2.12576	-54.762
BnaA05g36800D	GSBRNA2T00004033001	methionine aminotransferase bcat4-like	-741.238	-2.10747	-138.426

## Sheet: Programm cell death
ID	Alias	Gene name/Gene function	M15-L15 Fold changes	M16-L16 Fold change	M20-L20 Fold change
BnaA06g20570D	GSBRNA2T00016322001	probable calcium-binding protein cml47	829.619	-1.26554	33.0217
BnaA09g20420D	GSBRNA2T00094506001	cysteine-rich receptor-like protein kinase 36	760.203	6.15457	36.5808
BnaCnng35600D	GSBRNA2T00027730001	cysteine-rich receptor-like protein kinase 10 isoform x2	574.996	-1.33593	26.4994
BnaA08g09000D	GSBRNA2T00126922001	receptor-like protein 12	331.805	4.87925	17.7765
BnaCnng77080D	GSBRNA2T00027582001	probable flavin-containing monooxygenase 1	271.834	46.7805	10.2439
BnaA04g02560D	GSBRNA2T00126205001	probable wrky transcription factor 70	177.151	2.73624	30.5467
BnaA03g34700D	GSBRNA2T00137471001	probable cyclic nucleotide-gated ion channel chloroplastic	134.323	2.91735	24.2886
BnaA09g51300D	GSBRNA2T00052436001	protein nim1-interacting 1-like	129.346	3.17578	18.3622
BnaCnng07500D	GSBRNA2T00055288001	glucan endo- -beta- acidic isoform-like	127.281	3.56811	4.73917
BnaCnng25710D	GSBRNA2T00011634001	cysteine-rich receptor-like protein kinase 36	90.6588	2.47964	11.7166
BnaA07g22750D	GSBRNA2T00099511001	trypsin inhibitor -like	83.6349	2.96706	18.5148
BnaC08g18680D	GSBRNA2T00139519001	probable flavin-containing monooxygenase 1	83.1052	3.39846	16.5676
BnaA10g20720D	GSBRNA2T00135758001	lepr3	70.7349	2.36586	10.6538
BnaA06g12200D	GSBRNA2T00034863001	receptor-like protein 12	68.5862	3.39763	10.0278
BnaC03g40070D	GSBRNA2T00123950001	probable cyclic nucleotide-gated ion channel chloroplastic	59.129	1.55995	9.00522
BnaC04g24400D	GSBRNA2T00047020001	glucan endo- -beta- acidic isoform-like	57.0829	3.69083	8.24734
BnaA08g22130D	GSBRNA2T00102882001	probable flavin-containing monooxygenase 1	54.0984	1.45423	15.7394
BnaC04g24480D	GSBRNA2T00047005001	glucan endo- -beta- acidic isoform-like	46.0422	17.085	9.50969
BnaC02g09670D	GSBRNA2T00059111001	probable wrky transcription factor 38	45.3039	2.57526	5.60431
BnaC01g25570D	GSBRNA2T00125964001	enhanced disease susceptibility 1	44.8612	1.37321	13.0574
BnaCnng52600D	GSBRNA2T00056691001	probable wrky transcription factor 70	42.7737	2.28609	6.84718
BnaA02g01560D	GSBRNA2T00143391001	4-substituted benzoates-glutamate ligase -like	38.6648	1.53465	10.6388
BnaC02g04650D	GSBRNA2T00151920001	4-substituted benzoates-glutamate ligase -like	38.2387	1.43997	10.0972
BnaA07g14730D	GSBRNA2T00098528001	nac domain-containing protein 92-like	35.0733	1.82294	7.36674
BnaC06g15910D	GSBRNA2T00050848001	probable wrky transcription factor 70	33.0612	2.56386	6.004
BnaC06g34630D	GSBRNA2T00103456001	protein sar deficient 1-like	26.8755	2.25611	12.5722
BnaC08g01180D	GSBRNA2T00145231001	receptor-like protein 12	25.0729	1.54976	9.23404
BnaC05g10980D	GSBRNA2T00072443001	rna-dependent rna polymerase 1	24.2363	2.60734	11.9677
BnaCnng21280D	GSBRNA2T00003882001	g-type lectin s-receptor-like serine threonine-protein kinase rlk1	22.3106	2.64125	9.24675
BnaC08g15420D	GSBRNA2T00047393001	disease resistance protein	22.1523	1.60081	6.26821
BnaC03g05810D	GSBRNA2T00140326001	4-substituted benzoates-glutamate ligase -like	20.4546	1.11678	11.5957
BnaC08g27340D	GSBRNA2T00155961001	probable wrky transcription factor 70	19.4138	1.27372	4.84368
BnaC04g38140D	GSBRNA2T00127587001	receptor-like protein 12	18.7957	4.36015	4.4229
BnaC02g41200D	GSBRNA2T00120313001	1-aminocyclopropane-1-carboxylate oxidase 5-like	18.7495	3.29161	4.82581
BnaC05g14910D	GSBRNA2T00072332001	probable flavin-containing monooxygenase 1	18.5283	5.83082	13.7619
BnaA03g27520D	GSBRNA2T00112088001	hypersensitive-induced response protein 3-like	18.3345	2.39273	21.001
BnaC03g30940D	GSBRNA2T00002415001	l-type lectin-domain containing receptor kinase -like	18.0605	1.26388	5.36712
BnaC05g38130D	GSBRNA2T00106219001	nac transcription factor 56-like	17.708	1.29284	19.4349
BnaA08g24860D	GSBRNA2T00015202001	disease resistance protein	16.2587	1.18483	6.24605
BnaC03g23970D	GSBRNA2T00075487001	phytochrome interacting factor 4	15.2069	3.01968	4.66553
BnaC06g23690D	GSBRNA2T00049100001	trypsin inhibitor -like	15.0047	1.50711	4.5377
BnaC07g15270D	GSBRNA2T00050617001	catalase 1	14.7132	1.9244	5.53761
BnaA04g03550D	GSBRNA2T00126359001	elicitor-responsive protein 1-like	14.5135	1.73275	7.8971
BnaC06g38080D	GSBRNA2T00147887001	amino acid permease 3	13.2662	1.84971	15.1296
BnaA06g23270D	GSBRNA2T00077296001	peroxidase 71-like	12.9868	2.15931	7.468
BnaA10g01150D	GSBRNA2T00150459001	protein nim1-interacting 1-like	12.8019	2.38044	5.31686
BnaC05g01240D	GSBRNA2T00085441001	protein nim1-interacting 1-like	12.1723	2.59257	4.06353
BnaA05g34000D	GSBRNA2T00064153001	hypersensitive-induced response protein 3-like	11.0586	1.55223	8.58331
BnaA06g23510D	GSBRNA2T00003098001	nac transcription factor 25-like	10.7601	2.17662	10.6424
BnaCnng49350D	GSBRNA2T00051194001	nac domain-containing protein 59-like	10.306	2.07888	19.5243
BnaC04g11230D	GSBRNA2T00009066001	receptor-like protein 12	10.1867	2.14113	7.0733
BnaC04g01250D	GSBRNA2T00074064001	probable cyclic nucleotide-gated ion channel 3	10.1733	1.8502	9.8036
BnaA10g19970D	GSBRNA2T00135671001	4-substituted benzoates-glutamate ligase -like	9.99794	-1.07545	4.97589
BnaA05g01380D	GSBRNA2T00132896001	probable cyclic nucleotide-gated ion channel 3	9.86797	1.51235	8.34228
BnaCnng51060D	GSBRNA2T00054421001	peroxidase 71-like	9.69209	2.00166	5.89467
BnaA03g39800D	GSBRNA2T00113597001	g-type lectin s-receptor-like serine threonine-protein kinase rlk1	9.4016	1.81328	4.64274
BnaC06g23700D	GSBRNA2T00049102001	trypsin inhibitor -like	9.17455	2.20375	7.64811
BnaA05g24040D	GSBRNA2T00104912001	nac transcription factor 56-like	8.81917	1.65097	10.7759
BnaC05g09070D	GSBRNA2T00008945001	cytochrome p450 71b7-like	8.65305	1.8076	7.40288
BnaA06g07620D	GSBRNA2T00105374001	cytochrome p450 71b7-like	8.45695	2.21118	7.92154
BnaCnng60590D	GSBRNA2T00079857001	cysteine-rich receptor-like protein kinase 36	8.29502	2.48728	9.21295
BnaA07g33510D	GSBRNA2T00146514001	amino acid permease 3	7.86506	1.57161	12.5101
BnaC05g38150D	GSBRNA2T00106217001	nac domain-containing protein 55-like	7.32874	-1.08207	6.3749
BnaA06g09600D	GSBRNA2T00081735001	rna-dependent rna polymerase 1	7.32031	1.72188	5.99407
BnaC09g43750D	GSBRNA2T00031489001	4-substituted benzoates-glutamate ligase -like	7.1867	-1.24071	6.71102
BnaA07g11360D	GSBRNA2T00112340001	catalase 1	7.12302	1.44651	6.0108
BnaC03g22840D	GSBRNA2T00019025001	probable wrky transcription factor 54	7.0923	2.52561	6.96695
BnaC07g48390D	GSBRNA2T00037830001	udp-glycosyltransferase 85a1-like	7.04826	1.70311	5.77994
BnaC09g06370D	GSBRNA2T00134697001	nac transcription factor 25-like	7.02435	1.90748	9.00781
BnaC08g47770D	GSBRNA2T00022767001	nudix hydrolase 7-like	6.96021	1.29525	4.76393
BnaC01g36040D	GSBRNA2T00018140001	nac domain-containing protein 55-like	6.89027	1.693	7.69019
BnaC03g65180D	GSBRNA2T00072942001	cysteine-rich receptor-like protein kinase 5	6.75727	1.98595	5.63395
BnaA03g04280D	GSBRNA2T00129918001	4-substituted benzoates-glutamate ligase -like	6.74352	-2.08464	7.64728
BnaC06g05930D	GSBRNA2T00033572001	nac domain-containing protein 19	6.61986	1.00108	5.12448
BnaC03g32530D	GSBRNA2T00153587001	hypersensitive-induced response protein 3-like	6.57458	1.54114	10.2741
BnaC07g45720D	GSBRNA2T00100087001	probable serine threonine-protein kinase chloroplastic	6.28711	1.32816	5.20423
BnaC06g34170D	GSBRNA2T00103397001	trypsin inhibitor -like	6.24764	-1.08436	12.774
BnaA07g22510D	GSBRNA2T00099474001	protein sar deficient 1-like	6.24375	1.92252	4.89503
BnaAnng06850D	GSBRNA2T00075556001	snap25 homologous protein snap33-like	6.16087	1.13427	4.20048
BnaA02g34070D	GSBRNA2T00047517001	peroxidase 71-like	6.1132	1.7012	4.92306
BnaC08g47780D	GSBRNA2T00022768001	nudix hydrolase 7-like	6.00467	1.49751	5.37278
BnaAnng28300D	GSBRNA2T00077599001	lysine histidine transporter 1	5.9561	2.91677	7.36226
BnaC06g05910D	GSBRNA2T00033574001	nac domain-containing protein 19	5.71175	-1.053	4.4664
BnaA09g02500D	GSBRNA2T00009829001	nac domain-containing protein 59-like	5.38872	1.56959	22.2178
BnaA05g24050D	GSBRNA2T00104909001	nac domain-containing protein 55-like	4.90345	-1.08682	6.9057
BnaC07g38550D	GSBRNA2T00157168001	probable wrky transcription factor 53	4.87243	-1.22266	4.71977
BnaA07g30510D	GSBRNA2T00102609001	tmv resistance protein n-like	4.59774	-1.14079	6.40355
BnaC07g45940D	GSBRNA2T00100110001	armadillo beta-catenin repeat family protein	4.52522	1.33113	4.254
BnaAnng31840D	GSBRNA2T00093335001	probable receptor-like protein kinase at5g47070	4.20983	1.60521	4.69462
BnaC03g39160D	GSBRNA2T00123793001	nac domain-containing protein 55-like	4.18889	-1.49327	4.04275
BnaC05g04830D	GSBRNA2T00032064001	exocyst complex component exo70b1-like	4.18381	-1.48737	4.39984
BnaA01g15270D	GSBRNA2T00149595001	disease resistance protein rps2	4.0982	1.01095	4.06999
BnaC04g25440D	GSBRNA2T00115214001	elicitor-responsive protein 1-like	4.05168	-1.37354	9.05157
BnaA09g06870D	GSBRNA2T00005792001	nac transcription factor 25-like	4.03569	1.52197	6.54118
BnaAnng08380D	GSBRNA2T00086658001	armadillo beta-catenin repeat family protein	4.00252	1.43751	4.12882
BnaA02g29530D	GSBRNA2T00080111001	protein aig2-like	-4.53102	-1.58461	-4.25441
BnaC09g31820D	GSBRNA2T00009708001	mitogen-activated protein kinase kinase kinase anp1-like	-4.83023	-2.60337	-4.03631
BnaA06g06290D	GSBRNA2T00156080001	alpha-dioxygenase 1	-5.38529	-1.0547	-5.03269
BnaA06g37360D	GSBRNA2T00018906001	peptidyl-prolyl cis-trans isomerase cyp18-3-like	-6.13502	-1.45026	-11.542
BnaA06g24820D	GSBRNA2T00000670001	phytosulfokines 5-like	-6.86611	1.36189	-4.53606
BnaA01g00170D	GSBRNA2T00121621001	serine mitochondrial	-7.59571	-2.23838	-5.79221
BnaA06g13800D	GSBRNA2T00043012001	jasmonate o-methyltransferase-like	-8.4988	-1.16154	-5.03013
BnaC08g49140D	GSBRNA2T00007357001	seco-amyrin synthase-like	-10.2752	-2.76012	-6.48566
BnaC05g15230D	GSBRNA2T00067809001	jasmonate o-methyltransferase-like	-12.1902	-3.8184	-7.43095
BnaAnng09430D	GSBRNA2T00088429001	e3 ubiquitin-protein ligase pub24-like	-22.0551	-3.50816	-5.33938

## Sheet: Regulation of SAR
ID	Alias	Gene name/Gene function	M15-L15 Fold changes	M16-L16 Fold change	M20-L20 Fold change
BnaA09g51300D	GSBRNA2T00052436001	protein nim1-interacting 1-like	129.346	3.17578	18.3622
BnaA02g01560D	GSBRNA2T00143391001	4-substituted benzoates-glutamate ligase -like	38.6648	1.53465	10.6388
BnaC02g04650D	GSBRNA2T00151920001	4-substituted benzoates-glutamate ligase -like	38.2387	1.43997	10.0972
BnaC06g34630D	GSBRNA2T00103456001	protein sar deficient 1-like	26.8755	2.25611	12.5722
BnaC03g05810D	GSBRNA2T00140326001	4-substituted benzoates-glutamate ligase -like	20.4546	1.11678	11.5957
BnaA10g01150D	GSBRNA2T00150459001	protein nim1-interacting 1-like	12.8019	2.38044	5.31686
BnaC05g01240D	GSBRNA2T00085441001	protein nim1-interacting 1-like	12.1723	2.59257	4.06353
BnaA10g19970D	GSBRNA2T00135671001	4-substituted benzoates-glutamate ligase -like	9.99794	-1.07545	4.97589
BnaC09g43750D	GSBRNA2T00031489001	4-substituted benzoates-glutamate ligase -like	7.1867	-1.24071	6.71102
BnaA03g04280D	GSBRNA2T00129918001	4-substituted benzoates-glutamate ligase -like	6.74352	-2.08464	7.64728
BnaA07g22510D	GSBRNA2T00099474001	protein sar deficient 1-like	6.24375	1.92252	4.89503

## Sheet: Cell wall organization 
ID	Alias	Gene name/Gene function	M15-L15 Fold changes	M16-L16 Fold change	M20-L20 Fold change
BnaCnng38120D	GSBRNA2T00034142001	glycerophosphodiester phosphodiesterase gdpdl3-like	485.212	2.84602	24.5809
BnaA04g27530D	GSBRNA2T00010987001	beta-glucosidase 30	364.117	2.48414	19.8306
BnaA02g15500D	GSBRNA2T00116481001	endoglucanase 9-like	71.6416	2.34582	63.1703
BnaC02g01620D	GSBRNA2T00078573001	probable pectinesterase 50	71.4021	1.89378	14.1843
BnaA01g18000D	GSBRNA2T00075731001	expansin-like b1	69.7055	3.13546	47.4651
BnaC02g20720D	GSBRNA2T00064956001	endoglucanase 9-like	59.3011	-1.22396	17.3383
BnaAnng36420D	GSBRNA2T00011947001	alpha-barbatene synthase-like	44.1362	3.49363	5.03388
BnaC01g21280D	GSBRNA2T00058962001	expansin-like b1	32.8371	2.64814	17.8491
BnaC01g41330D	GSBRNA2T00004470001	nucleotide-diphospho-sugar transferase family protein	31.3574	2.72699	16.2185
BnaC05g49280D	GSBRNA2T00028395001	bifunctional udp-glucose 4-epimerase and udp-xylose 4-epimerase 1	24.4412	3.63321	5.5061
BnaC01g04200D	GSBRNA2T00130789001	stress enhanced protein 1	21.1645	2.23843	8.71769
BnaA02g12730D	GSBRNA2T00070104001	glycerophosphodiester phosphodiesterase gdpdl3-like	20.2342	2.86009	5.0036
BnaA02g08960D	GSBRNA2T00012984001	pectinesterase qrt1-like	19.8907	1.69675	7.55166
BnaC09g24190D	GSBRNA2T00071149001	glycerophosphodiester phosphodiesterase gdpdl3-like	16.5003	2.27078	5.93194
BnaC07g14030D	GSBRNA2T00110066001	mads-box family protein	13.9808	1.94014	27.2133
BnaA01g10320D	GSBRNA2T00131471001	nucleotide-diphospho-sugar transferase family	11.9778	5.13709	9.87053
BnaA08g24600D	GSBRNA2T00015236001	bifunctional udp-glucose 4-epimerase and udp-xylose 4-epimerase 1	11.9167	2.27496	9.21962
BnaA05g06870D	GSBRNA2T00116947001	nad -binding rossmann-fold-containing protein	10.8724	2.69891	4.93676
BnaC08g15730D	GSBRNA2T00047440001	bifunctional udp-glucose 4-epimerase and udp-xylose 4-epimerase 1	9.65832	2.31586	6.09194
BnaC08g10640D	GSBRNA2T00075002001	oligopeptide transporter 3	8.61186	2.95937	4.70762
BnaA06g22730D	GSBRNA2T00073141001	flavonol synthase	8.37121	-1.14113	8.15361
BnaA07g12400D	GSBRNA2T00081690001	upf0496 protein at5g66670-like	7.77842	2.21806	6.8249
BnaA09g10850D	GSBRNA2T00092555001	bifunctional udp-glucose 4-epimerase and udp-xylose 4-epimerase 3	6.75211	-1.07186	7.69702
BnaC01g41480D	GSBRNA2T00093683001	probable polygalacturonase	6.73796	2.80852	13.4617
BnaC07g34020D	GSBRNA2T00031310001	expansin-like b1	6.34146	1.56291	11.6964
BnaA09g21970D	GSBRNA2T00145546001	glycerophosphodiester phosphodiesterase gdpdl3-like	6.10074	1.52924	5.83779
BnaA03g42880D	GSBRNA2T00151110001	expansin-like b1	5.53254	1.38056	10.9906
BnaC05g18500D	GSBRNA2T00119391001	probable pectinesterase pectinesterase inhibitor 6	4.74031	2.76601	5.09549
BnaC03g77000D	GSBRNA2T00029611001	endonuclease 3	4.71637	1.51107	5.19911
BnaA06g36920D	GSBRNA2T00018852001	cysteine proteinase rd21a-like	4.17814	1.29473	4.00266
BnaA03g21140D	GSBRNA2T00138959001	probable pectinesterase pectinesterase inhibitor 17	4.1377	1.21771	6.98115
BnaA02g08160D	GSBRNA2T00088553001	atpase plasma membrane-type	4.01503	1.57313	5.88158
BnaC02g20880D	GSBRNA2T00137289001	nac domain-containing protein 7-like	-4.37274	-1.00163	-4.32995
BnaA10g19700D	GSBRNA2T00135639001	probable xyloglucan endotransglucosylase hydrolase protein 5	-4.41043	-2.69655	-10.7676
BnaC01g39540D	GSBRNA2T00018543001	phosphatidylinositol 4-phosphate 5-kinase 6	-4.707	-1.57188	-4.16657
BnaCnng06210D	GSBRNA2T00041373001	nadp-dependent alkenal double bond reductase p1-like	-4.91612	-2.57451	-4.14768
BnaA06g16130D	GSBRNA2T00125392001	probable polygalacturonase	-5.17578	-3.25848	-28.6375
BnaA03g46830D	GSBRNA2T00048977001	glucose-6-phosphate isomerase chloroplastic-like	-5.22043	-1.56592	-4.21378
BnaA03g20800D	GSBRNA2T00139000001	endoglucanase 15-like	-5.2446	-1.332	-4.44182
BnaC02g12340D	GSBRNA2T00073738001	expansin-a14	-5.30256	-1.63456	-6.74825
BnaA06g06290D	GSBRNA2T00156080001	alpha-dioxygenase 1	-5.38529	-1.0547	-5.03269
BnaC04g07740D	GSBRNA2T00152677001	expansin-a3	-5.55641	-2.3457	-19.8696
BnaAnng14200D	GSBRNA2T00019476001	inorganic phosphate transporter 2- chloroplastic-like	-5.85544	1.27323	-9.86846
BnaA01g11870D	GSBRNA2T00131667001	l-ascorbate oxidase homolog	-5.99717	-2.09346	-4.98277
BnaC01g13470D	GSBRNA2T00138274001	l-ascorbate oxidase homolog	-6.43204	-1.97146	-4.0726
BnaA06g04040D	GSBRNA2T00156330001	polygalacturonase at1g48100	-6.58771	1.09907	-5.46442
BnaA06g32780D	GSBRNA2T00078063001	polygalacturonase at1g48100	-6.76851	1.06877	-31.0489
BnaC03g55190D	GSBRNA2T00047062001	probable xyloglucan endotransglucosylase hydrolase protein 31	-7.62538	-1.55075	-6.60747
BnaA02g12200D	GSBRNA2T00090967001	pectin lyase-like protein	-7.96244	-10.8183	-11.3926
BnaA03g50070D	GSBRNA2T00067403001	probable xyloglucan endotransglucosylase hydrolase protein 18	-8.05938	-2.81678	-7.13476
BnaA03g29620D	GSBRNA2T00111836001	polygalacturonase-like protein	-8.35998	-1.83451	-6.21044
BnaA03g46810D	GSBRNA2T00048973001	rho gtpase-activating protein ren1-like	-8.4494	-1.77231	-4.13411
BnaA06g22920D	GSBRNA2T00077253001	beta-galactosidase 6	-8.45948	-1.81929	-4.38644
BnaA04g19140D	GSBRNA2T00006466001	endoglucanase 11-like	-8.76379	-2.20733	-4.59734
BnaC07g23710D	GSBRNA2T00139307001	polygalacturonase at1g48100	-9.05505	-1.68712	-5.45173
BnaA06g31110D	GSBRNA2T00144526001	expansin-a5	-9.41565	-1.56908	-10.6799
BnaA03g19490D	GSBRNA2T00058400001	peroxidase 25	-9.54811	-2.33399	-4.56673
BnaC08g49140D	GSBRNA2T00007357001	seco-amyrin synthase-like	-10.2752	-2.76012	-6.48566
BnaC07g25500D	GSBRNA2T00142877001	expansin-a5	-10.7406	-3.54111	-13.6162
BnaA07g23740D	GSBRNA2T00099636001	endoglucanase 8	-10.8046	-2.38407	-15.9924
BnaC03g50550D	GSBRNA2T00141652001	beta-galactosidase 6	-10.8524	-2.20806	-5.66243
BnaA01g06730D	GSBRNA2T00039891001	probable xyloglucan endotransglucosylase hydrolase protein 18	-11.1003	-2.53988	-4.21022
BnaC01g08110D	GSBRNA2T00130300001	probable xyloglucan endotransglucosylase hydrolase protein 18	-11.6831	-2.33477	-4.09576
BnaA02g08750D	GSBRNA2T00012952001	expansin-a14	-11.7473	-3.54288	-8.12046
BnaAnng39510D	GSBRNA2T00022951001	beta-galactosidase 6	-12.1924	-1.95807	-4.04432
BnaA08g27690D	GSBRNA2T00089655001	acid phosphatase 1-like	-12.3938	-1.98149	-6.15564
BnaC03g00640D	GSBRNA2T00134198001	expansin precursor-like protein	-12.6019	-1.95264	-7.03229
BnaC06g01610D	GSBRNA2T00076350001	polygalacturonase at1g48100	-13.0501	1.31689	-4.07334
BnaCnng48920D	GSBRNA2T00050912001	probable pectinesterase pectinesterase inhibitor 7	-13.9601	-2.86581	-4.2002
BnaA10g07930D	GSBRNA2T00110185001	probable pectinesterase pectinesterase inhibitor 60	-13.9978	-2.83366	-23.9427
BnaCnng03570D	GSBRNA2T00032382001	expansin precursor-like protein	-14.4192	-3.65193	-6.6627
BnaC08g14370D	GSBRNA2T00012797001	probable xyloglucan endotransglucosylase hydrolase protein 33	-15.0429	-3.42914	-4.70344
BnaC05g03780D	GSBRNA2T00031944001	polygalacturonase-like	-16.4008	-2.47741	-6.60046
BnaC08g00490D	GSBRNA2T00145322001	acid phosphatase 1-like	-16.5023	-1.83913	-5.70864
BnaC07g39030D	GSBRNA2T00154455001	rho gtpase-activating protein ren1-like	-17.3976	-2.37117	-4.43153
BnaC06g39790D	GSBRNA2T00148093001	cation h(+) antiporter 2	-17.7569	-1.33781	-4.31991
BnaC08g30060D	GSBRNA2T00155602001	polygalacturonase-like	-18.8302	-2.10014	-8.02262
BnaA05g02430D	GSBRNA2T00132768001	PREDICTED: uncharacterized protein LOC103866588	-19.0589	-2.57597	-8.74874
BnaA05g03600D	GSBRNA2T00132625001	polygalacturonase-like	-19.065	-2.00156	-8.38644
BnaA04g24070D	GSBRNA2T00123196001	PREDICTED: uncharacterized protein LOC103865900	-19.9941	-3.05493	-7.32038
BnaC04g43460D	GSBRNA2T00024127001	endoglucanase 11	-20.3903	-2.28691	-6.82853
BnaC09g43290D	GSBRNA2T00031564001	probable xyloglucan endotransglucosylase hydrolase protein 5	-21.1068	-3.16295	-10.5933
BnaAnng36720D	GSBRNA2T00013690001	polygalacturonase-like	-21.4329	-3.74952	-11.8798
BnaC04g47820D	GSBRNA2T00084648001	BnaC04g47820D	-22.6152	-2.55938	-4.79588
BnaC09g27910D	GSBRNA2T00108739001	probable pectinesterase pectinesterase inhibitor 60	-23.6185	-2.70153	-7.74014
BnaA08g25690D	GSBRNA2T00015103001	probable xyloglucan endotransglucosylase hydrolase protein 33	-23.6227	-2.27756	-4.9663
BnaC04g25430D	GSBRNA2T00115216001	expansin-a16-like	-23.9711	-2.16217	-4.81875
BnaAnng25080D	GSBRNA2T00066090001	polygalacturonase-like	-24.2341	-2.53769	-15.1283
BnaAnng14300D	GSBRNA2T00019489001	phosphoglycerate mutase-like	-25.1758	-2.06018	-14.0481
BnaA08g27240D	GSBRNA2T00089607001	probable pectinesterase pectinesterase inhibitor 7	-29.5767	-2.92524	8.42663
BnaC08g01400D	GSBRNA2T00145189001	pectin lyase-like protein	-29.6185	-3.31399	-6.4565
BnaA08g21900D	GSBRNA2T00102851001	expansin-a11	-29.6951	-2.5103	-7.65965
BnaA05g02440D	GSBRNA2T00132767001	PREDICTED: uncharacterized protein LOC103866589	-29.9087	-3.35524	-8.82052
BnaA09g38080D	GSBRNA2T00121809001	polygalacturonase pectinase	-31.776	-2.43613	-11.1327
BnaC04g02170D	GSBRNA2T00091671001	BnaC04g02170D	-36.3182	-3.84613	-14.4984
BnaA08g13110D	GSBRNA2T00021790001	probable xyloglucan endotransglucosylase hydrolase protein 18	-38.5203	-3.67565	-15.9924
BnaC03g67960D	GSBRNA2T00116241001	probable xyloglucan endotransglucosylase hydrolase protein 18	-115.799	-3.05081	-31.7
BnaA08g28360D	GSBRNA2T00089728001	pectin lyase-like protein	-652.31	-1.86178	-12.8189

## Sheet: Response to hypoxia
ID	Alias	Gene name/Gene function	M15-L15 Fold changes	M16-L16 Fold change	M20-L20 Fold change
BnaCnng77080D	GSBRNA2T00027582001	probable flavin-containing monooxygenase 1	271.834	46.7805	10.2439
BnaA04g02560D	GSBRNA2T00126205001	probable wrky transcription factor 70	177.151	2.73624	30.5467
BnaA09g51300D	GSBRNA2T00052436001	protein nim1-interacting 1-like	129.346	3.17578	18.3622
BnaC08g18680D	GSBRNA2T00139519001	probable flavin-containing monooxygenase 1	83.1052	3.39846	16.5676
BnaA08g22130D	GSBRNA2T00102882001	probable flavin-containing monooxygenase 1	54.0984	1.45423	15.7394
BnaC01g25570D	GSBRNA2T00125964001	enhanced disease susceptibility 1	44.8612	1.37321	13.0574
BnaCnng52600D	GSBRNA2T00056691001	probable wrky transcription factor 70	42.7737	2.28609	6.84718
BnaC02g04650D	GSBRNA2T00151920001	4-substituted benzoates-glutamate ligase -like	38.2387	1.43997	10.0972
BnaC06g15910D	GSBRNA2T00050848001	probable wrky transcription factor 70	33.0612	2.56386	6.004
BnaC06g34630D	GSBRNA2T00103456001	protein sar deficient 1-like	26.8755	2.25611	12.5722
BnaA06g31440D	GSBRNA2T00144570001	probable mitochondrial chaperone bcs1-b	26.8076	1.97923	7.04862
BnaC03g05810D	GSBRNA2T00140326001	4-substituted benzoates-glutamate ligase -like	20.4546	1.11678	11.5957
BnaC08g27340D	GSBRNA2T00155961001	probable wrky transcription factor 70	19.4138	1.27372	4.84368
BnaC02g41200D	GSBRNA2T00120313001	1-aminocyclopropane-1-carboxylate oxidase 5-like	18.7495	3.29161	4.82581
BnaC05g14910D	GSBRNA2T00072332001	probable flavin-containing monooxygenase 1	18.5283	5.83082	13.7619
BnaC08g12490D	GSBRNA2T00104493001	stem-specific protein tsjt1-like	13.6778	2.52417	4.75377
BnaC07g25140D	GSBRNA2T00142820001	probable mitochondrial chaperone bcs1-b	12.8208	1.63323	4.47655
BnaA10g01150D	GSBRNA2T00150459001	protein nim1-interacting 1-like	12.8019	2.38044	5.31686
BnaC05g01240D	GSBRNA2T00085441001	protein nim1-interacting 1-like	12.1723	2.59257	4.06353
BnaA03g28350D	GSBRNA2T00111988001	peroxidase 28-like	10.8573	1.80601	29.0622
BnaA10g19970D	GSBRNA2T00135671001	4-substituted benzoates-glutamate ligase -like	9.99794	-1.07545	4.97589
BnaA04g13530D	GSBRNA2T00066974001	PREDICTED: uncharacterized protein LOC103864457	9.64071	-1.32203	8.65035
BnaC05g04020D	GSBRNA2T00031973001	probable e3 ubiquitin-protein ligase ari12 isoform x1	8.60563	-1.106	15.7094
BnaA02g32070D	GSBRNA2T00120405001	flotillin-like protein 1	7.95679	1.42962	11.6573
BnaC09g01720D	GSBRNA2T00109636001	probable mitochondrial chaperone bcs1-b	7.73194	1.98259	7.18027
BnaC09g43750D	GSBRNA2T00031489001	4-substituted benzoates-glutamate ligase -like	7.1867	-1.24071	6.71102
BnaA03g04280D	GSBRNA2T00129918001	4-substituted benzoates-glutamate ligase -like	6.74352	-2.08464	7.64728
BnaA02g16660D	GSBRNA2T00088003001	protein strictosidine synthase-like 11-like	6.56296	2.02572	6.04586
BnaA07g22510D	GSBRNA2T00099474001	protein sar deficient 1-like	6.24375	1.92252	4.89503
BnaC03g33490D	GSBRNA2T00153709001	peroxidase 28-like	6.12751	1.3756	26.472
BnaA10g03910D	GSBRNA2T00087965001	probable e3 ubiquitin-protein ligase ari12 isoform x1	5.99443	1.38817	12.6546
BnaAnng39350D	GSBRNA2T00022679001	cotton fiber protein	4.29955	1.278	7.4211
BnaC02g31640D	GSBRNA2T00146885001	sucrose synthase 2	4.02925	1.52382	5.55193
BnaC05g18600D	GSBRNA2T00119372001	glutamate--glyoxylate aminotransferase 1-like	-4.68379	-1.22878	-4.32586
